# Supplementary material for: Untargeted Metabolomic and Lipidomic Profiles of Gingival Crevicular Fluid in the Context of Periodontitis
Source: J Clin Periodontol. 2026 Feb 9;53(5):774–83. doi: 10.1111/jcpe.70105 (PMC13086549; doi:10.1111/jcpe.70105)
Supplement: Supplementary file 2 — Table S2: Classification of detected metabolites in GCF based on the Metabolomics Standards Initiative (MSI) scoring scheme, with values ranging from Level 1 to Level 4. [file JCPE-53-774-s010.xlsx]

## Sheet: Summary
MSI_normalized	Count	Percent (%)
MSI 4	2421	58.09
MSI 3	1513	36.3
MSI 2	217	5.21
MSI 1	17	0.41
Total	4168

## Sheet: MSI 1
signal_id	name	assay	mz	rt	formula	MSI level	hmdb	kegg	lipidmaps	InChIKey	cpd class	smiles	pubchem	ppm	MS2 sim.	pathways	MSI_normalized
7316	Taurine	polar_pos	126.022	5.37	C2H7NO3S	1		C00245		XOAAWQZATWQOTB-UHFFFAOYSA-N	other	NCCS(=O)(=O)O	1123	-0.191978	0.594827	Taurine and Hypotaurine Metabolism;Bile Acid Biosynthesis;	MSI 1
7435	4-Guanidinobutanoic acid	polar_pos	146.092	5.95	C5H11N3O2	1		C01035		TUHVEAJXIMEOSA-UHFFFAOYSA-N	Aminoacids	NC(=N)NCCCC(=O)O	500	-0.131647	0.87648		MSI 1
7473	Guanine	polar_pos	152.057	4.27	C5H5N5O	1		C00242		UYTPUPDQBNUYGX-UHFFFAOYSA-N	pteridine alkaloids	Nc1[nH]c(=O)c2c(n1)[nH]cn2	135398634	-0.820924	0.7109	Purine Metabolism;	MSI 1
7643	Tyrosine	polar_pos	182.081	5.15	C9H11NO3	1		C00082		OUYCCCASQSFEME-QMMMGPOBSA-N	Aminoacids	OC(=O)[C@H](Cc1ccc(cc1)O)N	6057	-0.689774	0.762504	Catecholamine Biosynthesis;Thyroid Hormone Synthesis;Phenylalanine and Tyrosine Metabolism;Tyrosine Metabolism;	MSI 1
7925	Inosine	polar_pos	269.088	3.72	C10H12N4O5	1		C00294		UGQMRVRMYYASKQ-KQYNXXCUSA-N	Purine nucleos(t)ides	OC[C@H]1O[C@H]([C@@H]([C@@H]1O)O)n1cnc2c1ncnc2O	135398641	-1.03215	0.970246	Purine Metabolism;	MSI 1
10949	Lactic acid	polar_neg	89.0245	1.84	C3H6O3	1		C00186		JVTAAEKCZFNVCJ-REOHCLBHSA-N	Hydroxy fatty acids	OC(=O)[C@H](O)C	107689	0.755289	0.876027	Pyruvaldehyde Degradation;Gluconeogenesis;Pyruvate Metabolism;Warburg Effect;	MSI 1
11047	FA 4:1;O2	polar_neg	117.019	6.44	C4H6O4	1	HMDB0000202	C02170	LMFA01170118	ZIYVHBGGAOATLY-UHFFFAOYSA-N	Dicarboxylic acids	CC(C(=O)O)C(=O)O	487	0.293154	0.879594	Valine, Leucine, and Isoleucine Degradation;Propanoate Metabolism;Dicarboxylic acids [FA0117];	MSI 1
11155	Malic acid	polar_neg	133.014	6.94	C4H6O5	1		C00497		BJEPYKJPYRNKOW-UWTATZPHSA-N	Dicarboxylic acids	OC(=O)C[C@@H](C(=O)O)O	92824	1.67958	0.870732	Malate-Aspartate Shuttle;Gluconeogenesis;Citric Acid Cycle;Pyruvate Metabolism;Transfer of Acetyl Groups into Mitochondria;Warburg Effect;	MSI 1
11168	Hypoxanthine	polar_neg	135.031	2.96	C5H4N4O	1		C00262		FDGQSTZJBFJUBT-UHFFFAOYSA-N	Purine alkaloids	O=c1[nH]cnc2c1[nH]cn2	135398638	0.929883	0.940329	Purine Metabolism;	MSI 1
11188	Salicylic acid	polar_neg	137.024	1.07	C7H6O3	1		C00805		YGSDEFSMJLZEOE-UHFFFAOYSA-N	Simple phenolic acids	OC(=O)c1ccccc1O	338	0.276748	0.960587		MSI 1
11554	Dihydroxyacetone phosphate	polar_neg	168.991	6.61	C3H7O6P	1		C00111		GNGACRATGGDKBX-UHFFFAOYSA-N	Monosaccharides	OCC(=O)COP(=O)(O)O	668	1.07825	0.959205	Glycerol Phosphate Shuttle;Pentose Phosphate Pathway;Gluconeogenesis;Phospholipid Biosynthesis;De Novo Triacylglycerol Biosynthesis;Plasmalogen Synthesis;Fructose and Mannose Degradation;Glycolysis;Cardiolipin Biosynthesis;Glycerolipid Metabolism;Mitochondrial Electron Transport Chain;Warburg Effect;	MSI 1
11589	Glycerophosphoric acid	polar_neg	171.007	6.44	C3H9O6P	1	HMDB0252849	C03189		AWUCVROLDVIAJX-UHFFFAOYSA-N	other	OCC(COP(=O)(O)O)O	754	1.63457	0.994106	Glycerol Phosphate Shuttle;Phospholipid Biosynthesis;De Novo Triacylglycerol Biosynthesis;Cardiolipin Biosynthesis;Glycerolipid Metabolism;Mitochondrial Electron Transport Chain;	MSI 1
11847	N-Acetyl-glutamic acid	polar_neg	188.056	5.96	C7H11NO5	1		C00624		RFMMMVDNIPUKGG-YFKPBYRVSA-N	Dipeptides	OC(=O)CC[C@@H](C(=O)O)NC(=O)C	70914	-1.0113	0.666634		MSI 1
11938	L-Altruronic acid	polar_neg	193.035	5.32	C6H10O7	1	HMDB0038491			AEMOLEFTQBMNLQ-ODNOERHMSA-N	Monosaccharides	O[C@@H]1O[C@@H](C(=O)O)[C@@H]([C@@H]([C@H]1O)O)O	25011741	0.359849	0.684156	Starch and Sucrose Metabolism;Inositol Metabolism;	MSI 1
14020	UMP	polar_neg	323.029	6.59	C9H13N2O9P	1		C00105		DJJCXFVJDGTHFX-XVFCMESISA-N	Pyrimidine nucleos(t)ides	O[C@@H]1[C@H](O)[C@H](O[C@H]1n1ccc(=O)[nH]c1=O)COP(=O)(O)O	6030	0.182079	0.518833	Pyrimidine Metabolism;Lactose Synthesis;	MSI 1
14402	AMP	polar_neg	346.055	5.91	C10H14N5O7P	1		C00020		UDMBCSSLTHHNCD-KQYNXXCUSA-N	Purine nucleos(t)ides	O[C@@H]1[C@H](O)[C@H](O[C@H]1n1cnc2c1ncnc2N)COP(=O)(O)O	6083	-1.80688	0.851265	Pentose Phosphate Pathway;Mitochondrial Beta-Oxidation of Short Chain Saturated Fatty Acids;Cysteine Metabolism;Tryptophan Metabolism;Mitochondrial Beta-Oxidation of Medium Chain Saturated Fatty Acids;Propanoate Metabolism;Pantothenate and CoA Biosynthesis;Urea Cycle;Nicotinate and Nicotinamide Metabolism;Phenylalanine and Tyrosine Metabolism;Pyruvate Metabolism;Fatty Acid Metabolism;Histidine Me…	MSI 1
16608	UDP-galacturonic acid	polar_neg	579.026	9.02	C15H22N2O18P2	1	HMDB0012302			HDYANYHVCAPMJV-GXNRKQDOSA-N	Aminosugars	O[C@@H]1[C@@H](COP(=O)(OP(=O)(O[C@H]2O[C@H](C(=O)O)[C@@H]([C@@H]([C@H]2O)O)O)O)O)O[C@H]([C@@H]1O)n1ccc(=O)[nH]c1=O	15592253	-1.58979	0.855979	Estrone Metabolism;Nucleotide Sugars Metabolism;Porphyrin Metabolism;Androgen and Estrogen Metabolism;Starch and Sucrose Metabolism;Androstenedione Metabolism;	MSI 1

## Sheet: MSI 2
signal_id	name	assay	mz	rt	formula	MSI level	hmdb	kegg	lipidmaps	InChIKey	cpd class	smiles	pubchem	ppm	MS2 sim.	pathways	MSI_normalized
338	FA 18:2	lipid_pos	281.247	2.41	C18H32O2	2			LMFA01030337	FVIFMUSFIUXENC-MVQNEBOGSA-N	Unsaturated fatty acids	CCCCC/C=C/CC/C=C/CCCCCCC(=O)O	5312488	-0.166286	0.620853	Unsaturated fatty acids [FA0103];	MSI 2
551	PC 10:0	lipid_pos	426.228	2.44	C18H36NO8P	2			LMGP01011225	YCBVRDMSFWAKDH-MRXNPFEDSA-N	other	CCCCC(=O)O[C@@H](COP(=O)(OCC[N+](C)(C)C)[O-])COC(=O)CCCC	24779224	6.13117	0.980562	Diacylglycerophosphocholines [GP0101];	MSI 2
654	Cer 34:1;O2 (lipid_pos RT=10.33)	lipid_pos	538.519	10.33	C34H67NO3	2			LMSP02010046	UQKAUNJILIUTGT-TURZORIXSA-N	Ceramides	CCCCCCCCCCCCCCCCCC(=O)N[C@H]([C@@H](/C=C/CCCCCCCCCCC)O)CO	10582678	0.223437	-1	N-acylsphingosines (ceramides) [SP0201];	MSI 2
950	PC 33:1 (lipid_pos RT=8.14)	lipid_pos	746.566	8.14	C41H80NO8P	2			LMGP01011353	HILNHYCWLDRSKJ-DPTAKULKSA-N	other	CCCCCCCCCCCCC(=O)OC[C@@H](OC(=O)CCCCCCCCC/C=C\CCCCCCCC)COP(=O)(OCC[N+](C)(C)C)[O-]	52922188	-4.95548	0	Diacylglycerophosphocholines [GP0101];	MSI 2
1443	Cer 42:1;O2	lipid_pos	650.64	10.16	C42H83NO3	2	HMDB0004956		LMSP02010012	ZJVVOYPTFQEGPH-AUTSUKAISA-N	Ceramides	CCCCCCCCCCCCCCCCCCCCCCCC(=O)N[C@H]([C@@H](/C=C/CCCCCCCCCCCCC)O)CO	5283571	6.83928		N-acylsphingosines (ceramides) [SP0201];	MSI 2
1444	Cer 44:2;O2	lipid_pos	676.653	10.16	C44H85NO3	2			LMSP02010173	BIXMPORZPDFABC-SDGKVETASA-N	Ceramides	CCCCCCCCCCCCCCCCCCCCCCCCCC(=O)N[C@H]([C@@H](/C=C/CCCCCCCC/C=C\CCC)O)CO		10.0996		N-acylsphingosines (ceramides) [SP0201];	MSI 2
2967	FA 20:0	lipid_neg	311.295	5.44	C20H40O2	2	HMDB0002212	C06425	LMFA01010020	VKOBVWXKNCXXDE-UHFFFAOYSA-N	Unsaturated fatty acids	CCCCCCCCCCCCCCCCCCCC(=O)O	10467	-0.678829	0.879798	Straight chain fatty acids [FA0101];	MSI 2
3150	FA 22:0	lipid_neg	339.327	6.45	C22H44O2	2	HMDB0000944	C08281	LMFA01010022	UKMSUNONTOPOIO-UHFFFAOYSA-N	Unsaturated fatty acids	CCCCCCCCCCCCCCCCCCCCCC(=O)O	8215	-0.837413	0.658968	Straight chain fatty acids [FA0101];	MSI 2
3216	Suberonone	lipid_neg	349.241	3.4	C21H34O4	2			LMPK15050008	GXDURRGUXLDZKN-UHFFFAOYSA-N	Benzoquinones	CCCCCCCCCCCCCCCC1=C(O)C(=O)C=C(C1=O)O	4187769	8.49111	0.663367	Alkyl hydroquinones and derivatives [PK1505];	MSI 2
3247	FA 23:0	lipid_neg	353.342	7.09	C23H46O2	2	HMDB0340437		LMFA01020020	MZRXKFZYUOFQRH-UHFFFAOYSA-N	Branched fatty acids	CCC(CCCCCCCCCCCCCCCCCCC(=O)O)C	5282604	-1.36165	0.999429	Branched fatty acids [FA0102];	MSI 2
3309	FA 24:1	lipid_neg	365.343	6.45	C24H46O2	2			LMFA01031192	OGQIJHRKHPDBAV-BQYQJAHWSA-N	Unsaturated fatty acids	CCCCCC/C=C/CCCCCCCCCCCCCCCC(=O)O	14178785	0.0605978	0.99937	Unsaturated fatty acids [FA0103];	MSI 2
3323	FA 24:0	lipid_neg	367.358	7.65	C24H48O2	2	HMDB0002003	C08320	LMFA01010024	QZZGJDVWLFXDLK-UHFFFAOYSA-N	Unsaturated fatty acids	CCCCCCCCCCCCCCCCCCCCCCCC(=O)O	11197	-0.863274	0.999973	Straight chain fatty acids [FA0101];Beta Oxidation of Very Long Chain Fatty Acids;	MSI 2
3475	FA 26:0	lipid_neg	395.389	8.99	C26H52O2	2			LMFA01020022	GDZJBTPONREEGO-UHFFFAOYSA-N	Branched fatty acids	CCCCC(CCCCCC(CCCCCCCCCC(CC(=O)O)C)C)C	5282606	-0.0761863	0.628638	Branched fatty acids [FA0102];	MSI 2
3536	NAT 19:0	lipid_neg	404.283	3.09	C21H43NO4S	2			LMFA08020248	NQBFDBRQDMVYQI-UHFFFAOYSA-N	N-acyl amines	CCCCCCCCCCCCCCCCCCC(=O)NCCS(=O)(=O)O	88446531	-3.19426	0.999988	N-acyl amines [FA0802];	MSI 2
3762	LPE O-16:1	lipid_neg	436.282	3.27	C21H44NO6P	2	HMDB0011152		LMGP02070001	QYTPGOPLNFESQC-NUTQULCTSA-N	Glycerophosphoethanolamines	CCCCCCCCCCCCCC/C=C\OC[C@H](COP(=O)(OCCN)O)O	42607469	-4.07122	0.215916	1Z-alkenylglycerophosphoethanolamines [GP0207];	MSI 2
3961	Pennelliiside B	lipid_neg	473.282	3.92	C24H42O9	2			LMSL05000010	YTHLWGABNVZNEQ-QGZVAWBXSA-N	Bisabolane sesquiterpenoids	OC[C@H]1OC(O)[C@@H]([C@H]([C@@H]1OC(=O)C(C)C)OC(=O)CCCCCCC(C)C)OC(=O)C(C)C	155937543	14.0779	0.930646		MSI 2
3987	LPE 18:1	lipid_neg	478.293	3	C23H46NO7P	2	HMDB0011506		LMGP02050004	PYVRVRFVLRNJLY-MZMPXXGTSA-N	Glycerophosphoethanolamines	CCCCCCCC/C=C\CCCCCCCC(=O)OC[C@H](COP(=O)(OCCN)O)O	9547071	-2.28938	0.986489	Monoacylglycerophosphoethanolamines [GP0205];	MSI 2
4102	FA 34:0	lipid_neg	507.514	10.14	C34H68O2	2			LMFA01020318	RDNOSTMKBODDAF-YKNMHBIISA-N	Branched fatty acids	CCCCCCCCCCCCCCCCCCC[C@H](C[C@H](C[C@H](C[C@H](C[C@H](C(=O)O)C)C)C)C)C	52921749	-2.02804	0.999883	Branched fatty acids [FA0102];	MSI 2
4360	FAHFA 36:0;O	lipid_neg	565.519	10.09	C36H70O4	2	HMDB0112112		LMFA07090012	NQJLCZWOOVLQNP-UHFFFAOYSA-N	Fatty acid estolides	CCCCCCCCCCCCCCCCCC(=O)OC(CCCCCCCC(=O)O)CCCCCCCCC	72190299	-2.6463	0.858775	Fatty acid estolides [FA0709];	MSI 2
4510	Sulfobacin B	lipid_neg	588.465	5	C33H67NO5S	2			LMSP00000020	XNCYPWLNVMCDKU-AJQTZOPKSA-N	Sphingoid bases	CC(CCCCCCCCCCCC[C@H]([C@H](CS(=O)(=O)O)NC(=O)CCCCCCCCCCCC(C)C)O)C		-2.11138	0.998971		MSI 2
4828	PC 26:0	lipid_neg	648.459	5.77	C34H68NO8P	2			LMGP01010475	ILWIKTKZALUJSY-JGCGQSQUSA-N	other	CCCCCCCCCCCCCC(=O)OC[C@@H](OC(=O)CCCCCCCCCCC)COP(=O)(OCC[N+](C)(C)C)[O-]	24778609	-3.06375	0.867498	Diacylglycerophosphocholines [GP0101];	MSI 2
4918	DG 40:9	lipid_neg	661.492	10.35	C43H66O5	2	HMDB0007520		LMGL02010217	SOTDSRZHXSBCPK-IOUHWUENSA-N	Diacylglycerols	CCCCC/C=C\C/C=C\C/C=C\C/C=C\CCCC(=O)OC[C@@H](OC(=O)CCC/C=C\C/C=C\C/C=C\C/C=C\C/C=C\CC)CO	9543882	12.1932	0.903772	Diacylglycerols [GL0201];	MSI 2
4925	PC 27:0	lipid_neg	662.475	6.05	C35H70NO8P	2			LMGP01011409	XTKMQUPKWBEHSS-MGBGTMOVSA-N	other	CCCCCCCCCCCCCCC(=O)OC[C@@H](OC(=O)CCCCCCCCCCC)COP(=O)(OCC[N+](C)(C)C)[O-]	52922300	-2.56917	0.838181	Diacylglycerophosphocholines [GP0101];	MSI 2
4976	PE O-32:2	lipid_neg	672.494	7.07	C37H72NO7P	2	HMDB0011339		LMGP02030014	QXSTVVHZCWJIBU-LSHIAAAISA-N	Glycerophosphoethanolamines	CCCCCCCCCCCCCC/C=C\OC[C@@H](OC(=O)CCCCCCC/C=C\CCCCCC)COP(=O)(OCCN)O	52925047	-5.71506	0.864827	1-(1Z-alkenyl),2-acylglycerophosphoethanolamines [GP0203];	MSI 2
5027	PG O-30:0	lipid_neg	679.492	8.17	C36H73O9P	2			LMGP04020018	DEGVBSGZWFUVPL-OIDHKYIRSA-N	Glycerophosphoglycerols	CCCCCCCCCCCCCCCCCCOC[C@@H](OC(=O)CCCCCCCCCCC)COP(=O)(OC[C@H](CO)O)O	52927266	0.606466	0.593965	1-alkyl,2-acylglycerophosphoglycerols [GP0402];	MSI 2
5125	DG 42:8	lipid_neg	691.538	5.92	C45H72O5	2			LMGL02010260	ZCTDSYXXZPRFLA-DCRCNEGISA-N	Diacylglycerols	CCCCC/C=C\C/C=C\C/C=C\CCCCCCCCC(=O)O[C@H](COC(=O)CCC/C=C\C/C=C\C/C=C\C/C=C\C/C=C\CC)CO	9543925	10.9938	0.724229	Diacylglycerols [GL0201];	MSI 2
5147	PG 30:0	lipid_neg	693.47	5.17	C36H71O10P	2			LMGP04010997	XUVZWPWBRSLQTN-HYHVZKPXSA-N	Glycerophosphoglycerols	OC[C@@H](COP(=O)(OC[C@H](OC(=O)CCCCCCCCCCC(CC)C)COC(=O)CCCCCCCCCCC(CC)C)O)O		-2.17214	0.99971	Diacylglycerophosphoglycerols [GP0401];	MSI 2
5173	HexCer 34:1;O2	lipid_neg	698.557	6.39	C40H77NO8	2	HMDB0004971		LMSP0501AA03	VJLLLMIZEJJZTE-NNTBDIJYSA-N	Neutral glycosphingolipids	CCCCCCCCCCCCCCCC(=O)N[C@H]([C@@H](/C=C/CCCCCCCCCCCCC)O)CO[C@@H]1O[C@H](CO)[C@H]([C@@H]([C@H]1O)O)O	6321355	-1.45233	-1	Simple Glc series [SP0501];	MSI 2
5290	PE 34:1	lipid_neg	716.522	7.47	C39H76NO8P	2	HMDB0008927		LMGP02010009	FHQVHHIBKUMWTI-OTMQOFQLSA-N	Glycerophosphoethanolamines	CCCCCCCCCCCCCCCC(=O)OC[C@@H](OC(=O)CCCCCCC/C=C\CCCCCCCC)COP(=O)(OCCN)O	5283496	-2.75236	0.89976	Diacylglycerophosphoethanolamines [GP0201];	MSI 2
5321	PG 32:0	lipid_neg	721.503	5.95	C38H75O10P	2	HMDB0010570		LMGP04010986	BIABMEZBCHDPBV-MPQUPPDSSA-N	Glycerophosphoglycerols	CCCCCCCCCCCCCCCC(=O)OC[C@@H](OC(=O)CCCCCCCCCCCCCCC)COP(=O)(OC[C@H](CO)O)O	446440	1.34254	0.944535	Phospholipid Biosynthesis;Diacylglycerophosphoglycerols [GP0401];	MSI 2
5363	PE O-36:2	lipid_neg	728.559	9.27	C41H80NO7P	2	HMDB0011375		LMGP02030004	XVYPOHCSLJZFED-QZEVRULJSA-N	Glycerophosphoethanolamines	CCCCCCCCCCCCCCCC/C=C\OC[C@@H](OC(=O)CCCCCCC/C=C\CCCCCCCC)COP(=O)(OCCN)O	42607457	-1.37191	0.979722	1-(1Z-alkenyl),2-acylglycerophosphoethanolamines [GP0203];	MSI 2
5473	PC 33:2 (lipid_neg RT=6.14)	lipid_neg	742.533	6.14	C41H78NO8P	2			LMGP01011396	XSVUCNUTIQBIFK-ULMBVTCKSA-N	other	CCCCCCCCC/C=C\CCCCCCCC(=O)O[C@@H](COP(=O)(OCC[N+](C)(C)C)[O-])COC(=O)CCCCCCC/C=C\CCCC	52922274	-7.94173	-1	Diacylglycerophosphocholines [GP0101];	MSI 2
5474	PC 33:2 (lipid_neg RT=7.77)	lipid_neg	742.539	7.77	C41H78NO8P	2			LMGP01011396	XSVUCNUTIQBIFK-ULMBVTCKSA-N	other	CCCCCCCCC/C=C\CCCCCCCC(=O)O[C@@H](COP(=O)(OCC[N+](C)(C)C)[O-])COC(=O)CCCCCCC/C=C\CCCC	52922274	-0.734723	-1	Diacylglycerophosphocholines [GP0101];	MSI 2
5485	PC 33:1 (lipid_neg RT=6.37)	lipid_neg	744.561	6.37	C41H80NO8P	2			LMGP01011353	HILNHYCWLDRSKJ-DPTAKULKSA-N	other	CCCCCCCCCCCCC(=O)OC[C@@H](OC(=O)CCCCCCCCC/C=C\CCCCCCCC)COP(=O)(OCC[N+](C)(C)C)[O-]	52922188	8.15016	-1	Diacylglycerophosphocholines [GP0101];	MSI 2
5520	PG 34:1	lipid_neg	747.517	6.24	C40H77O10P	2			LMGP04010102	GPVIMJWVJZCTOV-MZANBATFSA-N	Glycerophosphoglycerols	CCCCCCCCCCCCCC(=O)OC[C@@H](OC(=O)CCCCCCCCC/C=C\CCCCCCCC)COP(=O)(OC[C@H](CO)O)O	52926367	-1.93715	0.719986	Diacylglycerophosphoglycerols [GP0401];	MSI 2
5537	PE O-38:5	lipid_neg	750.544	8.3	C43H78NO7P	2	HMDB0005779		LMGP02030003	URPXXNCTXCOATD-FXMFQVEGSA-N	Glycerophosphoethanolamines	CCCCCCCCCCCCCCCC/C=C\OC[C@@H](OC(=O)CCC/C=C\C/C=C\C/C=C\C/C=C\CCCCC)COP(=O)(OCCN)O	9547058	-0.790632	0.83546	1-(1Z-alkenyl),2-acylglycerophosphoethanolamines [GP0203];	MSI 2
5616	SM 38:0;O2	lipid_neg	759.637	10.09	C43H89N2O6P	2	HMDB0012090		LMSP03010021	UGRZESKDAPEULH-ACEXITHZSA-N	other	CCCCCCCCCCCCCCCCCCCC(=O)N[C@H]([C@@H](CCCCCCCCCCCCCCC)O)COP(=O)(OCC[N+](C)(C)C)[O-]	44260131	-1.86368	0.999818	Ceramide phosphocholines (sphingomyelins) [SP0301];	MSI 2
5700	PC 35:4	lipid_neg	766.537	7.65	C43H78NO8P	2			LMGP01011563	XSAUCFBUCBKVEB-GKEUTSOASA-N	other	CCCCC/C=C\C/C=C\CCCCCCCC(=O)O[C@@H](COP(=O)(OCC[N+](C)(C)C)[O-])COC(=O)CCCCCCC/C=C\C/C=C\CCCC	52922605	-2.57992	-1	Diacylglycerophosphocholines [GP0101];	MSI 2
5783	PS 36:4	lipid_neg	782.491	6.75	C42H74NO10P	2	HMDB0012402		LMGP03010023	ZTNFQEXYTMNFHG-SOFXVBFTSA-N	Glycerophosphoserines	CCCCC/C=C\C/C=C\CCCCCCCC(=O)OC[C@@H](OC(=O)CCCCCCC/C=C\C/C=C\CCCCC)COP(=O)(OC[C@@H](C(=O)O)N)O	9547086	-8.45975	0.834936	Diacylglycerophosphoserines [GP0301];	MSI 2
5926	PG 39:4	lipid_neg	811.55	4.87	C45H81O10P	2			LMGP04010795	ZBGISDAWTGRREH-VVPFOULZSA-N	Glycerophosphoglycerols	CCCCCCCCCCCCCCCCC(=O)O[C@@H](COP(=O)(OC[C@H](CO)O)O)COC(=O)CCCCC/C=C\C/C=C\C/C=C\C/C=C\CCCCC	52927060	0.893475	0.9997	Diacylglycerophosphoglycerols [GP0401];	MSI 2
6022	PI 34:1	lipid_neg	835.533	5.79	C43H81O13P	2			LMGP06010095	QPNACLRESGKINO-RTFLJZTCSA-N	Glycerophosphoinositols	CCCCCCCCCCCCCCCCCCCC(=O)O[C@@H](COP(=O)(O[C@@H]1[C@H](O)[C@H](O)[C@H]([C@@H]([C@H]1O)O)O)O)COC(=O)CCCCCCC/C=C\CCCC	52927548	-1.50501	0.997302	Diacylglycerophosphoinositols [GP0601];	MSI 2
6102	PI 36:4	lipid_neg	857.517	5.25	C45H79O13P	2	HMDB0009839		LMGP06010298	QQQIZZJWFPGZFU-ZNHJBDFOSA-N	Glycerophosphoinositols	CCCCCCCC/C=C\CCCCCCCC(=O)OC[C@@H](OC(=O)CCCC/C=C\C/C=C\C/C=C\CCCCC)COP(=O)(O[C@@H]1[C@H](O)[C@H](O)[C@H]([C@@H]([C@H]1O)O)O)O	52927751	-1.64294	0.997258	Diacylglycerophosphoinositols [GP0601];	MSI 2
6121	LacCer 34:1;O2 (or isomer)	lipid_neg	860.616	6.02	C46H87NO13	2	HMDB0006750		LMSP0501AB03	HLIJNIKSBCIDGO-QKLMXXKVSA-N	Neutral glycosphingolipids	CCCCCCCCCCCCCCCC(=O)N[C@H]([C@@H](/C=C/CCCCCCCCCCCCC)O)CO[C@@H]1O[C@H](CO)[C@H]([C@@H]([C@H]1O)O)O[C@@H]1O[C@H](CO)[C@@H]([C@@H]([C@H]1O)O)O	53477895	6.90951	-1	Gal- (Gala series) [SP0509];Simple Glc series [SP0501];	MSI 2
6125	PI 36:2	lipid_neg	861.549	6.04	C45H83O13P	2	HMDB0009809		LMGP06010956	KZVRAFHIKMDULK-HAVSRZFESA-N	Glycerophosphoinositols	CCCCCCCCCCCCCCCCCC(=O)OC[C@@H](OC(=O)CCCCCCC/C=C\C/C=C\CCCCC)COP(=O)(O[C@@H]1[C@H](O)[C@H](O)[C@H]([C@@H]([C@H]1O)O)O)O	52928409	-1.48118	0.997281	Diacylglycerophosphoinositols [GP0601];	MSI 2
6135	PI 36:1	lipid_neg	863.564	6.6	C45H85O13P	2			LMGP06010154	HWEJQNGCHORUEU-YFUVNVMRSA-N	Glycerophosphoinositols	CCCCCCCCCCCCCCCCCCCCC(=O)O[C@@H](COP(=O)(O[C@@H]1[C@H](O)[C@H](O)[C@H]([C@@H]([C@H]1O)O)O)O)COC(=O)CCCCCCC/C=C\CCCCC	52927607	-2.31317	0.997302	Diacylglycerophosphoinositols [GP0601];	MSI 2
6193	PI 38:5	lipid_neg	883.532	5.37	C47H81O13P	2			LMGP06010628	BVANPAAYQSMPMX-IZSICPIBSA-N	Glycerophosphoinositols	CCCCCCCCCCCCCCCCCC(=O)O[C@@H](COP(=O)(O[C@@H]1[C@H](O)[C@H](O)[C@H]([C@@H]([C@H]1O)O)O)O)COC(=O)CCC/C=C\C/C=C\C/C=C\C/C=C\C/C=C\CC	52928081	-3.02508	0.996163	Diacylglycerophosphoinositols [GP0601];	MSI 2
6210	PI 38:3	lipid_neg	887.564	6.29	C47H85O13P	2			LMGP06010353	NGBBPVGDVHNQDM-PJXGXTAHSA-N	Glycerophosphoinositols	CCCCCCCCCCCCCCCCCCCC(=O)O[C@@H](COP(=O)(O[C@@H]1[C@H](O)[C@H](O)[C@H]([C@@H]([C@H]1O)O)O)O)COC(=O)CCCC/C=C\C/C=C\C/C=C\CCCCC	52927806	-1.26912	0.997281	Diacylglycerophosphoinositols [GP0601];	MSI 2
6216	PS 44:7	lipid_neg	888.567	6.27	C50H84NO10P	2			LMGP03010843	YQOLHFOXTZMVLV-UVHOBNBTSA-N	Glycerophosphoserines	CCCCCCCCCC/C=C\CCCCCCCCCC(=O)O[C@@H](COP(=O)(OC[C@@H](C(=O)O)N)O)COC(=O)CC/C=C\C/C=C\C/C=C\C/C=C\C/C=C\C/C=C\CC	52925953	-9.6708	0.992131	Diacylglycerophosphoserines [GP0301];	MSI 2
6261	PI O-40:4	lipid_neg	899.594	5.99	C49H89O12P	2			LMGP06020064	RKKWSGKQBLPJIX-PFIKWIEJSA-N	Glycerophosphoinositols	CCCCCCCCCCCCCCCCCCCCOC[C@@H](OC(=O)CCC/C=C\C/C=C\C/C=C\C/C=C\CCCCC)COP(=O)(O[C@@H]1[C@H](O)[C@H](O)[C@H]([C@@H]([C@H]1O)O)O)O	52928478	-8.55884	0.997482	1-alkyl,2-acylglycerophosphoinositols [GP0602];	MSI 2
7000	Hex-HexNAc-Cer 42:2;O2	lipid_neg	1173.8	8.45	C62H114N2O18	2			LMSP0508AA07	FTTSKPNEBSLOLQ-WSNXPDRYSA-N	Neutral glycosphingolipids	CCCCCCCCCCCCC/C=C/[C@H]([C@@H](NC(=O)CCCCCCCCCCCCC/C=C\CCCCCCCC)CO[C@@H]1O[C@H](CO)[C@H]([C@@H]([C@H]1O)O)O[C@@H]1O[C@H](CO)[C@H]([C@@H]([C@@H]1O)O)O[C@@H]1O[C@H](CO)[C@H]([C@@H]([C@H]1NC(=O)C)O)O)O	44261954	-3.57711	0.978394	GlcNAcbeta1-3Manbeta1-4Glc- (Arthro series) [SP0508];GalNAcbeta1-4Galbeta1-4Glc- (Ganglio series) [SP0503];	MSI 2
7135	LPE O-18:1	lipid_neg	464.314	3.8	C23H48NO6P	2	HMDB0240598		LMGP02070002	KACDZDULGKPXHT-HIVNOOBXSA-N	Glycerophosphoethanolamines	CCCCCCCCCCCCCCCC/C=C\OC[C@H](COP(=O)(OCCN)O)O	42607470	0.398594		1Z-alkenylglycerophosphoethanolamines [GP0207];	MSI 2
7136	Cer 34:1;O2 (lipid_neg RT=7.52)	lipid_neg	536.499	7.52	C34H67NO3	2			LMSP02010046	UQKAUNJILIUTGT-TURZORIXSA-N	Ceramides	CCCCCCCCCCCCCCCCCC(=O)N[C@H]([C@@H](/C=C/CCCCCCCCCCC)O)CO	10582678	9.9953		N-acylsphingosines (ceramides) [SP0201];	MSI 2
7137	Cer 40:2;O2	lipid_neg	618.583	10.34	C40H77NO3	2			LMSP02010029	HILTUFAERVOALR-MQXYEJFFSA-N	Ceramides	CCCCCCCCCCCCCCCCCCCCCC(=O)N[C@H]([C@@H](/C=C/CCCCCCCC/C=C\CCC)O)CO	52931123	0.918954		N-acylsphingosines (ceramides) [SP0201];	MSI 2
7138	Cer 40:1;O2	lipid_neg	620.596	10.2	C40H79NO3	2			LMSP02010050	UVOIUTYXLKCPEC-GLQCRSEXSA-N	Ceramides	CCCCCCCCCCCCCCCCCCCCCCCC(=O)N[C@H]([C@@H](/C=C/CCCCCCCCCCC)O)CO	10627700	4.48134		N-acylsphingosines (ceramides) [SP0201];	MSI 2
7139	Cer 42:0;O	lipid_neg	634.657	10.75	C42H85NO2	2			LMSP00000015	PTDCLRQOABWOQP-WVILEFPPSA-N	Ceramides	CCCCCCCCCCCCCCCCCCCCCCCC(=O)N[C@H]([C@@H](CCCCCCCCCCCCCCC)O)C	73242206	10.012		1-deoxyceramides [SP0206];	MSI 2
7140	Cer 42:2;O2	lipid_neg	646.613	10.24	C42H81NO3	2	HMDB0004953		LMSP02010009	VJSBNBBOSZJDKB-KPEYJIHVSA-N	Ceramides	CCCCCCCCCCCCC/C=C/[C@H]([C@@H](NC(=O)CCCCCCCCCCCCC/C=C\CCCCCCCC)CO)O	5283568	2.59935		N-acylsphingosines (ceramides) [SP0201];	MSI 2
7142	Cer 44:1;O2	lipid_neg	676.668	10.15	C44H87NO3	2	HMDB0004955		LMSP02010011	CJROVRTUSFQVMR-GVOPMEMSSA-N	Ceramides	CCCCCCCCCCCCCCCCCCCCCCCCCC(=O)N[C@H]([C@@H](/C=C/CCCCCCCCCCCCC)O)CO	5283570	9.31903		N-acylsphingosines (ceramides) [SP0201];	MSI 2
7143	HexCer 42:1;O2	lipid_neg	810.676	10.17	C48H93NO8	2			LMSP0501AC05	POQRWMRXUOPCLD-HIIAJUEOSA-N	Neutral glycosphingolipids	CCCCCCCCCCCCCCCCCCCCCCCC(=O)N[C@H]([C@@H](/C=C/CCCCCCCCCCCCC)O)CO[C@@H]1O[C@H](CO)[C@@H]([C@@H]([C@H]1O)O)O	44260152	8.54596		Simple Glc series [SP0501];	MSI 2
7145	LacCer 42:2;O2 (or isomer)	lipid_neg	970.719	8.97	C54H101NO13	2	HMDB0004872		LMSP0501AB09	MKOKWBRPIBQYJJ-WZBOJYASSA-N	Neutral glycosphingolipids	CCCCCCCCCCCCC/C=C/[C@H]([C@@H](NC(=O)CCCCCCCCCCCCC/C=C\CCCCCCCC)CO[C@@H]1O[C@H](CO)[C@H]([C@@H]([C@H]1O)O)O[C@@H]1O[C@H](CO)[C@@H]([C@@H]([C@H]1O)O)O)O	90659830	1.15535		Gal- (Gala series) [SP0509];Simple Glc series [SP0501];	MSI 2
7146	GM3 34:1;O2	lipid_neg	1151.7	4.8	C57H104N2O21	2			LMSP0601AJ01	NURCPIMQAUMKKZ-ORNMTBJMSA-N	Neutral glycosphingolipids	CCCCCCCCCCCCC/C=C/[C@H]([C@@H](NC(=O)CCCCCCCCCCCCCCC)CO[C@@H]1O[C@H](CO)[C@H]([C@@H]([C@H]1O)O)O[C@@H]1O[C@H](CO)[C@@H]([C@@H]([C@H]1O)O[C@@]1(C[C@H](O)[C@H]([C@@H](O1)[C@@H]([C@@H](CO)O)O)NC(=O)C)C(=O)O)O)O	44262036	6.33755		Gangliosides [SP0601];	MSI 2
7147	N-Methylene-ethenamine	polar_pos	56.0492	5.42	C3H5N	2	HMDB0061870			TUVFMMNANXKTRP-UHFFFAOYSA-N	other	C=NC=C	37987	-5.66232	0.966491		MSI 2
7168	Pyridine	polar_pos	80.0494	3.37	C5H5N	2	HMDB0000926	C00747		JUJWROOIHBZHMG-UHFFFAOYSA-N	Pyridine alkaloids	c1cccnc1	1049	-0.335264	0.59068		MSI 2
7171	Cyclopentylamine	polar_pos	86.0964	0.97	C5H11N	2	HMDB0250671			NISGSNTVMOOSJQ-UHFFFAOYSA-N	other	NC1CCCC1	2906	-0.0041956	0.549578		MSI 2
7176	N-Ethylacetamide	polar_pos	88.0756	5.52	C4H9NO	2	HMDB0031215			PMDCZENCAXMSOU-UHFFFAOYSA-N	other	CCNC(=O)C	12253	-0.892575	0.881255		MSI 2
7196	Homopiperazine	polar_pos	101.107	5.15	C5H12N2	2	HMDB0253208			FQUYSHZXSKYCSY-UHFFFAOYSA-N	Lysine alkaloids	C1CNCCNC1	68163	0.23982	0.875841		MSI 2
7214	Benzaldehyde	polar_pos	107.049	3.35	C7H6O	2		C00193		HUMNYLRZRPPJDN-UHFFFAOYSA-N	other	O=Cc1ccccc1	240	-0.594105	-1		MSI 2
7272	5H-Pyrrolo[3,2-d]pyrimidine	polar_pos	120.056	2.03	C6H5N3	2	HMDB0247026			KDOPAZIWBAHVJB-UHFFFAOYSA-N	other	c1ncc2c(n1)cc[nH]2	577022	-0.996848	0.836591		MSI 2
7289	2,6-Dimethylaniline	polar_pos	122.097	4.23	C8H11N	2	HMDB0060677	C11004		UFFBMTHBGFGIHF-UHFFFAOYSA-N	other	Cc1cccc(c1N)C	6896	1.19664	0.840122		MSI 2
7317	6-Acetyl-1,2,3,4-tetrahydropyridine	polar_pos	126.091	3.63	C7H11NO	2	HMDB0030345			GNZWXNKZMHJXNU-UHFFFAOYSA-N	other	CC(=O)C1=NCCCC1	520300	0.861188	0.72643		MSI 2
7335	2-Amino-4-cyanobutanoic acid	polar_pos	129.066	2.63	C5H8N2O2	2		C05717	LMFA01100038	VZSTVUJXUYNIOQ-UHFFFAOYSA-N	Aminoacids	NC(C(=O)O)CCC#N	440770	-0.136656	0.569645	Amino fatty acids [FA0110];	MSI 2
7346	2-Pyrrolidineacetic acid	polar_pos	130.086	4.63	C6H11NO2	2	HMDB0029444			ADSALMJPJUKESW-YFKPBYRVSA-N	Aminoacids	OC(=O)C[C@@H]1CCCN1	2761541	0.866926	0.983403		MSI 2
7369	Ornithine	polar_pos	133.097	8.03	C5H12N2O2	2		C01602	LMFA01100057	AHLPHDHHMVZTML-UHFFFAOYSA-N	Aminoacids	NC(C(=O)O)CCCN	389	-1.19767	-1	Spermidine and Spermine Biosynthesis;Amino fatty acids [FA0110];D-Arginine and D-Ornithine Metabolism;Urea Cycle;Arginine and Proline Metabolism;	MSI 2
7385	N,N-Dimethyl-3-methylaniline	polar_pos	136.112	4.03	C9H13N	2	HMDB0302554			CWOMTHDOJCARBY-UHFFFAOYSA-N	other	Cc1cccc(c1)N(C)C	8488	-1.3295	0.802536		MSI 2
7395	2-Ethyl-3-hydroxy-6-methylpyridine	polar_pos	138.091	1.37	C8H11NO	2	HMDB0245115			JPGDYIGSCHWQCC-UHFFFAOYSA-N	Pyridine alkaloids	CCc1nc(C)ccc1O	114681	1.01268	0.93734		MSI 2
7409	Isometheptene	polar_pos	142.159	3.93	C9H19N	2	HMDB0015651			XVQUOJBERHHONY-UHFFFAOYSA-N	Acyclic monoterpenoids	CNC(CCC=C(C)C)C	22297	-0.220422	0.558908		MSI 2
7455	3-Methyl-3-phenylazetidine	polar_pos	148.112	1.33	C10H13N	2	HMDB0061785			YOLLUMURPUEOJW-UHFFFAOYSA-N	other	CC1(CNC1)c1ccccc1	22249	0.828517	0.907417		MSI 2
7475	4-Hydroxyamphetamine	polar_pos	152.107	3.35	C9H13NO	2	HMDB0060765			GIKNHHRFLCDOEU-UHFFFAOYSA-N	Phenylalanine-derived alkaloids	CC(Cc1ccc(cc1)O)N	3651	-0.433773	0.870768		MSI 2
7526	8-Aminooctanoic acid	polar_pos	160.133	3.92	C8H17NO2	2	HMDB0247418		LMFA01100059	UQXNEWQGGVUVQA-UHFFFAOYSA-N	Amino fatty acids	NCCCCCCCC(=O)O	66085	-0.546737	0.504707	Amino fatty acids [FA0110];	MSI 2
7532	Aminoadipic acid	polar_pos	162.076	5.17	C6H11NO4	2	HMDB0302754		LMFA01170098	OYIFNHCXNCRBQI-UHFFFAOYSA-N	Aminoacids	OC(=O)CCCC(C(=O)O)N	469	-1.07656	-1	Dicarboxylic acids [FA0117];Lysine Degradation;	MSI 2
7535	3-Hexylpyridine	polar_pos	164.144	4.55	C11H17N	2	HMDB0039804			LWEQIZSFZFUWIE-UHFFFAOYSA-N	Pyridine alkaloids	CCCCCCc1cccnc1	22766	2.35172	0.785894		MSI 2
7547	Hydroxymethionine	polar_pos	166.053	5.25	C5H11NO3S	2	HMDB0246915			AQPJRTNUBAWORL-UHFFFAOYSA-N	Aminoacids	CSCCC(C(=O)O)(O)N	11693958	0.86102	-1		MSI 2
7577	Methyl histidine	polar_pos	170.093	5.17	C7H11N3O2	2		C01152		JDHILDINMRGULE-LURJTMIESA-N	Aminoacids	Cn1cncc1C[C@H](C(=O)O)N	64969	1.29994	-1	Methylhistidine Metabolism;Histidine Metabolism;beta-Alanine Metabolism;	MSI 2
7582	1-Methyl-4-phenyl-2H-pyridine	polar_pos	172.112	5.07	C12H13N	2	HMDB0243930			BRAJQLYTRXKQAW-UHFFFAOYSA-N	other	CN1CC=C(C=C1)c1ccccc1	188614	0.264031	0.954857		MSI 2
7609	N(5)-Acetylornithine	polar_pos	175.108	5.3	C7H14N2O3	2	HMDB0242109			SRXKAYJJGAAOBP-UHFFFAOYSA-N	Aminoacids	CC(=O)NCCCC(C(=O)O)N	9920500	-0.714065	0.965371		MSI 2
7612	Arginine	polar_pos	175.119	10.12	C6H14N4O2	2	HMDB0003416	C00062		ODKSFYDXXFIFQN-BYPYZUCNSA-N	Aminoacids	NC(=N)NCCC[C@H](C(=O)O)N	6322	-0.24984	0.984517	D-Arginine and D-Ornithine Metabolism;	MSI 2
7764	4-Nitrophenyl butyrate	polar_pos	210.076	5.22	C10H11NO4	2	HMDB0246539			DVDUMIQZEUTAGK-UHFFFAOYSA-N	other	CCCC(=O)Oc1ccc(cc1)[N+](=O)[O-]	75834	-1.28732	0.655437		MSI 2
7796	3-(Dibutylamino)phenol	polar_pos	222.185	4.35	C14H23NO	2	HMDB0245787			KHSTZMGCKHBFJX-UHFFFAOYSA-N	other	CCCCN(c1cccc(c1)O)CCCC	601234	0.0422058	0.676955		MSI 2
7867	Isoleucyl-Leucine	polar_pos	245.186	1.02	C12H24N2O3	2	HMDB0028911			JWBXCSQZLLIOCI-UHFFFAOYSA-N	Dipeptides	CCC(C(C(=O)NC(C(=O)O)CC(C)C)N)C	13817313	-0.84833	0.943866		MSI 2
7960	Spisulosine	polar_pos	286.31	3.73	C18H39NO	2	HMDB0258433			YRYJJIXWWQLGGV-UHFFFAOYSA-N	Sphingoid bases	CCCCCCCCCCCCCCCC(C(N)C)O	21888542	-0.862872	0.69307	Sphingoid base analogs [SP0108];	MSI 2
7997	Decadienyl-l-carnitine	polar_pos	298.237	4.05	C17H31NO3	2	HMDB0250913			QOEAXNMFJWVZIG-UHFFFAOYSA-N	other	CCCCCCC=CC=CC(C[N+](C)(C)C)(CC(=O)[O-])O	132278175	-0.820785	0.606242		MSI 2
8017	Bestatin	polar_pos	309.181	1.73	C16H24N2O4	2	HMDB0242556			VGGGPCQERPFHOB-UHFFFAOYSA-N	Dipeptides	OC(C(=O)NC(C(=O)O)CC(C)C)C(Cc1ccccc1)N	3238	0.14375	0.677354		MSI 2
8111	N-[[2-(4-Amino-1,2,5-oxadiazol-3-yl)-1-ethylimidazo[5,4-d]pyridin-7-yl]methyl]piperidin-4-amine	polar_pos	343.197	4.33	C16H22N8O	2	HMDB0257527			MBCJUIJWPYUEBX-UHFFFAOYSA-N	Pseudoalkaloids	CCn1c(nc2c1c(CNC1CCNCC1)cnc2)c1nonc1N	11393719	-4.19959	0.614251		MSI 2
8118	CAR 12:0	polar_pos	344.28	0.93	C19H37NO4	2	HMDB0002250		LMFA07070062	FUJLYHJROOYKRA-QGZVFWFLSA-N	other	CCCCCCCCCCCC(=O)O[C@@H](C[N+](C)(C)C)CC(=O)[O-]	168381	2.09309	-1	Fatty acyl carnitines [FA0707];	MSI 2
8138	Foeniculoside VIII	polar_pos	349.183	1.27	C16H28O8	2	HMDB0033009			YOOVLDBPAMVHGW-UHFFFAOYSA-N	Menthane monoterpenoids	OCC1OC(OC2CC3CC(C2(C)OC3(C)C)O)C(C(C1O)O)O	73657192	-7.29135	0.879528		MSI 2
8189	2,4,8-Eicosatrienoic acid isobutylamide	polar_pos	362.342	3.5	C24H43NO	2	HMDB0030385			WBBCNGSATYECFE-LSJCJZQESA-N	Branched fatty acids	CCCCCCCCCCC/C=C\CC/C=C/C=C\C(=N\CC(C)C)\O		0.565119	0.966724		MSI 2
8523	10-Deoxymethymycin	polar_pos	454.313	4.67	C25H43NO6	2		C11994		DZGHWPQKGWXOHD-NHLONWFASA-N	Erythromycins	CC[C@@H]1OC(=O)[C@@H](C)[C@H](O[C@H]2O[C@@H](C)C[C@H]([C@@H]2O)N(C)C)[C@H](C)C[C@@H](C(=O)C=C[C@@H]1C)C	5282032	-7.00366	0.97158		MSI 2
9772	PE-NMe2(18:1(9Z)/15:0)	polar_pos	732.546	1.08	C40H78NO8P	2	HMDB0114040			PLKIRUOXJCBLPL-VXPUYCOJSA-N	Glycerophosphoethanolamines	CCCCCCCCCCCCCCC(=O)OC(COP(=O)(OCCN(C)C)O)COC(=O)CCCCCCC/C=C\CCCCCCCC	131821149	-10.2022	0.501234		MSI 2
9998	PE 40:10	polar_pos	784.49	1.2	C45H70NO8P	2	HMDB0009210		LMGP02010768	DQDAIXPCMNDLGF-SKXXZZILSA-N	Glycerophosphoethanolamines	CC/C=C\C/C=C\C/C=C\C/C=C\CCCCC(=O)OC[C@@H](OC(=O)CC/C=C\C/C=C\C/C=C\C/C=C\C/C=C\C/C=C\CC)COP(=O)(OCCN)O	52924469	-1.53966	0.715467	Diacylglycerophosphoethanolamines [GP0201];	MSI 2
10384	Avermectin A1a	polar_pos	887.524	1.02	C49H74O14	2		C11984		AFSHKCWTGFDXJR-BWFQMGBFSA-N	Avermectins	CO[C@@H]1C[C@@H](O[C@@H]2[C@H](C)C=CC=C3CO[C@@H]4[C@@]3(O)[C@H](C=C([C@@H]4OC)C)C(=O)O[C@@H]3C[C@H](CC=C2C)O[C@@]2(C3)C=C[C@H]([C@@H](O2)C(CC)C)C)O[C@@H]([C@H]1O[C@@H]1C[C@@H](OC)[C@@H]([C@H](O1)C)O)C	11239973	10.3595	0.88231		MSI 2
10858	Sarcosine	polar_pos	90.0549	5.3	C3H7NO2	2		C00213		FSYKKLYZXJSNPZ-UHFFFAOYSA-N	Aminoacids	CNCC(=O)O	1088	0.91689		Glycine and Serine Metabolism;Methionine Metabolism;	MSI 2
10859	beta-Aminoisobutyric acid	polar_pos	104.071	4.23	C4H9NO2	2	HMDB0002166	C03284	LMFA01100050	QCHPKSFMDHPSNR-VKHMYHEASA-N	Aminoacids	C[C@H](C(=O)O)CN	439434	0.302055		Amino fatty acids [FA0110];Valine, Leucine, and Isoleucine Degradation;Pyrimidine Metabolism;	MSI 2
10860	Proline	polar_pos	116.071	4.6	C5H9NO2	2		C00148		ONIBWKKTOPOVIA-BYPYZUCNSA-N	Aminoacids	OC(=O)[C@@H]1CCCN1	145742	0.83195		Arginine and Proline Metabolism;	MSI 2
10861	Guanidoacetic acid	polar_pos	118.061	6.28	C3H7N3O2	2		C00581		BPMFZUMJYQTVII-UHFFFAOYSA-N	Aminoacids	NC(=N)NCC(=O)O	763	0.123486		Glycine and Serine Metabolism;Arginine and Proline Metabolism;	MSI 2
10863	Erythritol	polar_pos	123.063	3.57	C4H10O4	2		C00503		UNXHWFMMPAWVPI-ZXZARUISSA-N	other	OC[C@H]([C@H](CO)O)O	222285	14.4192			MSI 2
10866	Aminolevulinic Acid	polar_pos	132.065	5.23	C5H9NO3	2	HMDB0001149	C00430	LMFA01100055	ZGXJTSGNIOSYLO-UHFFFAOYSA-N	Aminoacids	NCC(=O)CCC(=O)O	137	0.604664		Amino fatty acids [FA0110];Porphyrin Metabolism;Glycine and Serine Metabolism;	MSI 2
10869	Aspartic acid	polar_pos	134.045	6.15	C4H7NO4	2		C00049		CKLJMWTZIZZHCS-REOHCLBHSA-N	Aminoacids	OC(=O)C[C@@H](C(=O)O)N	5960	1.40931		Malate-Aspartate Shuttle;Urea Cycle;Purine Metabolism;Glutamate Metabolism;Aspartate Metabolism;beta-Alanine Metabolism;Arginine and Proline Metabolism;Tyrosine Metabolism;Ammonia Recycling;	MSI 2
10870	Adenine	polar_pos	136.062	2.65	C5H5N5	2		C00147		GFFGJBXGBJISGV-UHFFFAOYSA-N	Purine alkaloids	Nc1ncnc2c1nc[nH]2	190	0.709366		Purine Metabolism;	MSI 2
10872	Phosphoethanolamine	polar_pos	142.027	6.85	C2H8NO4P	2		C00346		SUHOOTKUPISOBE-UHFFFAOYSA-N	Aminoacids	NCCOP(=O)(O)O	1015	3.68916		Sphingolipid Metabolism;Phosphatidylcholine Biosynthesis;Phosphatidylethanolamine Biosynthesis;	MSI 2
10875	Methionine	polar_pos	150.058	4.23	C5H11NO2S	2	HMDB0033951			FFEARJCKVFRZRR-UHFFFAOYSA-N	Aminoacids	CSCCC(C(=O)O)N	876	1.29399		Spermidine and Spermine Biosynthesis;Betaine Metabolism;Glycine and Serine Metabolism;Methionine Metabolism;	MSI 2
10879	FA 6:2;O3	polar_pos	161.044	5.13	C6H8O5	2	HMDB0000225	C00322	LMFA01170121	FGSBNBBHOZHUBO-UHFFFAOYSA-N	Dicarboxylic acids	OC(=O)CCCC(=O)C(=O)O	71	1.78869		Dicarboxylic acids [FA0117];Lysine Degradation;2-Amino-3-Carboxymuconate Semialdehyde Degradation;	MSI 2
10880	Guanidinosuccinic acid	polar_pos	176.066	6.45	C5H9N3O4	2		C03139		VVHOUVWJCQOYGG-REOHCLBHSA-N	Aminoacids	NC(=N)N[C@H](C(=O)O)CC(=O)O	439918	0.654206			MSI 2
10884	Glucose	polar_pos	181.07	5.13	C6H12O6	2		C00031		WQZGKKKJIJFFOK-GASJEMHNSA-N	Disaccharides	OC[C@@H]1OC(O)[C@H]([C@@H]([C@H]1O)O)O	5793	1.22222		Gluconeogenesis;Fructose and Mannose Degradation;Trehalose Degradation;Nucleotide Sugars Metabolism;Galactose Metabolism;Sphingolipid Metabolism;Glycolysis;Starch and Sucrose Metabolism;Glucose-Alanine Cycle;Lactose Degradation;Transfer of Acetyl Groups into Mitochondria;Warburg Effect;Lactose Synthesis;	MSI 2
10887	5'-Methylthioadenosine	polar_pos	298.096	1.88	C11H15N5O3S	2		C00170		WUUGFSXJNOTRMR-IOSLPCCCSA-N	Purine nucleos(t)ides	CSC[C@@H]1O[C@@H]([C@H]([C@H]1O)O)n1cnc2c1ncnc2N	439176	1.5664		Spermidine and Spermine Biosynthesis;Methionine Metabolism;	MSI 2
10888	(-)-N-Acetylneuraminic acid	polar_pos	310.113	5.23	C11H19NO9	2	HMDB0341204			SQVRNKJHWKZAKO-PFLSSZHQSA-N	Aminosugars	OCC(C(C1O[C@@](O)(CC([C@H]1N=C(O)C)O)C(=O)O)O)O		0.595586		Amino Sugar Metabolism;	MSI 2
10890	Adenosine diphosphate ribose	polar_pos	560.077	6.75	C15H23N5O14P2	2	HMDB0001178			SRNWOUGRCWSEMX-UHFFFAOYSA-N	Purine nucleos(t)ides	OC1C(COP(=O)(OP(=O)(OCC2OC(C(C2O)O)O)O)O)OC(C1O)n1cnc2c1ncnc2N	192	3.9613		Nicotinate and Nicotinamide Metabolism;Purine Metabolism;Glutamate Metabolism;	MSI 2
10919	Propionic acid	polar_neg	73.0294	8.66	C3H6O2	2	HMDB0000237	C00163	LMFA01010003	XBDQKXXYIPTUBI-UHFFFAOYSA-N	Branched fatty acids	CCC(=O)O	1032	-1.687	-1	Straight chain fatty acids [FA0101];Propanoate Metabolism;	MSI 2
10982	GABA	polar_neg	102.056	5.92	C4H9NO2	2	HMDB0000112	C00334	LMFA01100039	BTCSSZJGUNDROE-UHFFFAOYSA-N	Aminoacids	NCCCC(=O)O	119	-0.541415	0.0205431	Amino fatty acids [FA0110];Glutamate Metabolism;	MSI 2
10987	Serine	polar_neg	104.035	5.24	C3H7NO3	2		C00740		MTCFGRXMJLQNBG-UWTATZPHSA-N	Aminoacids	OC[C@@H](C(=O)O)N	71077	-1.26615	-1	Amino fatty acids [FA0110];Sphingolipid Metabolism;Glycine and Serine Metabolism;Methionine Metabolism;Homocysteine Degradation;Selenoamino Acid Metabolism;Phosphatidylethanolamine Biosynthesis;Ammonia Recycling;	MSI 2
11036	FA 6:0	polar_neg	115.076	1.09	C6H12O2	2	HMDB0000535	C01585	LMFA01010006	FUZZWVXGSFPDMH-UHFFFAOYSA-N	Branched fatty acids	CCCCCC(=O)O	8892	-0.221392	-1	Straight chain fatty acids [FA0101];Mitochondrial Beta-Oxidation of Short Chain Saturated Fatty Acids;Fatty Acid Biosynthesis;	MSI 2
11093	I(-)	polar_neg	126.905	1.74	HI	2	HMDB0059634	C05590		XMBWDFGMSWQBCA-UHFFFAOYSA-N	other	I	24841	-0.604727	0.822073		MSI 2
11106	Pyroglutamic acid	polar_neg	128.036	5.92	C5H7NO3	2		C01879		ODHCTXKNWHHXJC-VKHMYHEASA-N	Aminoacids	O=C1CC[C@H](N1)C(=O)O	7405	1.47315	0.0485875	Glutathione Metabolism;	MSI 2
11113	FA 5:2;O2 (polar_neg RT=1.42)	polar_neg	129.02	1.42	C5H6O4	2	HMDB0000634	C02226	LMFA01170099	HNEGQIOMVPPMNR-IHWYPQMZSA-N	Dicarboxylic acids	OC(=O)/C=C(\C(=O)O)/C	643798	2.59638	0.333499	Dicarboxylic acids [FA0117];	MSI 2
11114	FA 5:2;O2 (polar_neg RT=6.56)	polar_neg	129.02	6.56	C5H6O4	2	HMDB0002092	C00490	LMFA01170063	LVHBHZANLOWSRM-UHFFFAOYSA-N	Dicarboxylic acids	OC(=O)CC(=C)C(=O)O	811	2.58331	0.342133	Dicarboxylic acids [FA0117];	MSI 2
11126	Hydroxyproline	polar_neg	130.051	6.24	C5H9NO3	2	HMDB0240251	C03440		PMMYEEVYMWASQN-QWWZWVQMSA-N	Aminoacids	O[C@@H]1CN[C@@H](C1)C(=O)O	440014	2.3974	-1	Arginine and Proline Metabolism;	MSI 2
11129	Leucine	polar_neg	130.087	0.97	C6H13NO2	2	HMDB0062203	C16439	LMFA01100048	ROHFNLRQFUQHCH-UHFFFAOYSA-N	Aminoacids	NC(C(=O)O)CC(C)C	857	-0.381404	-1	Amino fatty acids [FA0110];	MSI 2
11130	Isoleucine	polar_neg	130.087	5.14	C6H13NO2	2	HMDB0000172	C00407	LMFA01100047	AGPKZVBTJJNPAG-RFZPGFLSSA-N	Aminoacids	CC[C@@H]([C@@H](C(=O)O)N)C	6306	0.904689	-1	Amino fatty acids [FA0110];Valine, Leucine, and Isoleucine Degradation;	MSI 2
11143	FA 6:0;O	polar_neg	131.071	1.09	C6H12O3	2	HMDB0001975		LMFA01050387	LXVSANCQXSSLPA-UHFFFAOYSA-N	Hydroxy fatty acids	CCC(C(=O)O)(CC)O	77199	-0.042399	0.616949	Hydroxy fatty acids [FA0105];	MSI 2
11169	2,3,4-Trihydroxybutanoic acid	polar_neg	135.03	5.19	C4H8O5	2	HMDB0245425			JPIJQSOTBSSVTP-UHFFFAOYSA-N	Hydroxy fatty acids	OCC(C(C(=O)O)O)O	439535	1.95786	0.821068		MSI 2
11170	Erythronic acid	polar_neg	135.03	5.21	C4H8O5	2		C21593		JPIJQSOTBSSVTP-PWNYCUMCSA-N	Hydroxy fatty acids	OC[C@H]([C@H](C(=O)O)O)O	2781043	0.651292	0.821068		MSI 2
11244	Oxoglutaric acid	polar_neg	145.015	6.59	C5H6O5	2		C00026		KPGXRSRHYNQIFN-UHFFFAOYSA-N	Dicarboxylic acids	OC(=O)CCC(=O)C(=O)O	51	2.14351	-1	Cysteine Metabolism;Malate-Aspartate Shuttle;Gluconeogenesis;Carnitine Synthesis;Tryptophan Metabolism;Valine, Leucine, and Isoleucine Degradation;Propanoate Metabolism;Phytanic Acid Peroxisomal Oxidation;Urea Cycle;Phenylalanine and Tyrosine Metabolism;Citric Acid Cycle;Glucose-Alanine Cycle;Oxidation of Branched-Chain Fatty Acids;Glycine and Serine Metabolism;Lysine Degradation;Glutamate Metabo…	MSI 2
11320	Vanillin	polar_neg	151.04	1.24	C8H8O3	2		C00755		MWOOGOJBHIARFG-UHFFFAOYSA-N	Cinnamic acids and derivatives	COc1cc(C=O)ccc1O	1183	0.349891	0.951702		MSI 2
11433	FA 8:0;O	polar_neg	159.103	0.97	C8H16O3	2	HMDB0000711		LMFA01050020	JKRDADVRIYVCCY-UHFFFAOYSA-N	Hydroxy fatty acids	CCCCCCC(C(=O)O)O	94180	-0.820687	0.857953	Hydroxy fatty acids [FA0105];	MSI 2
11443	3-Hydroxymethylglutaric acid	polar_neg	161.046	7.16	C6H10O5	2		C03761		NPOAOTPXWNWTSH-UHFFFAOYSA-N	Dicarboxylic acids	OC(=O)CC(CC(=O)O)(O)C	1662	0.00925624	-1		MSI 2
11453	Pterin	polar_neg	162.041	5.21	C6H5N5O	2	HMDB0000802	C00715		HNXQXTQTPAJEJL-UHFFFAOYSA-N	pteridine alkaloids	Nc1nc2nccnc2c(=O)[nH]1	135398660	-8.73551	-1		MSI 2
11473	trans-o-Coumaric acid	polar_neg	163.04	8.37	C9H8O3	2		C01772		PMOWTIHVNWZYFI-AATRIKPKSA-N	Cinnamic acids and derivatives	OC(=O)/C=C/c1ccccc1O	637540	1.12163	0.527183		MSI 2
11475	2-Deoxyglucose	polar_neg	163.061	5.17	C6H12O5	2	HMDB0062477			VRYALKFFQXWPIH-PBXRRBTRSA-N	Monosaccharides	O=CC[C@H]([C@@H]([C@@H](CO)O)O)O	108223	0.219506	-1		MSI 2
11489	N-(4-Methoxyphenyl)acetamide	polar_neg	164.072	1.26	C9H11NO2	2	HMDB0255013			XVAIDCNLVLTVFM-UHFFFAOYSA-N	other	COc1ccc(cc1)N=C(O)C		0.0884546	0.658663		MSI 2
11490	Phenylalanine	polar_neg	164.072	5.67	C9H11NO2	2		C02265		COLNVLDHVKWLRT-MRVPVSSYSA-N	Aminoacids	N[C@H](C(=O)O)Cc1ccccc1	71567	-0.443424	0	Phenylalanine and Tyrosine Metabolism;	MSI 2
11503	3-(2-Hydroxyphenyl)propanoic acid	polar_neg	165.056	1.86	C9H10O3	2	HMDB0033752	C01198		CJBDUOMQLFKVQC-UHFFFAOYSA-N	other	OC(=O)CCc1ccccc1O	873	1.61505	-1		MSI 2
11530	Uric acid	polar_neg	167.021	5.21	C5H4N4O3	2		C00366		LEHOTFFKMJEONL-UHFFFAOYSA-N	Purine alkaloids	O=c1[nH]c2c([nH]1)[nH]c(=O)[nH]c2=O	1175	1.43845	-1	Purine Metabolism;	MSI 2
11616	N-Acetyl-leucine	polar_neg	172.098	1.27	C8H15NO3	2	HMDB0011756	C02710		WXNXCEHXYPACJF-ZETCQYMHSA-N	Dipeptides	CC(C[C@@H](C(=O)O)NC(=O)C)C	70912	0.561508	-1		MSI 2
11626	Aconitic acid	polar_neg	173.009	8.06	C6H6O6	2	HMDB0247961			GTZCVFVGUGFEME-UHFFFAOYSA-N	Dicarboxylic acids	OC(=O)CC(=CC(=O)O)C(=O)O	309	1.02109	-1	Citric Acid Cycle;	MSI 2
11696	Gluconolactone	polar_neg	177.041	6.22	C6H10O6	2		C00198		PHOQVHQSTUBQQK-SQOUGZDYSA-N	Monosaccharides	OC[C@@H]1OC(=O)[C@H]([C@@H]([C@H]1O)O)O	7027	2.07753	-1	Pentose Phosphate Pathway;	MSI 2
11775	Phosphoglyceric acid	polar_neg	184.986	7.82	C3H7O7P	2		C00197		OSJPPGNTCRNQQC-UWTATZPHSA-N	other	OC(=O)[C@H](COP(=O)(O)O)O	439183	0.0532278	0.0713136	Gluconeogenesis;Glycolysis;Starch and Sucrose Metabolism;Glycine and Serine Metabolism;Glycerolipid Metabolism;Warburg Effect;	MSI 2
11911	Quinic acid	polar_neg	191.056	5.19	C7H12O6	2		C00296		AAWZDTNXLSGCEK-LNVDRNJUSA-N	Shikimic acids and derivatives	OC1[C@@H](O)CC(C[C@@H]1O)(O)C(=O)O	6508	0.982487	-1		MSI 2
11939	Pectic acid	polar_neg	193.036	6.52	C6H10O7	2	HMDB0003363			AEMOLEFTQBMNLQ-BKBMJHBISA-N	Monosaccharides	O[C@H]1O[C@H](C(=O)O)[C@@H]([C@@H]([C@H]1O)O)O	445929	1.32613	-1	Starch and Sucrose Metabolism;Inositol Metabolism;	MSI 2
11990	Mannonic acid	polar_neg	195.052	5.49	C6H12O7	2	HMDB0242119	C00514		RGHNJXZEOKUKBD-MBMOQRBOSA-N	Monosaccharides	OC[C@H]([C@H]([C@@H]([C@@H](C(=O)O)O)O)O)O	3246006	2.57627	-1		MSI 2
12109	Acetyl-carnitine (polar_neg RT=1.27)	polar_neg	202.108	1.27	C9H17NO4	2	HMDB00201	C02571	LMFA07070060	RDHQFKQIGNGIED-UHFFFAOYSA-N	other	[O-]C(=O)CC(C[N+](C)(C)C)OC(=O)C	1	-0.675477	-1	Beta Oxidation of Very Long Chain Fatty Acids;Oxidation of Branched-Chain Fatty Acids;Fatty acyl carnitines [FA0707];	MSI 2
12110	Acetyl-carnitine (polar_neg RT=5.19)	polar_neg	202.107	5.19	C9H17NO4	2	HMDB00201	C02571	LMFA07070060	RDHQFKQIGNGIED-UHFFFAOYSA-N	other	[O-]C(=O)CC(C[N+](C)(C)C)OC(=O)C	1	-6.2674	-1	Beta Oxidation of Very Long Chain Fatty Acids;Oxidation of Branched-Chain Fatty Acids;Fatty acyl carnitines [FA0707];	MSI 2
12168	4-Octylphenol	polar_neg	205.16	1.11	C14H22O	2	HMDB0246557			NTDQQZYCCIDJRK-UHFFFAOYSA-N	Catechols with side chains	CCCCCCCCc1ccc(cc1)O	15730	-0.00194017	0.935912		MSI 2
12201	Trimesic acid	polar_neg	209.009	9.44	C9H6O6	2	HMDB0259234			QMKYBPDZANOJGF-UHFFFAOYSA-N	Simple phenolic acids	OC(=O)c1cc(cc(c1)C(=O)O)C(=O)O	11138	0.116067	0.569057		MSI 2
12371	2,6-Di-tert-butyl-1,4-benzenediol	polar_neg	221.154	1.09	C14H22O2	2	HMDB0040178			JFGVTUJBHHZRAB-UHFFFAOYSA-N	other	Oc1cc(c(c(c1)C(C)(C)C)O)C(C)(C)C	75550	-0.939622	0.667167		MSI 2
12665	FA 15:0	polar_neg	241.217	0.96	C15H30O2	2	HMDB0000826	C16537	LMFA01010015	WQEPLUUGTLDZJY-UHFFFAOYSA-N	Branched fatty acids	CCCCCCCCCCCCCCC(=O)O	13849	-0.616371	0.894303	Straight chain fatty acids [FA0101];	MSI 2
12684	Uridine	polar_neg	243.062	4.14	C9H12N2O6	2		C00299		DRTQHJPVMGBUCF-XVFCMESISA-N	Pyrimidine nucleos(t)ides	OC[C@@H]1O[C@@H]([C@H]([C@H]1O)O)n1ccc(=O)[nH]c1=O	6029	0.397428	-1	Pyrimidine Metabolism;	MSI 2
12842	C75 trans	polar_neg	253.144	0.92	C14H22O4	2	HMDB0249518			VCWLZDVWHQVAJU-UHFFFAOYSA-N	Paraconic acids and derivatives	CCCCCCCCC1OC(=O)C(=C)C1C(=O)O	4248455	-0.476046	0.948615		MSI 2
12894	6-methylpentadecanoic acid	polar_neg	255.235	0.94	C16H32O2	2	HMDB0340334			MTCHLPIYSGEDDG-UHFFFAOYSA-N	Branched fatty acids	CCCCCCCCCC(CCCCC(=O)O)C	85975839	6.245	0.989979		MSI 2
12990	Glucose 6-phosphate	polar_neg	259.022	7.16	C6H13O9P	2	HMDB0003498	C01172		NBSCHQHZLSJFNQ-VFUOTHLCSA-N	Monosaccharides	O[C@@H]1O[C@H](COP(=O)(O)O)[C@H]([C@@H]([C@H]1O)O)O	439427	0.106042	0.260823	Pentose Phosphate Pathway;Gluconeogenesis;Fructose and Mannose Degradation;Trehalose Degradation;Nucleotide Sugars Metabolism;Galactose Metabolism;Glycolysis;Starch and Sucrose Metabolism;Inositol Metabolism;Inositol Phosphate Metabolism;Warburg Effect;	MSI 2
13161	FA 17:0	polar_neg	269.249	0.94	C17H34O2	2	HMDB0002259		LMFA01010017	KEMQGTRYUADPNZ-UHFFFAOYSA-N	Branched fatty acids	CCCCCCCCCCCCCCCCC(=O)O	10465	-0.19611	0.934726	Straight chain fatty acids [FA0101];	MSI 2
13192	FA 16:0;O	polar_neg	271.228	0.94	C16H32O3	2	HMDB0112184		LMFA01050190	GIEJMPHHFWMLHG-UHFFFAOYSA-N	Hydroxy fatty acids	CCCCCCCCCCCC(CCCC(=O)O)O	5312761	-0.522343	0.738721	Hydroxy fatty acids [FA0105];	MSI 2
13220	1,6-Hexanediol, dimethanesulfonate	polar_neg	273.044	0.96	C8H18O6S2	2	HMDB0253151			WZOJEWBBWCYINS-UHFFFAOYSA-N	Fatty acyls	CS(=O)(=O)OCCCCCCOS(=O)(=O)C	145735	-12.8562	0.651996		MSI 2
13260	6-phosphonatooxy-D-gluconate	polar_neg	275.018	6.89	C6H13O10P	2	HMDB0062800			BIRSGZKFKXLSJQ-UHFFFAOYSA-N	Saccharides	OC(C(C(C(C(=O)O)O)O)O)COP(=O)(O)O	422	1.15527	0.0602016	Pentose Phosphate Pathway;Warburg Effect;	MSI 2
13377	FA 18:1	polar_neg	281.248	0.94	C18H34O2	2	HMDB0000207	C00712	LMFA01030002	ZQPPMHVWECSIRJ-KTKRTIGZSA-N	Unsaturated fatty acids	CCCCCCCC/C=C\CCCCCCCC(=O)O	445639	-0.489273	0.760131	Unsaturated fatty acids [FA0103];	MSI 2
13449	4'-Hydroxy-5,7-dimethoxyflavan	polar_neg	285.116	0.92	C17H18O4	2	HMDB0030152			AVMGPGZQJKDABF-UHFFFAOYSA-N	Flavans	COc1cc2OC(CCc2c(c1)OC)c1ccc(cc1)O	14137568	10.9821	0.607021	Flavans, Flavanols and Leucoanthocyanidins [PK1202];	MSI 2
13507	Ophthalmic acid	polar_neg	288.12	5.44	C11H19N3O6	2		C21016		JCMUOFQHZLPHQP-BQBZGAKWSA-N	Dipeptides	CC[C@H](C(=O)NCC(=O)O)NC(=O)CC[C@H](C(=O)O)N	7018721	0.794805	-1		MSI 2
13586	Gingerol	polar_neg	293.176	0.94	C17H26O4	2		C10462		NLDDIKRKFXEWBK-AWEZNQCLSA-N	other	CCCCC[C@H](CC(=O)CCc1ccc(c(c1)OC)O)O	442793	0.385474	0.95999	Alkyl catechols and derivatives [PK1502];	MSI 2
13820	3-Hydroxy-6,8-dimethoxy-7(11)-eremophilen-12,8-olide	polar_neg	309.172	0.92	C17H26O5	2	HMDB0040756			JCGMJARSAZGXHM-UHFFFAOYSA-N	Eremophilane sesquiterpenoids	COC1C2=C(C)C(=O)OC2(OC)CC2C1(C)C(C)C(CC2)O	85094081	2.71507	0.792535		MSI 2
13887	Codeine N-oxide	polar_neg	314.143	1.14	C18H21NO4	2	HMDB0033948			BDLSDHWCOJPHIE-UHFFFAOYSA-N	Isoquinoline alkaloids	COc1ccc2c3c1OC1C43CCN(=O)(C(C2)C4C=CC1O)C		9.2189	0.602507		MSI 2
13923	3-deoxy-D-manno-octulosonate 8-phosphate	polar_neg	317.028	6.56	C8H15O11P	2	HMDB0304126	C04478		RTNBXJBOAIDPME-SHUUEZRQSA-N	Monosaccharides	O[C@@H]([C@H]([C@@H]([C@@H](CC(=O)C(=O)O)O)O)O)COP(=O)(O)O	15942880	0.118433	0.590464		MSI 2
14114	3',5' cyclic AMP	polar_neg	328.045	1.29	C10H12N5O6P	2		C00575		IVOMOUWHDPKRLL-KQYNXXCUSA-N	Purine nucleos(t)ides	O[C@@H]1[C@@H]2OP(=O)(O)OC[C@H]2O[C@H]1n1cnc2c1ncnc2N	6076	-0.925689	-1	Purine Metabolism;	MSI 2
14265	Fructose 1,6-bisphosphate	polar_neg	338.988	6.64	C6H14O12P2	2	HMDB0006872	C03785		RNBGYGVWRKECFJ-OEXCPVAWSA-N	other	O[C@H]1[C@@H](COP(=O)(O)O)OC([C@H]1O)(O)COP(=O)(O)O	440117	-1.31306	0.339443	Pentose Phosphate Pathway;Gluconeogenesis;Fructose and Mannose Degradation;Glycolysis;Warburg Effect;	MSI 2
14309	Palatinose	polar_neg	341.109	6.57	C12H22O11	2	HMDB0341167	C01742		PVXPPJIGRGXGCY-TZLCEDOOSA-N	Disaccharides	OC[C@H]1O[C@H](OC[C@H]2OC([C@H]([C@@H]2O)O)(O)CO)[C@@H]([C@H]([C@@H]1O)O)O	439559	-0.640134	-1		MSI 2
14310	Trehalose	polar_neg	341.109	7.17	C12H22O11	2		C01083		HDTRYLNUVZCQOY-LIZSDCNHSA-N	Disaccharides	OC[C@@H]1O[C@@H](O[C@@H]2O[C@@H](CO)[C@@H]([C@H]([C@@H]2O)O)O)[C@H]([C@@H]([C@H]1O)O)O	7427	-1.08063	-1	Trehalose Degradation;	MSI 2
14390	6-(4-carboxy-2,6-dihydroxyphenoxy)-3,4,5-trihydroxyoxane-2-carboxylic acid	polar_neg	345.05	5.32	C13H14O11	2	HMDB0126636			DSZHBCQGMXJFGB-UHFFFAOYSA-N	Simple phenolic acids	OC1C(O)C(OC(C1O)C(=O)O)Oc1c(O)cc(cc1O)C(=O)O	131833020	9.58695	0.744934		MSI 2
14428	IMP	polar_neg	347.038	6.49	C10H13N4O8P	2		C00130		GRSZFWQUAKGDAV-KQYNXXCUSA-N	Purine nucleos(t)ides	O[C@H]1[C@@H](O)[C@@H](O[C@@H]1n1cnc2c1nc[nH]c2=O)COP(=O)(O)O	135398640	-4.14773	0.261248	Purine Metabolism;Aspartate Metabolism;	MSI 2
14519	Chlorogenic acid	polar_neg	353.09	5.26	C16H18O9	2		C00852		CWVRJTMFETXNAD-JUHZACGLSA-N	Cinnamic acids and derivatives	O=C(O[C@H]1C[C@](O)(C[C@@H]([C@@H]1O)O)C(=O)O)/C=C/c1ccc(c(c1)O)O	1794427	5.1164	0.891034		MSI 2
14530	p-Fluorofentanyl	polar_neg	353.2	0.92	C22H27FN2O	2	HMDB0256037			KXUBAVLIJFTASZ-UHFFFAOYSA-N	other	CCC(=O)N(c1ccc(cc1)F)C1CCN(CC1)CCc1ccccc1	62300	-9.71651	0.79005		MSI 2
14946	Eleutheroside B1	polar_neg	383.101	5.24	C17H20O10	2	HMDB0029549			IKUQEFGEUOOPGY-UHFFFAOYSA-N	Simple coumarins	OCC1OC(Oc2c(OC)cc3c(c2OC)oc(=O)cc3)C(C(C1O)O)O	12302276	6.09683	0.768112		MSI 2
15158	Iolopride	polar_neg	403.055	8.02	C15H21IN2O3	2	HMDB0253338			CANPFCFJURGKAX-UHFFFAOYSA-N	other	CCN1CCCC1CNC(=O)c1c(OC)ccc(c1O)I	5120	6.30992	0.786332		MSI 2
15366	3-Glucosyl-2,3',4,4',6-pentahydroxybenzophenone	polar_neg	423.095	6.46	C19H20O11	2	HMDB0032645			VYGJDASIWDWDAM-UHFFFAOYSA-N	Acyl phloroglucinols	OCC1OC(C(C(C1O)O)O)c1c(O)cc(c(c1O)C(=O)c1ccc(c(c1)O)O)O	75169766	3.76777	0.69918		MSI 2
15540	Crenolanib	polar_neg	442.223	0.91	C26H29N5O2	2	HMDB0250534			DYNHJHQFHQTFTP-UHFFFAOYSA-N	Quinazoline alkaloids	NC1CCN(CC1)c1cccc2c1nc(cc2)n1cnc2c1ccc(c2)OCC1(C)COC1	10366136	-4.14298	0.657623		MSI 2
16508	Isoginkgetin	polar_neg	565.107	8.07	C32H22O10	2	HMDB0033937		LMPK12040012	HUOOMAOYXQFIDQ-UHFFFAOYSA-N	Flavones	COc1ccc(cc1)c1cc(=O)c2c(o1)c(c(cc2O)O)c1cc(ccc1OC)c1cc(=O)c2c(o1)cc(cc2O)O	5318569	-12.159	0.795753	Biflavonoids and polyflavonoids [PK1204];	MSI 2
17870	Glycine	polar_neg	74.0241	6.19	C2H5NO2	2		C00037		DHMQDGOQFOQNFH-UHFFFAOYSA-N	Aminoacids	NCC(=O)O	750	9.32399		Carnitine Synthesis;Glutathione Metabolism;Porphyrin Metabolism;Bile Acid Biosynthesis;Glycine and Serine Metabolism;Methionine Metabolism;Purine Metabolism;Glutamate Metabolism;Arginine and Proline Metabolism;Alanine Metabolism;Ammonia Recycling;	MSI 2
17872	Fumaric acid	polar_neg	115.004	6.94	C4H4O4	2		C00122		VZCYOOQTPOCHFL-OWOJBTEDSA-N	Dicarboxylic acids	OC(=O)/C=C/C(=O)O	444972	0.559027		Urea Cycle;Phenylalanine and Tyrosine Metabolism;Citric Acid Cycle;Purine Metabolism;Mitochondrial Electron Transport Chain;Aspartate Metabolism;Arginine and Proline Metabolism;Warburg Effect;Tyrosine Metabolism;	MSI 2
17873	Norvaline	polar_neg	116.072	5.29	C5H11NO2	2		C01826		SNDPXSYFESPGGJ-BYPYZUCNSA-N	Aminoacids	CCC[C@H](C(=O)O)N	65098	0.599633		Amino fatty acids [FA0110];	MSI 2
17875	Threonine	polar_neg	118.051	5.44	C4H9NO3	2		C00188		AYFVYJQAPQTCCC-GBXIJSLDSA-N	Aminoacids	C[C@H]([C@@H](C(=O)O)N)O	6288	3.7801		Threonine and 2-Oxobutanoate Degradation;	MSI 2
17877	Benzoic acid	polar_neg	121.03	1.24	C7H6O2	2		C00180		WPYMKLBDIGXBTP-UHFFFAOYSA-N	Simple phenolic acids	OC(=O)c1ccccc1	243	2.76433			MSI 2
17880	Thymine	polar_neg	125.035	1.27	C5H6N2O2	2		C00178		RWQNBRDOKXIBIV-UHFFFAOYSA-N	pteridine alkaloids	Cc1c[nH]c(=O)[nH]c1=O	1135	1.60468		Pyrimidine Metabolism;	MSI 2
17881	Imidazoleacetic acid	polar_neg	125.036	5.19	C5H6N2O2	2		C02835		PRJKNHOMHKJCEJ-UHFFFAOYSA-N	Imidazole alkaloids	OC(=O)Cc1c[nH]cn1	96215	4.28964		Histidine Metabolism;	MSI 2
17882	Acetyl alanine	polar_neg	130.051	1.27	C5H9NO3	2	HMDB0255053			KTHDTJVBEPMMGL-UHFFFAOYSA-N	Dipeptides	CC(=O)NC(C(=O)O)C	7345	0.844629			MSI 2
17883	Creatine	polar_neg	130.062	5.76	C4H9N3O2	2		C00300		CVSVTCORWBXHQV-UHFFFAOYSA-N	Aminoacids	OC(=O)CN(C(=N)N)C	586	0.505477		Glycine and Serine Metabolism;Arginine and Proline Metabolism;	MSI 2
17885	3-Hydroxybenzoic acid	polar_neg	137.024	1.07	C7H6O3	2		C00587		IJFXRHURBJZNAO-UHFFFAOYSA-N	Simple phenolic acids	Oc1cccc(c1)C(=O)O	7420	0.285685			MSI 2
17887	4-Acetamidobutanoic acid	polar_neg	144.067	1.27	C6H11NO3	2		C02946		UZTFMUBKZQVKLK-UHFFFAOYSA-N	Unsaturated fatty acids	OC(=O)CCCNC(=O)C	18189	0.293477			MSI 2
17888	Glutamine	polar_neg	145.062	5.97	C5H10N2O3	2		C00819		ZDXPYRJPNDTMRX-GSVOUGTGSA-N	Aminoacids	NC(=O)CC[C@H](C(=O)O)N	145815	1.81641		Urea Cycle;Nicotinate and Nicotinamide Metabolism;Purine Metabolism;Glutamate Metabolism;Aspartate Metabolism;Amino Sugar Metabolism;Pyrimidine Metabolism;Warburg Effect;Phenylacetate Metabolism;Ammonia Recycling;	MSI 2
17889	N-Methyl-aspartic acid	polar_neg	146.046	5.91	C5H9NO4	2	HMDB0255174			HOKKHZGPKSLGJE-UHFFFAOYSA-N	Aminoacids	CNC(C(=O)O)CC(=O)O	4376	0.456189			MSI 2
17892	Histidine	polar_neg	154.062	5.71	C6H9N3O2	2		C06419		HNDVDQJCIGZPNO-RXMQYKEDSA-N	Aminoacids	N[C@H](C(=O)O)Cc1c[nH]cn1	71083	0.0847487		Methylhistidine Metabolism;Histidine Metabolism;beta-Alanine Metabolism;Ammonia Recycling;	MSI 2
17893	(R)-Allantoin	polar_neg	157.037	4.62	C4H6N4O3	2		C02348		POJWUDADGALRAB-PVQJCKRUSA-N	Purine alkaloids	NC(=O)N[C@@H]1NC(=O)NC1=O	439713	0.0342023			MSI 2
17895	Cysteic acid	polar_neg	167.998	6.21	C3H7NO5S	2	HMDB0303991	C00506		XVOYSCVBGLVSOL-REOHCLBHSA-N	Aminoacids	OC(=O)[C@H](CS(=O)(=O)O)N	72886	2.9768		Taurine and Hypotaurine Metabolism;	MSI 2
17897	N-Acetyl-aspartic acid	polar_neg	174.041	6.24	C6H9NO5	2		C01042		OTCCIMWXFLJLIA-BYPYZUCNSA-N	Dipeptides	OC(=O)C[C@@H](C(=O)O)NC(=O)C	65065	2.42359		Aspartate Metabolism;	MSI 2
17898	Indoleacetic acid	polar_neg	174.055	1.86	C10H9NO2	2		C00954		SEOVTRFCIGRIMH-UHFFFAOYSA-N	Simple indole alkaloids	OC(=O)Cc1c[nH]c2c1cccc2	802	5.66447		Tryptophan Metabolism;	MSI 2
17899	Citrulline	polar_neg	174.089	6.52	C6H13N3O3	2	HMDB0250742			RHGKLRLOHDJJDR-UHFFFAOYSA-N	Aminoacids	NC(=O)NCCCC(C(=O)O)N	833	2.7159		Urea Cycle;Aspartate Metabolism;Arginine and Proline Metabolism;	MSI 2
17901	D-Tagatose	polar_neg	179.056	4.62	C6H12O6	2	HMDB0003418			LKDRXBCSQODPBY-DPYQTVNSSA-N	Monosaccharides	OC[C@@]1(O)OC[C@H]([C@@H]([C@@H]1O)O)O	14408225	0.688564			MSI 2
17903	Kynurenine	polar_neg	188.035	1.84	C10H7NO3	2		C01717		HCZHHEIFKROPDY-UHFFFAOYSA-N	Quinoline alkaloids	OC(=O)c1cc(O)c2c(n1)cccc2	3845	4.06461		Tryptophan Metabolism;	MSI 2
17904	N-Acetylmethionine	polar_neg	190.053	1.26	C7H13NO3S	2	HMDB0011745			XUYPXLNMDZIRQH-LURJTMIESA-N	Dipeptides	CSCC[C@@H](C(=O)O)NC(=O)C	448580	8.45473			MSI 2
17906	Tryptophan	polar_neg	203.082	4.36	C11H12N2O2	2		C00525		QIVBCDIJIAJPQS-SECBINFHSA-N	Aminoacids	OC(=O)[C@H](Cc1c[nH]c2c1cccc2)N	9060	3.12058		Tryptophan Metabolism;	MSI 2
17907	Dethiobiotin	polar_neg	213.124	1.26	C10H18N2O3	2	HMDB0003581			AUTOLBMXDDTRRT-JGVFFNPUSA-N	Imidazole alkaloids	OC(=O)CCCCC[C@H]1NC(=O)N[C@H]1C	445027	2.05631			MSI 2
17908	N-Acetylserotonin	polar_neg	217.097	1.26	C12H14N2O2	2		C00978		MVAWJSIDNICKHF-UHFFFAOYSA-N	Simple indole alkaloids	CC(=O)NCCc1c[nH]c2c1cc(O)cc2	903	3.89133		Tryptophan Metabolism;	MSI 2
17909	Glucosamine 6-phosphate	polar_neg	258.038	6.59	C6H14NO8P	2	HMDB0001254			XHMJOUIAFHJHBW-UKFBFLRUSA-N	Aminosugars	O[C@H]1O[C@H](COP(=O)(O)O)[C@H]([C@@H]([C@H]1N)O)O	439217	2.37607		Glutamate Metabolism;Amino Sugar Metabolism;	MSI 2
17910	Adenosine	polar_neg	266.09	2.57	C10H13N5O4	2		C00212		OIRDTQYFTABQOQ-KQYNXXCUSA-N	Purine nucleos(t)ides	OC[C@H]1O[C@H]([C@@H]([C@@H]1O)O)n1cnc2c1ncnc2N	60961	1.3893		Betaine Metabolism;Methionine Metabolism;Purine Metabolism;Selenoamino Acid Metabolism;	MSI 2
17912	CAR 5:1;O2	polar_neg	274.127	5.17	C12H21NO6	2	HMDB13130		LMFA07070066	NXJAXUYOQLTISD-VIFPVBQESA-N	other	O=C(O[C@H](C[N+](C)(C)C)CC(=O)[O-])CCCC(=O)O	53481622	7.84776		Fatty acyl carnitines [FA0707];	MSI 2
17913	Guanosine	polar_neg	282.084	4.67	C10H13N5O5	2		C00387		NYHBQMYGNKIUIF-UUOKFMHZSA-N	Purine nucleos(t)ides	OC[C@H]1O[C@H]([C@@H]([C@@H]1O)O)n1cnc2c1nc(N)[nH]c2=O	135398635	0.835713		Purine Metabolism;	MSI 2
17915	CMP-arabinose	polar_neg	322.044	7.07	C9H14N3O8P	2	HMDB0243501			IERHLVCPSMICTF-UHFFFAOYSA-N	other	OC1C(O)C(OC1n1ccc(=N)nc1O)COP(=O)(O)O		0.464608		Plasmalogen Synthesis;Pantothenate and CoA Biosynthesis;Cardiolipin Biosynthesis;Phosphatidylcholine Biosynthesis;Pyrimidine Metabolism;Phosphatidylinositol Phosphate Metabolism;Phosphatidylethanolamine Biosynthesis;	MSI 2
17916	Cellobiose	polar_neg	341.109	7.17	C12H22O11	2	HMDB0000055			GUBGYTABKSRVRQ-QRZGKKJRSA-N	Disaccharides	OC[C@H]1O[C@@H](O)[C@@H]([C@H]([C@@H]1O[C@@H]1O[C@H](CO)[C@H]([C@@H]([C@H]1O)O)O)O)O	10712	1.07365		Galactose Metabolism;Starch and Sucrose Metabolism;Lactose Degradation;Lactose Synthesis;	MSI 2
17917	Maltose	polar_neg	341.109	6.57	C12H22O11	2		C00208		GUBGYTABKSRVRQ-PICCSMPSSA-N	Disaccharides	OC[C@@H]1OC(O)[C@H]([C@@H]([C@H]1O[C@@H]1O[C@@H](CO)[C@@H]([C@H]([C@@H]1O)O)O)O)O	439186	0.631857		Galactose Metabolism;Starch and Sucrose Metabolism;Lactose Degradation;Lactose Synthesis;	MSI 2
17918	CDP-Ethanolamine	polar_neg	445.052	7.24	C11H20N4O11P2	2	HMDB0001564	C00570		WVIMUEUQJFPNDK-PEBGCTIMSA-N	Pyrimidine nucleos(t)ides	NCCOP(=O)(OP(=O)(OC[C@H]1O[C@H]([C@@H]([C@@H]1O)O)n1ccc(nc1=O)N)O)O	123727	2.70391		Plasmalogen Synthesis;Phosphatidylcholine Biosynthesis;Phosphatidylethanolamine Biosynthesis;	MSI 2
17919	CDP-choline	polar_neg	487.104	7.16	C14H26N4O11P2	2	HMDB0260340			RZZPDXZPRHQOCG-UHFFFAOYSA-N	other	OC1C(COP(=O)(OP(=O)(OCC[N+](C)(C)C)[O-])O)OC(C1O)n1ccc(nc1=O)N	13013858	8.7617		Phospholipid Biosynthesis;Phosphatidylcholine Biosynthesis;	MSI 2
17921	UDP-GalNAc	polar_neg	606.073	6.84	C17H27N3O17P2	2	HMDB0000304			LFTYTUAZOPRMMI-UHFFFAOYSA-N	Aminosugars	OCC1OC(OP(=O)(OP(=O)(OCC2OC(C(C2O)O)n2ccc(nc2=O)O)O)O)C(C(C1O)O)N=C(O)C		1.64456		Monoacylaminosugars [SL0101];Amino Sugar Metabolism;	MSI 2
17923	Stachyose	polar_neg	665.214	7.67	C24H42O21	2	HMDB0003553	C01613		UQZIYBXSHAGNOE-XNSRJBNMSA-N	Polysaccharides	OC[C@H]1O[C@@]([C@H]([C@@H]1O)O)(CO)O[C@H]1O[C@H](CO[C@H]2O[C@H](CO[C@H]3O[C@H](CO)[C@@H]([C@@H]([C@H]3O)O)O)[C@@H]([C@@H]([C@H]2O)O)O)[C@H]([C@@H]([C@H]1O)O)O	439531	1.52414		Galactose Metabolism;	MSI 2

## Sheet: MSI 3
signal_id	name	assay	mz	rt	formula	MSI level	hmdb	kegg	lipidmaps	InChIKey	cpd class	smiles	pubchem	ppm	MS2 sim.	pathways	MSI_normalized
0	acetoacetamide (or isomer)	lipid_pos	102.055	0.61	C4H7NO2	3		C11106	LMFA08010016	GCPWJFKTWGFEHH-UHFFFAOYSA-N	Primary amides	CC(=O)CC(=O)N	80077	-0.590811	-1	Primary amides [FA0801];	MSI 3
3	(R)-b-amino-isobutyric acid (or isomer)	lipid_pos	104.07	0.63	C4H9NO2	3	HMDB0002299	C01205	LMFA01100049	QCHPKSFMDHPSNR-GSVOUGTGSA-N	Aminoacids	C[C@@H](C(=O)O)CN	5459822	-1.71836	-1	Amino fatty acids [FA0110];Valine, Leucine, and Isoleucine Degradation;Pyrimidine Metabolism;	MSI 3
10	Isobutyric acid (or isomer)	lipid_pos	106.086	0.64	C4H8O2	3	HMDB0001873	C02632	LMFA01020071	KQNPFQTWMSNSAP-UHFFFAOYSA-N	Branched fatty acids	CC(C(=O)O)C	6590	-0.536045	-1	Branched fatty acids [FA0102];	MSI 3
25	2S-amino-pentanoic acid (or isomer)	lipid_pos	118.086	0.63	C5H11NO2	3		C01826	LMFA01100041	SNDPXSYFESPGGJ-BYPYZUCNSA-N	Aminoacids	CCC[C@@H](C(=O)O)N	65098	0.0888289	0.235174	Amino fatty acids [FA0110];	MSI 3
34	1alpha,3alpha-5alpha-trimethylcyclohexane (or isomer)	lipid_pos	127.148	0.71	C9H18	3			LMFA11000642	ODNRTOSCFYDTKF-AYMMMOKOSA-N	Hydrocarbons	C[C@@H]1C[C@H](C)C[C@@H](C1)C	35364	0.0451876	-1		MSI 3
35	Muconic dialdehyde (or isomer)	lipid_pos	128.071	0.61	C6H6O2	3			LMFA06000011	NDCAAPXLWRAESY-ZPUQHVIOSA-N	Fatty aldehydes	O=C/C=C/C=C/C=O	5283312	1.02057	-1		MSI 3
49	trans,trans-hepta-2,4,6-trienoic acid (or isomer)	lipid_pos	142.086	0.63	C7H8O2	3			LMFA01030781	FUCUVXOXNOUYJN-VNKDHWASSA-N	Unsaturated fatty acids	C=C/C=C/C=C/C(=O)O	15335509	-0.0983455	-1	Unsaturated fatty acids [FA0103];	MSI 3
52	2-methylideneglutaric acid (or isomer)	lipid_pos	145.05	0.61	C6H8O4	3		C02930	LMFA01020394	CWNNYYIZGGDCHS-UHFFFAOYSA-N	Branched fatty acids	OC(=O)CCC(=C)C(=O)O	95155	0.0708125	-1	Branched fatty acids [FA0102];	MSI 3
58	4,4-dimethyl-2E-pentenoic acid (or isomer)	lipid_pos	146.118	0.63	C7H12O2	3			LMFA01020119	RPVPMVHPERYZNF-SNAWJCMRSA-N	Branched fatty acids	OC(=O)/C=C/C(C)(C)C	5282660	0.362263	-1	Branched fatty acids [FA0102];	MSI 3
72	3S-methyl-2-oxo-pentanoic acid (or isomer)	lipid_pos	148.097	0.63	C6H10O3	3	HMDB00491	C00671	LMFA01020275	JVQYSWDUAOAHFM-BYPYZUCNSA-N	Branched fatty acids	C[C@H](C(=O)C(=O)O)CC	439286	1.61691	-1	Valine, Leucine, and Isoleucine Degradation;Branched fatty acids [FA0102];	MSI 3
82	Alepramic acid (or isomer)	lipid_pos	158.117	0.61	C8H12O2	3			LMFA01140031	ZKEQEKIUJNGBRM-UHFFFAOYSA-N	Carbocyclic fatty acids	OC(=O)CCC1CCC=C1	15650101	-1.17144	-1	Carbocyclic fatty acids [FA0114];	MSI 3
86	7-Hydroxy-5-heptynoic acid (or isomer)	lipid_pos	160.097	0.63	C7H10O3	3			LMFA01050262	YVZAOBOYHMHYKV-UHFFFAOYSA-N	Fatty alcohols	OCC#CCCCC(=O)O	5312815	-2.15116	-1	Hydroxy fatty acids [FA0105];	MSI 3
97	Methylglutaric acid (or isomer)	lipid_pos	164.092	0.61	C6H10O4	3	HMDB0000752		LMFA01170117	XJMMNTGIMDZPMU-UHFFFAOYSA-N	Dicarboxylic acids	CC(CC(=O)O)CC(=O)O	12284	-0.126662	-1	Dicarboxylic acids [FA0117];	MSI 3
113	6-Methylsalicylic acid (or isomer)	lipid_pos	170.082	0.61	C8H8O3	3		C02657	LMPK13010002	HCJMNOSIAGSZBM-UHFFFAOYSA-N	Simple phenolic acids	OC(=O)c1c(C)cccc1O	11279	3.33382	-1	Monocyclic aromatic polyketides [PK1301];	MSI 3
114	N-butanoyl-l-homoserine lactone (or isomer)	lipid_pos	172.096	0.63	C8H13NO3	3		C11837	LMFA08030002	VFFNZZXXTGXBOG-LURJTMIESA-N	Fatty acyl homoserine lactones	CCCC(=O)N[C@H]1CCOC1=O	443433	-3.12177	-1	Fatty acyl homoserine lactones [FA0803];	MSI 3
133	N-(3-oxo-butanoyl)-homoserine lactone (or isomer)	lipid_pos	186.076	0.61	C8H11NO4	3			LMFA08030028	FIHPLICEAUNEFV-LURJTMIESA-N	Fatty acyl homoserine lactones	O=C(N[C@H]1CCOC1=O)CC(=O)C	10419888	-0.0621391	-1	Fatty acyl homoserine lactones [FA0803];	MSI 3
139	2E,8Z-Undecadiene-4,6-diynoic acid (or isomer)	lipid_pos	192.102	0.83	C11H10O2	3			LMFA01030752	SESVVWQTIKATCE-PWGWRZEZSA-N	Fatty alcohols	CC/C=C\C#CC#C/C=C/C(=O)O	9543648	0.178091	-1	Unsaturated fatty acids [FA0103];	MSI 3
144	10-hydroxy-2E,8E-Decadiene-4,6-diynoic acid (or isomer)	lipid_pos	194.081	0.61	C10H8O3	3			LMFA01030707	AJSNUBLNFVLJEB-KQQUZDAGSA-N	Fatty alcohols	OC/C=C/C#CC#C/C=C/C(=O)O	20843266	-0.91964	-1	Unsaturated fatty acids [FA0103];	MSI 3
148	Antibiotic LA-1 (or isomer)	lipid_pos	196.096	0.63	C10H10O3	3			LMFA01031130	WLUIOVBNENBQAH-SFECMWDFSA-N	Unsaturated fatty acids	CC(=O)/C=C\C=C=C/C=C\C(=O)O	131839774	-5.52504	-1	Oxo fatty acids [FA0106];Unsaturated fatty acids [FA0103];	MSI 3
151	Rehmagluamide (or isomer)	lipid_pos	198.112	0.63	C10H15NO3	3			LMFA08040070	WQCAJGYNYVBEIO-MSLMYCKWSA-N	Simple amide alkaloids	C/C(=C\C=C\C(=O)C)/C(=O)NCCO		-4.86697	-1	N-acyl ethanolamines (endocannabinoids) [FA0804];	MSI 3
155	N-(3-oxo-pentanoyl)-homoserine lactone (or isomer)	lipid_pos	200.093	0.59	C9H13NO4	3			LMFA08030031	SCRBQXWVQAXYJP-ZETCQYMHSA-N	Fatty acyl homoserine lactones	CCC(=O)CC(=O)N[C@H]1CCOC1=O	11820073	8.56765	-1	Fatty acyl homoserine lactones [FA0803];	MSI 3
157	Ethyl octynecarboxylate (or isomer)	lipid_pos	200.164	0.68	C11H18O2	3	HMDB0036215		LMFA07010879	BFZNMUGAZYAMTG-UHFFFAOYSA-N	Hydrocarbons	CCCCCCC#CC(=O)OCC	61451	-1.25789	-1	Short fatty esters [FA0710];	MSI 3
163	DL-Acetylcarnitine (or isomer)	lipid_pos	204.123	0.63	C9H17NO4	3	HMDB00201	C02571	LMFA07070060	RDHQFKQIGNGIED-UHFFFAOYSA-N	other	[O-]C(=O)CC(C[N+](C)(C)C)OC(=O)C	1	-0.518916	-1	Beta Oxidation of Very Long Chain Fatty Acids;Oxidation of Branched-Chain Fatty Acids;Fatty acyl carnitines [FA0707];	MSI 3
170	2,10-dihydroxy-4,6,8-decatriynoic acid (or isomer)	lipid_pos	210.076	0.61	C10H8O4	3			LMFA01050235	RPSSCYORFZCANO-UHFFFAOYSA-N	Fatty alcohols	OCC#CC#CC#CCC(C(=O)O)O	5312795	1.29138	-1	Hydroxy fatty acids [FA0105];	MSI 3
173	Deca-4,6,8-triyne-1,1,2,3-tetraol (or isomer)	lipid_pos	212.091	0.61	C10H10O4	3			LMFA05000711	ICORPYQPLLHFNZ-UHFFFAOYSA-N	Hydrocarbons	CC#CC#CC#CC(C(C(O)O)O)O	134812238	-1.37124	-1		MSI 3
175	2-(hexa-5-en-1,3-diyn-1-yl)-5-(prop-1-yn-1-yl)thiophene (or isomer)	lipid_pos	214.071	0.61	C13H8S	3			LMFA12000347	CHXZRHMQQRUVHF-UHFFFAOYSA-N	Hydrocarbons	CC#Cc1ccc(s1)C#CC#CC=C	100448	12.314	-1		MSI 3
179	11-oxo-undeca-5,8-dienoic acid (or isomer)	lipid_pos	214.143	0.61	C11H16O3	3			LMFA01060220	KPKKCUVOGCYKCP-OVYZBVKCSA-N	Oxo fatty acids	O=CC/C=C\C/C=C\CCCC(=O)O	134812119	-5.12776	-1	Oxo fatty acids [FA0106];	MSI 3
192	Safynol (or isomer)	lipid_pos	218.117	0.68	C13H12O2	3		C08458	LMFA05000697	GVCJUCQUVWZELI-DXFRQSKKSA-N	Fatty alcohols	C/C=C/C#CC#CC#C/C=C/[C@H](CO)O	6442707	-2.8928	-1		MSI 3
193	O-propanoyl-carnitine (or isomer)	lipid_pos	218.139	0.61	C10H19NO4	3	HMDB0062514	C03017	LMFA07070005	UFAHZIUFPNSHSL-MRVPVSSYSA-N	other	CCC(=O)O[C@@H](C[N+](C)(C)C)CC(=O)[O-]	188824	0.524106	-1	Oxidation of Branched-Chain Fatty Acids;Fatty acyl carnitines [FA0707];	MSI 3
197	Leptotriene (or isomer)	lipid_pos	220.206	3.48	C15H22	3			LMPR0103120003	FXKCRBZUUFWUJK-PISUUVGWSA-N	Caryophyllane sesquiterpenoids	C=CC1=CCC(=C)[C@@H]2[C@@H](CC1)C(C2)(C)C		-1.03823	-1	C15 isoprenoids (sesquiterpenes) [PR0103];	MSI 3
211	methyl 10-hydroxy-8,9-epoxy-2Z-decen-4,6-diynoate (or isomer)	lipid_pos	224.091	0.61	C11H10O4	3			LMFA01070034	DHUOSWGSFRCYSJ-ALCCZGGFSA-N	other	OCC1OC1C#CC#C/C=C\C(=O)OC	137323800	-1.23509	-1	Epoxy fatty acids [FA0107];	MSI 3
235	4-methyl-5-carboxyethyl-2-furanacrylic acid (or isomer)	lipid_pos	242.102	0.61	C11H12O5	3			LMFA01150052	XWVYTGBODUKBFE-DUXPYHPUSA-N	Heterocyclic fatty acids	OC(=O)CCc1oc(cc1C)/C=C/C(=O)O	134812135	-1.01665	-1	Heterocyclic fatty acids [FA0115];	MSI 3
276	7-Hydroxyflavanone (or isomer)	lipid_pos	258.11	0.61	C15H12O3	3		C14290	LMPK12140018	SWAJPHCXKPCPQZ-UHFFFAOYSA-N	Flavanones	Oc1ccc2c(c1)OC(CC2=O)c1ccccc1	1890	-10.0643	-1	Flavanones [PK1214];	MSI 3
293	3,4-dimethyl-5-carboxyethylene-2-furanpentanoic acid (or isomer)	lipid_pos	267.12	0.61	C14H18O5	3			LMFA01150064	AXLKYJXAYKGUBW-BQYQJAHWSA-N	Heterocyclic fatty acids	OC(=O)CCCCc1oc(c(c1C)C)/C=C/C(=O)O	134812140	-10.1299	-1	Heterocyclic fatty acids [FA0115];	MSI 3
299	Isomedicarpin (or isomer)	lipid_pos	271.094	0.59	C16H14O4	3	HMDB0033305		LMPK12070030	YHZDBBUEVZEOIY-UHFFFAOYSA-N	Pterocarpan	COc1ccc2c(c1)OCC1C2Oc2c1ccc(c2)O	13803637	-9.50732	-1	Pterocarpans [PK1207];	MSI 3
319	Elephantopinolide M (or isomer)	lipid_pos	277.105	0.69	C15H16O5	3			LMPR0103090030	DIOKUCNWNFHLAB-NRGWLUSISA-N	Germacrane sesquiterpenoids	O=C1O[C@H]2C=C1C[C@@H]1OC(=O)C(=C)[C@H]1C=C[C@](C2)(C)O		-8.71866	-1	C15 isoprenoids (sesquiterpenes) [PR0103];	MSI 3
329	Falcarindiol (or isomer)	lipid_pos	278.212	1.86	C17H24O2	3		C08449	LMFA05000658	QWCNQXNAFCBLLV-YWALDVPYSA-N	other	CCCCCCC/C=C\[C@@H](C#CC#C[C@@H](C=C)O)O	5281148	0.319013	0.00368378		MSI 3
335	6-[3]-Ladderane-1-hexanol (or isomer)	lipid_pos	280.263	1.66	C18H30O	3			LMFA05000065	OPEALXSBJSNYAZ-UHFFFAOYSA-N	Fatty alcohols	OCCCCCCC1CCC2C(C1)C1C2C2C1CC2	10244470	-2.24308	-1		MSI 3
356	Cembrene (or isomer)	lipid_pos	290.284	4.79	C20H32	3		C11893	LMPR0104190002	DMHADBQKVWXPPM-HPKGDXISSA-N	Cembrane diterpenoids	CC1=CCCC(=CCC=C(C=CC(CC1)C(C)C)C)C	6430770	0.656748	-1	C20 isoprenoids (diterpenes) [PR0104];	MSI 3
360	nandrolone (or isomer)	lipid_pos	292.227	0.86	C18H26O2	3	HMDB0002725	C07254	LMST02010044	NPAGDVCDWIYMMC-IZPLOLCNSA-N	Estrane steroids	O=C1CC[C@H]2C(=C1)CC[C@@H]1[C@@H]2CC[C@]2([C@H]1CC[C@@H]2O)C	9904	-0.628025	-1	C18 steroids (estrogens) and derivatives [ST0201];	MSI 3
369	13-(2-Cyclopentenyl)-9Z-tridecenoic acid (or isomer)	lipid_pos	296.258	1.04	C18H30O2	3			LMFA01140042	GVHVFTUIDJXBIS-HYXAFXHYSA-N	Carbocyclic fatty acids	OC(=O)CCCCCCC/C=C\CCCC1CCC=C1	131839793	-1.18322	-1	Carbocyclic fatty acids [FA0114];	MSI 3
371	Tetrahydrobungeanool (or isomer)	lipid_pos	296.258	2.03	C18H33NO2	3			LMFA08020321	GJDPGFHVEKFXEZ-SQIWNDBBSA-N	N-acyl amines	CCCCCCCCC/C=C/C=C/C(=O)NCC(O)(C)C	5321844	-1.83471	0.430723	N-acyl amines [FA0802];	MSI 3
378	Norwogonin 5,8-dimethyl ether (or isomer)	lipid_pos	299.089	0.73	C17H14O5	3			LMPK12111331	NZOUUYOSKJFMKB-UHFFFAOYSA-N	Flavones	COc1c(O)cc(c2c1oc(cc2=O)c1ccccc1)OC	14825644	-8.03135	-1	Flavones and Flavonols [PK1211];	MSI 3
385	oscr#10 (or isomer)	lipid_pos	305.195	0.68	C15H28O6	3			LMFA13040015	WGGIJTBDSYSSPD-KYEXWDHISA-N	Ascarosides	OC(=O)CCCCCCCCO[C@@H]1O[C@@H](C)[C@@H](C[C@H]1O)O	86289772	-2.19634	-1	Ascarosides [FA1304];	MSI 3
396	Hoslundal (or isomer)	lipid_pos	311.088	0.71	C18H14O5	3			LMPK12110172	XGCZMWGDBJLFPV-UHFFFAOYSA-N	Flavones	O=CCc1c(OC)cc2c(c1O)c(=O)cc(o2)c1ccccc1	15726097	-9.88548	-1	Flavones and Flavonols [PK1211];	MSI 3
398	11Z-Eicosenal (or isomer)	lipid_pos	312.326	3.66	C20H38O	3			LMFA06000248	WJLJKNYXWACGHC-KTKRTIGZSA-N	Fatty aldehydes	CCCCCCCC/C=C\CCCCCCCCCC=O	11369906	-1.8203	-1		MSI 3
425	N-(3-oxo-dodecanoyl)-homoserine thiolactone (or isomer)	lipid_pos	331.209	0.88	C16H27NO3S	3			LMFA08020241	DTKPMZLHSRTKNJ-AWEZNQCLSA-N	N-acyl amines	CCCCCCCCCC(=O)CC(=O)N[C@H]1CCSC1=O	10935915	12.872	-1	N-acyl amines [FA0802];	MSI 3
429	3,4,17-trihydroxy-9,10-seco-androsta-1,3,5(10)-triene-9-one (or isomer)	lipid_pos	336.221	3.93	C19H26O4	3			LMST02020116	XRMKFJVUFYGENU-IPQUUHLSSA-N	Eudesmane sesquiterpenoids	O=C1CC[C@]2([C@H]([C@@H]1CCc1c(C)ccc(c1O)O)CC[C@@H]2O)C	73242223	12.3399	-1	C19 steroids (androgens) and derivatives [ST0202];	MSI 3
434	Chuanxiongoside A (or isomer)	lipid_pos	341.119	0.64	C16H20O8	3			LMFA01050586	OEFUSTCDLNBWLI-XRIQKJLKSA-N	other	OC[C@H]1O[C@@H](OC/C=C\C#CC#CCCC(=O)O)[C@@H]([C@H]([C@@H]1O)O)O		-13.3398	-1	Hydroxy fatty acids [FA0105];	MSI 3
450	bhas#18 (or isomer)	lipid_pos	349.223	0.66	C17H32O7	3			LMFA13040051	NJSZAOQCCDFSCR-DZGCXMPZSA-N	Ascarosides	O[C@@H](CC(=O)O)CCCCCC[C@H](O[C@@H]1O[C@@H](C)[C@@H](C[C@H]1O)O)C	86289818	2.75835	-1	Ascarosides [FA1304];	MSI 3
463	PC(0:0/5:0) (or isomer)	lipid_pos	359.197	0.79	C13H28NO7P	3			LMGP01050091	FUNVSMBQMVEBQX-GFCCVEGCSA-N	other	CCCCC(=O)O[C@@H](COP(=O)(OCC[N+](C)(C)C)[O-])CO	24779499	8.64044	-1	Monoacylglycerophosphocholines [GP0105];	MSI 3
466	N-butyl arachidonoyl amine (or isomer)	lipid_pos	360.321	4.58	C24H41NO	3			LMFA08020011	UFBCBSNKWKPSRJ-SNPVRQPZSA-N	N-acyl amines	CCCCC/C=C\C/C=C\C/C=C\C/C=C\CCCC(=O)NCCCC	5283396	-13.4954	-1	N-acyl amines [FA0802];	MSI 3
468	3Z,6Z,9Z,12Z,15Z-Pentacosapentaene (or isomer)	lipid_pos	360.363	0.11	C25H42	3			LMFA11000179	OSRWRHWPSOAWEM-UCBGEFNCSA-N	Hydrocarbons	CCCCCCCCC/C=C\C/C=C\C/C=C\C/C=C\C/C=C\CC	11450723	0.474982	-1		MSI 3
477	corticosterone (or isomer)	lipid_pos	364.252	4.59	C21H30O4	3	HMDB0001547	C02140	LMST02030186	OMFXVFTZEKFJBZ-HJTSIMOOSA-N	Pregnane steroids	OCC(=O)[C@H]1CC[C@@H]2[C@]1(C)C[C@H](O)[C@H]1[C@H]2CCC2=CC(=O)CC[C@]12C	5753	10.6875	-1	Steroidogenesis;C21 steroids (gluco/mineralocorticoids, progestogins) and derivatives [ST0203];	MSI 3
483	3-Deoxyvitamin D3 (or isomer)	lipid_pos	369.351	10.03	C27H44	3			LMST03020618	FXKMDILIEQILCA-VDVRBEGSSA-N	Vitamin D3 and derivatives	CC(CCC[C@H]([C@H]1CC[C@@H]2[C@]1(C)CCC/C/2=C\C=C/1\CCCCC1=C)C)C	24779628	-2.05515	-1	Vitamin D3 and derivatives [ST0302];	MSI 3
490	oscr#21 (or isomer)	lipid_pos	376.27	1.36	C19H34O6	3			LMFA13040080	DEQPIGLSNWHDFR-VATKAKJBSA-N	Ascarosides	OC(=O)/C=C/CCCCCCCCCCO[C@@H]1O[C@@H](C)[C@@H](C[C@H]1O)O	86289781	1.97495	-1	Ascarosides [FA1304];	MSI 3
491	(1S)-1-hydroxy-23-oxo-24,25,26,27-tetranorcalciol (or isomer)	lipid_pos	376.284	1.36	C23H34O3	3			LMST03020687	AOVGFTJYESGAEA-NKLFQLIUSA-N	Vitamin D3 and derivatives	O=CC[C@H]([C@H]1CC[C@@H]2[C@]1(C)CCC/C/2=C\C=C/1\C[C@@H](O)C[C@@H](C1=C)O)C	17756746	-1.37222	-1	Vitamin D3 and derivatives [ST0302];	MSI 3
496	10,17-diepi-17-F2c-dihomo-IsoP (or isomer)	lipid_pos	383.282	4.59	C22H38O5	3			LMFA03110342	ZCTAOAWRUXSOQF-SVXPJYCMSA-N	Isoprostanes	CCCCC[C@H](/C=C/[C@@H]1[C@H](O)C[C@@H]([C@H]1C/C=C\CCCCCC(=O)O)O)O	134812235	8.05912	-1	Isoprostanes [FA0311];Prostaglandins [FA0301];	MSI 3
497	N-benzyl-9-oxo-10E,12Z-octadecadienamide (or isomer)	lipid_pos	384.295	0.94	C25H37NO2	3			LMFA08020310	CDRHAUJGAKTFJC-OIWKDWLWSA-N	N-acyl amines	CCCCC/C=C\C=C\C(=O)CCCCCCCC(=O)NCc1ccccc1		13.7229	-1	N-acyl amines [FA0802];	MSI 3
502	3,5-Di-O-methyl-8-prenylafzelechin-4beta-ol (or isomer)	lipid_pos	387.18	1.19	C22H26O6	3			LMPK12020216	AKUNVGUOSVISDJ-VWPQPMDRSA-N	Flavandiols (Leucoanthocyanidins)	CO[C@@H]1[C@H](Oc2c([C@@H]1O)c(OC)cc(c2C/C=C(\C)/C)O)c1ccc(cc1)O	44257167	-0.699428	-1	Flavans, Flavanols and Leucoanthocyanidins [PK1202];	MSI 3
503	(9S,12S,15S)-d13-8-IsoF[8R,11R] (or isomer)	lipid_pos	388.268	0.63	C20H34O6	3			LMFA03130072	IFTZQQRTNSLHOX-PLUPBGRKSA-N	Isofurans	CCCCC[C@@H](/C=C/[C@@H]([C@@H]1O[C@@H]([C@H](C1)O)C/C=C\CCCC(=O)O)O)O	131840137	-4.04393	-1	Isofurans [FA0313];	MSI 3
505	Euchrenone a17 (or isomer)	lipid_pos	393.209	0.66	C25H28O4	3			LMPK12140059	MYPVPAHTULTGQA-QHCPKHFHSA-N	Flavanones	C/C(=C\Cc1c(O)ccc2c1O[C@@H](CC2=O)c1ccc2c(c1)CCC(O2)(C)C)/C	42607819	7.76182	-1	Flavanones [PK1214];	MSI 3
507	N-(15-methyl-2,3,4-trihydroxy-hexadecanoyl)-glycine (or isomer)	lipid_pos	393.297	1.34	C19H37NO6	3			LMFA08020378	JUYVPLSBMNUATE-UHFFFAOYSA-N	other	CC(CCCCCCCCCCC(C(C(C(=O)NCC(=O)O)O)O)O)C		1.94344	-1	N-acyl amines [FA0802];	MSI 3
509	N-arachidonoyl alanine (or isomer)	lipid_pos	393.311	1.36	C23H37NO3	3			LMFA08020260	ZECSOKFEQQDUCP-GDYZQIPQSA-N	N-acyl amines	CCCCC/C=C\C/C=C\C/C=C\C/C=C\CCCC(=O)N[C@H](C(=O)O)C	40846579	0.324826	-1	N-acyl amines [FA0802];	MSI 3
516	24-Nor-5beta-cholane-3alpha,7alpha,12alpha,22,23-pentol (or isomer)	lipid_pos	397.29	0.78	C23H40O5	3			LMST04060001	UHRXWDYIMNNWLV-YORLSYTHSA-N	Cholane steroids	OCC([C@H]([C@H]1CC[C@@H]2[C@]1(C)[C@@H](O)C[C@H]1[C@H]2[C@H](O)C[C@H]2[C@]1(C)CC[C@H](C2)O)C)O	5284298	-12.3387	-1	C23 bile acids, alcohols, and derivatives [ST0406];	MSI 3
527	N-(16,16-dimethy-5Z,8Z,11Z,14Z-docosatetraenoyl)-ethanolamine (or isomer)	lipid_pos	404.353	2.54	C26H45NO2	3			LMFA08040018	OSHWPCDXHKYMLM-FARPMTRTSA-N	N-acyl ethanolamines (endocannabinoids)	CCCCCCC(/C=C\C/C=C\C/C=C\C/C=C\CCCC(=O)NCCO)(C)C	5283457	1.39806	-1	N-acyl ethanolamines (endocannabinoids) [FA0804];	MSI 3
529	N-(3,4-dimethoxybenzyl)-hexadecanamide (or isomer)	lipid_pos	406.328	2.04	C25H43NO3	3			LMFA08020307	LVPBNUHMEAUHHS-UHFFFAOYSA-N	Capsaicins and Capsaicinoids	CCCCCCCCCCCCCCCC(=O)NCc1ccc(c(c1)OC)OC	102235522	-7.77803	-1	N-acyl amines [FA0802];	MSI 3
530	Grenoblone (or isomer)	lipid_pos	407.225	0.68	C26H30O4	3			LMPK12120597	QXEJNAWVPNHILD-UHFFFAOYSA-N	Polyprenylated cyclic polyketides (Hop meroterpenoids)	C/C(=C\CC1(C)C(=O)C(=C(C2=C1OC(C)(C)C=C2)O)C(=O)CCc1ccccc1)/C	42607732	8.4211	-1	Chalcones and dihydrochalcones [PK1212];	MSI 3
533	Paratocarpin J (or isomer)	lipid_pos	409.195	0.66	C25H28O5	3			LMPK12140318	QSAGUVMYNHRPAW-UHFFFAOYSA-N	Flavanones	O=C1CC(Oc2c1c(O)c1c(c2)OC(CC1)(C)C)c1ccc2c(c1)CCC(O2)(C)C	15200532	-13.508	-1	Flavanones [PK1214];	MSI 3
534	3alpha,7beta,22chi-Trihydroxy-5beta-cholan-24-oic Acid (or isomer)	lipid_pos	409.292	0.76	C24H40O5	3			LMST04010249	IPSHXEXQGICLQN-UPFZGEOISA-N	Cholane steroids	O[C@@H]1CC[C@]2([C@@H](C1)C[C@@H]([C@@H]1[C@@H]2CC[C@]2([C@H]1CC[C@@H]2[C@@H](C(CC(=O)O)O)C)C)O)C	5284003	-8.12375	-1	C24 bile acids, alcohols, and derivatives [ST0401];	MSI 3
552	(5E,7E)-8-[(3aS,4R,5R,7aR)-4-[(1Z,3E)-5-oxo-5-(2-methyl-butylamino)-penta-1,3-dienyl]-2,3,3a,4,5,7a-hexahydro-1H-inden-5-yl]octa-5,7-dienoic acid (or isomer)	lipid_pos	426.306	1.16	C27H39NO3	3			LMFA08020363	WBGZKELJCWPLJG-LLNDUFDVSA-N	other	CCC(CNC(=O)/C=C/C=C\[C@@H]1[C@H](/C=C/C=C/CCCC(=O)O)C=C[C@@H]2[C@@H]1CCC2)C		13.5387	-1	N-acyl amines [FA0802];	MSI 3
554	C30:4 Monocyclic highly branched isoprenoid (or isomer)	lipid_pos	430.439	9.84	C30H52	3			LMPR0106020002	PLCJWBGFRGRJFS-YZSQISJMSA-N	other	C=CC(CCCC(C1C=C(C)CCC1C(=C)C)(CC/C=C(/CCCC(C)C)\C)C)C	21577367	-3.48637	-1	C30 isoprenoids (triterpenes) [PR0106];	MSI 3
560	(25R)-1alpha,25,26-trihydroxy-22-oxavitamin D3 / (25R)-1alpha,25,26-trihydroxy-22-oxacholecalciferol (or isomer)	lipid_pos	435.315	1.34	C26H42O5	3			LMST03020067	HXCKVZWOCQWXIV-JTNSFANSSA-N	Vitamin D3 and derivatives	OC[C@@](CCO[C@H]([C@H]1CC[C@@H]2[C@]1(C)CCC/C/2=C\C=C/1\C[C@@H](O)C[C@@H](C1=C)O)C)(O)C	9547319	9.98233	-1	Vitamin D3 and derivatives [ST0302];	MSI 3
563	Leachianone B (or isomer)	lipid_pos	439.211	0.61	C26H30O6	3			LMPK12140481	QBFPWKGRQPYWRQ-UHFFFAOYSA-N	Flavanones	COc1cc(O)ccc1C1CC(=O)c2c(O1)c1CC(C/C=C(\C)/C)C(Oc1cc2O)(C)C	15719490	-0.0880868	-1	Flavanones [PK1214];	MSI 3
579	Derriflavanone (or isomer)	lipid_pos	453.184	4.59	C26H28O7	3			LMPK12140325	YNPMOVGGQKFPCZ-JXKJCSFESA-N	Flavanones	COC1[C@@H](OC1(C)C)c1c2OC(CC(=O)c2c(c2c1OC(C)(C)C=C2)O)c1ccc(cc1)O	10434009	-14.5578	-1	Flavanones [PK1214];	MSI 3
582	Dihomoavicholic acid (or isomer)	lipid_pos	454.352	1.74	C26H44O5	3			LMST04020041	UVPXQNAFSCJRMX-GQILHKQBSA-N	Cholane steroids	O[C@@H]1CC[C@]2([C@@H](C1)C[C@H]([C@@H]1[C@@H]2CC[C@]2([C@H]1C[C@H]([C@@H]2[C@@H](CCCCC(=O)O)C)O)C)O)C	118701776	-1.75904	-1	C26 bile acids, alcohols, and derivatives [ST0402];	MSI 3
583	Vitamin D3 butyrate (or isomer)	lipid_pos	455.388	1.63	C31H50O2	3			LMST03020654	QUUDUVNKJWQDFG-BXWGOXEHSA-N	Vitamin D3 and derivatives	CCCC(=O)O[C@H]1CCC(=C)/C(=C\C=C\2/CCC[C@]3([C@H]2CC[C@@H]3[C@@H](CCCC(C)C)C)C)/C1	14260146	-1.43756	-1	Vitamin D3 and derivatives [ST0302];	MSI 3
592	6alpha-Hydroxycastasterone (or isomer)	lipid_pos	467.374	1.34	C28H50O5	3			LMST01030128	CVXIEYXJQSRIAC-KLUYZAHOSA-N	Cholestane steroids	O[C@H]([C@H]([C@H]1CC[C@@H]2[C@]1(C)CC[C@H]1[C@H]2C[C@@H]([C@@H]2[C@]1(C)C[C@@H](O)[C@H](C2)O)O)C)[C@@H]([C@H](C(C)C)C)O	15542699	2.94232	-1	Ergosterols and C24-methyl derivatives [ST0103];	MSI 3
594	Aspalathin (or isomer)	lipid_pos	470.159	0.66	C21H24O11	3	HMDB0030851		LMPK12120529	VCPUQYKWJRESOC-UHFFFAOYSA-N	Chalcones	OCC1OC(C(C(C1O)O)O)c1c(O)cc(c(c1O)C(=O)CCc1ccc(c(c1)O)O)O	16752601	-14.4321	-1	Chalcones and dihydrochalcones [PK1212];	MSI 3
599	Galaxaurol D (or isomer)	lipid_pos	473.397	10.11	C31H52O3	3			LMST01100037	QXGIGAARCJGKRI-NCQGZYEDSA-N	Cycloartane triterpenoids	COC(/C=C/C[C@H]([C@H]1CC[C@@]2([C@]1(C)CC[C@@]13[C@H]2CC[C@@H]2[C@]3(C1)CC[C@@H]([C@@]2(C)CO)O)C)C)(C)C		-4.03607	-1	Cycloartanols and derivatives [ST0110];	MSI 3
602	1alpha,25-dihydroxy-26,27-dimethyl-24a-homovitamin D3 / 1alpha,25-dihydroxy-26,27-dimethyl-24a-homocholecalciferol (or isomer)	lipid_pos	476.414	0.66	C30H50O3	3			LMST03020464	DFOWDEBIOXYKFC-UTYBNXLZSA-N	Vitamin D3 and derivatives	CCC(CCCC[C@H]([C@H]1CC[C@@H]2[C@]1(C)CCC/C/2=C\C=C/1\C[C@@H](O)C[C@@H](C1=C)O)C)(CC)O	9547569	9.1747	-1	Vitamin D3 and derivatives [ST0302];	MSI 3
610	Cholesterol sulfate (or isomer)	lipid_pos	484.348	1.31	C27H46O4S	3	HMDB0000653	C18043	LMST05020016	BHYOQNUELFTYRT-DPAQBDIFSA-N	Cholestane steroids	CC(CCC[C@H]([C@H]1CC[C@@H]2[C@]1(C)CC[C@H]1[C@H]2CC=C2[C@]1(C)CC[C@@H](C2)OS(=O)(=O)O)C)C	65076	4.41741	-1	Sulfates [ST0502];	MSI 3
612	(20S)-1alpha,25-dihydroxy-20-methoxy-26,27-dimethylvitamin D3 (or isomer)	lipid_pos	492.398	1.34	C30H50O4	3			LMST03020472	XHSIUSQDKAIUKK-VYGJDNQCSA-N	Vitamin D3 and derivatives	CCC(CCC[C@@]([C@H]1CC[C@@H]2[C@]1(C)CCC/C/2=C\C=C/1\C[C@@H](O)C[C@@H](C1=C)O)(OC)C)(CC)O	9547577	-13.2031	-1	Vitamin D3 and derivatives [ST0302];	MSI 3
617	EI-1625-2 (or isomer)	lipid_pos	497.235	0.68	C27H32N2O7	3			LMFA08020174	LEERCZRUWSNMMK-GIWWSJOHSA-N	N-acyl amines	CCCCC(/C=C/C(=O)NC1=C[C@](O)(/C=C/C=C/C=C/C(=O)NC2=C(O)CCC2=O)[C@H]2[C@@H](C1=O)O2)C	10743861	14.1604	-1	N-acyl amines [FA0802];	MSI 3
618	VD 2656 (or isomer)	lipid_pos	500.313	2.03	C30H42O3S	3			LMST03020641	GLUHCPQTSGFVHZ-FILOKOKSSA-N	Vitamin D3 and derivatives	O[C@H]1C[C@H](O)C/C(=C\C=C\2/CCC[C@]3([C@H]2CC=C3[C@H](CSc2cccc(c2)C(O)(C)C)C)C)/C1	24779636	-12.2823	-1	Vitamin D3 and derivatives [ST0302];	MSI 3
628	PS-PA (or isomer)	lipid_pos	511.271	0.66	C23H43O10P	3			LMGP20070018	UFZFMSMBTZNKQT-HXUWFJFHSA-N	Oxidized glycerophospholipids	CCCCCCCCCCCCCCCC(=O)OC[C@@H](OC(=O)CCC(=O)O)COP(=O)(O)O	134812506	9.33497	-1	Oxidized glycerophosphoglycerols [GP2007];	MSI 3
635	PG-PA (or isomer)	lipid_pos	525.287	0.66	C24H45O10P	3			LMGP20070016	VTNGUBNJWZUCLT-OAQYLSRUSA-N	Oxidized glycerophospholipids	CCCCCCCCCCCCCCCC(=O)OC[C@@H](OC(=O)CCCC(=O)O)COP(=O)(O)O	134812504	9.74517	0.300748	Oxidized glycerophosphoglycerols [GP2007];	MSI 3
643	Lipoxin D4 (or isomer)	lipid_pos	530.287	2.66	C25H40N2O7S	3			LMFA03040005	UBZUEDFBRKNTOQ-VPZYMNCUSA-N	Lipoxins	CCCCC[C@@H](/C=C/C=C\C=C\C=C\[C@H]([C@H](CCCC(=O)O)O)SC[C@@H](C(=O)NCC(=O)O)N)O	9548804	-5.18943	-1	Lipoxins [FA0304];	MSI 3
644	2-(8-[3]-ladderane-octanyl)-sn-glycero-3-phosphocholine (or isomer)	lipid_pos	530.366	0.71	C28H52NO6P	3			LMGP01060026	ZUCLYSUAXIPVLL-VMYIDWAWSA-N	other	OC[C@H](COP(=O)(OCC[N+](C)(C)C)[O-])OCCCCCCCCC1CCC2C(C1)C1C2C2C1CC2	44256608	10.0416	-1	Monoalkylglycerophosphocholines [GP0106];	MSI 3
647	Combretic acid B (or isomer)	lipid_pos	531.37	0.71	C32H50O6	3			LMST01100056	PYMOVAUYBLDWHR-OFMKDZFSSA-N	Cycloartane triterpenoids	CC(=O)O[C@H]1C[C@H]2[C@](C)(C(=O)O)[C@@H](O)CC[C@@]32[C@]2([C@@H]1[C@]1(C)CC[C@@H]([C@@]1(C)CC2)[C@@H](CC[C@@H](C(=C)C)O)C)C3	51041528	2.98079	-1	Cycloartanols and derivatives [ST0110];	MSI 3
658	Tetrahydroaldosterone-3-glucuronide (or isomer)	lipid_pos	541.263	0.68	C27H40O11	3	HMDB0010357		LMST05010067	CGIURIOFMWUPSV-QXFYTWHUSA-N	Pregnane steroids	OCC(=O)[C@H]1CC[C@@H]2[C@@]31C[C@H](OC3O)[C@H]1[C@H]2CC[C@H]2[C@]1(C)CC[C@H](C2)O[C@@H]1O[C@H](C(=O)O)[C@H]([C@@H]([C@H]1O)O)O	21124662	-2.48382	-1	Glucuronides [ST0501];	MSI 3
680	Gelliodesxanthin (or isomer)	lipid_pos	556.38	0.76	C37H46O3	3			LMPR01070594	VFPVMIPMYVASLR-TUCGVVRASA-N	Carotenoids (C40, β-Ψ)	O=C/C=C/C(=C/C=C/C(=C/C=C/C(=C/C=C/C=C(/C=C/C=C(/C=C/C1=C(C)C(=O)C(CC1(C)C)O)\C)\C)/C)/C)/C		2.79523	-1	C40 isoprenoids (tetraterpenes) [PR0107];	MSI 3
703	phenolic phthiocerol (or isomer)	lipid_pos	577.52	10.74	C37H68O4	3			LMFA05000691	GDIGGEUWHKJEEK-IIVMXCGDSA-N	Catechols with side chains	CC[C@@H]([C@@H](CCCC[C@H](C[C@H](CCCCCCCCCCCCCCCCCCc1ccc(cc1)O)O)O)C)OC	45266796	0.824614	-1		MSI 3
729	PI(18:1(9Z)/0:0) (or isomer)	lipid_pos	599.324	0.64	C27H51O12P	3	HMDB0061693		LMGP06050005	UGDOFRYHDCDVHD-FRWBGTIISA-N	Glycerophosphoinositols	CCCCCCCC/C=C\CCCCCCCC(=O)OC[C@H](COP(=O)(O[C@@H]1[C@H](O)[C@H](O)[C@H]([C@@H]([C@H]1O)O)O)O)O	42607496	8.28223	-1	Monoacylglycerophosphoinositols [GP0605];	MSI 3
731	OH-Diaponeurosporene glucoside ester (or isomer)	lipid_pos	600.432	1.64	C36H54O6	3			LMPR01070224	PWAYOKPSDOKFKY-DNQODMRPSA-N	Apocarotenoids (C30, Ψ-Ψ)	OC[C@H]1O[C@@H](OC(CCC/C(=C/C=C/C(=C/C=C/C=C(/C=C/C=C(/C=C/C=C(\C)/C)\C)\C)/C)/C)(C)C)[C@@H]([C@H]([C@@H]1O)O)O	16061314	10.1911	-1	C40 isoprenoids (tetraterpenes) [PR0107];	MSI 3
751	PA(O-16:0/14:0) (or isomer)	lipid_pos	624.502	10.14	C33H67O7P	3			LMGP10020004	AXTWIJRMOQPSLU-JGCGQSQUSA-N	Glycerophosphates	CCCCCCCCCCCCCCCCOC[C@@H](OC(=O)CCCCCCCCCCCCC)COP(=O)(O)O	52929567	8.72577	-1	1-alkyl,2-acylglycerophosphates [GP1002];	MSI 3
774	Myricetin 3,3'-digalactoside (or isomer)	lipid_pos	643.15	3.86	C27H30O18	3			LMPK12112414	FEWRYXXFMHQZRI-CGNSGAMNSA-N	Flavonols	OC[C@H]1O[C@@H](Oc2cc(cc(c2O)O)c2oc3cc(O)cc(c3c(=O)c2O[C@@H]2O[C@H](CO)[C@@H]([C@@H]([C@H]2O)O)O)O)[C@@H]([C@H]([C@H]1O)O)O	102574989	-0.922069	-1	Flavones and Flavonols [PK1211];	MSI 3
798	Am-LPE(18:2(9Z,12Z)0:0) (or isomer)	lipid_pos	657.366	0.64	C29H54NO12P	3			LMGP21050006	UMEWWRLNFDGFKZ-RWFLJOILSA-N	Glycerophosphoethanolamines	CCCCC/C=C\C/C=C\CCCCCCCC(=O)OC[C@H](COP(=O)(OCCNC[C@@]1(O)OC[C@H]([C@H]([C@@H]1O)O)O)O)O		-9.94491	-1	Monoacylglycerophosphoethanolamine glycans [GP2105];	MSI 3
818	19-hydroxybufalin-3-(16-hydroxy-palmitate) (or isomer)	lipid_pos	674.505	1.64	C40H64O7	3			LMST01020122	LPPDUYXCQAPSQI-RSXUUICFSA-N	Bufadienolides	OCCCCCCCCCCCCCCCC(=O)O[C@H]1CC[C@]2([C@@H](C1)CC[C@@H]1[C@@H]2CC[C@]2([C@]1(O)CC[C@@H]2c1ccc(=O)oc1)C)CO		8.34523	-1	Steryl esters [ST0102];	MSI 3
820	24-hydroxymethyl-squalamine (or isomer)	lipid_pos	675.507	1.64	C35H67N3O6S	3			LMST05050062	IEUWYWHDEYHTQL-RLDDXTLCSA-N	Cholestane steroids	NCCCCNCCCN[C@H]1CC[C@]2([C@H](C1)C[C@H]([C@@H]1[C@@H]2CC[C@]2([C@H]1CC[C@@H]2[C@@H](CC[C@](C(C)C)(OS(=O)(=O)O)CO)C)C)O)C	10651930	-2.32146	-1	Other Steroid conjugates [ST0505];	MSI 3
823	PA(12:0/22:0) (or isomer)	lipid_pos	677.509	1.66	C37H73O8P	3			LMGP10010940	XYOPBQBVTYEJAN-PGUFJCEWSA-N	Glycerophosphates	CCCCCCCCCCCCCCCCCCCCCC(=O)O[C@@H](COP(=O)(O)O)COC(=O)CCCCCCCCCCC	52929528	-4.45188	-1	Diacylglycerophosphates [GP1001];	MSI 3
841	TG(12:0/12:0/14:1(9Z))[iso3] (or isomer)	lipid_pos	682.595	10.36	C41H76O6	3			LMGL03012629	JDQBYXSVBWZGCO-UFGQLICCSA-N	Triacylglycerols	CCCCCCCCCCCC(=O)O[C@H](COC(=O)CCCCCCCCCCC)COC(=O)CCCCCCC/C=C\CCCC	56936432	-4.69633	-1	Triacylglycerols [GL0301];	MSI 3
854	Butyl 4'-O-butanoyl-6-O-hexadecanoyl-neohesperidoside (or isomer)	lipid_pos	691.463	4.59	C36H66O12	3			LMSL05000005	LIKCIOINGHXXRQ-OJOWQNSLSA-N	Rhamnolipids	CCCCCCCCCCCCCCCC(=O)OC[C@H]1O[C@@H](OCCCC)[C@@H]([C@H]([C@@H]1O)O)O[C@@H]1O[C@@H](C)[C@@H]([C@H]([C@H]1O)O)OC(=O)CCC	56940684	-0.223476	-1		MSI 3
866	alpha-N-(3-(3-hydroxy-11,12-methylene-octadecanoyloxy)-hexadecanoyl)-L-ornithine (or isomer)	lipid_pos	698.607	10.26	C40H76N2O6	3			LMFA08020244	NKGSAZLONXGXQJ-MPRLHPDLSA-N	N-acyl amines	CCCCCCCCCCCCCC(CC(=O)N[C@H](C(=O)O)CCCN)OC(=O)CC(CCCCCCCC1CC1CCCCCC)O		4.89749	-1	N-acyl amines [FA0802];	MSI 3
876	PG(P-18:0/14:1(9Z)) (or isomer)	lipid_pos	705.5	10.34	C38H73O9P	3			LMGP04030031	VTCSQJNWPPLONG-VENGZZBJSA-N	Glycerophosphoglycerols	CCCCCCCCCCCCCCCC/C=C\OC[C@@H](OC(=O)CCCCCCC/C=C\CCCC)COP(=O)(OC[C@H](CO)O)O	52927371	-9.11933	0	1-(1Z-alkenyl),2-acylglycerophosphoglycerols [GP0403];	MSI 3
878	PS(P-16:0/15:0) (or isomer)	lipid_pos	706.503	10.36	C37H72NO9P	3			LMGP03030005	SBZYKMWLWHGQDU-JZZOTRAMSA-N	Glycerophosphoserines	CCCCCCCCCCCCCC/C=C\OC[C@@H](OC(=O)CCCCCCCCCCCCCC)COP(=O)(OC[C@@H](C(=O)O)N)O	52926187	2.2414	-1	1-(1Z-alkenyl),2-acylglycerophosphoserines [GP0303];	MSI 3
882	Cer 20:0;O2/26:0 (or isomer)	lipid_pos	708.714	10.24	C46H93NO3	3			LMSP02020028	VPEAVPNLCFWDRE-YWPUXERESA-N	Ceramides	CCCCCCCCCCCCCCCCCCCCCCCCCC(=O)N[C@H]([C@@H](CCCCCCCCCCCCCCCCC)O)CO	70678875	-13.1553	-1	N-acylsphinganines (dihydroceramides) [SP0202];	MSI 3
884	Fumonisin C2 (or isomer)	lipid_pos	709.421	4.59	C33H57NO14	3			LMSP01080028	QYKFBSMPFHDZBZ-SOBJHFRFSA-N	Open-chain polyketides	CCCC[C@H]([C@H]([C@@H](OC(=O)C[C@H](C(=O)O)CC(=O)O)C[C@H](CCCCCC[C@H](C[C@@H](CN)O)O)C)OC(=O)C[C@H](C(=O)O)CC(=O)O)C	42608362	13.7855	-1	Sphingoid base analogs [SP0108];	MSI 3
886	PKODA-PG (or isomer)	lipid_pos	710.418	4.61	C34H61O12P	3			LMGP20060002	RFBFIDYTYDLLIU-QGKLTKKDSA-N	Oxidized glycerophospholipids	CCCCCCCCCCCCCCCC(=O)OC[C@@H](OC(=O)CCCCCCCC(=O)/C=C/C=O)COP(=O)(OC[C@H](CO)O)O	134812455	-9.12254	-1	Oxidized glycerophosphates [GP2006];	MSI 3
887	TG(13:0/13:0/14:1(9Z))[iso3] (or isomer)	lipid_pos	710.629	10.48	C43H80O6	3			LMGL03012692	SPHJJUFQZAMDPU-LQYADDJZSA-N	Triacylglycerols	CCCCCCCCCCCCC(=O)O[C@H](COC(=O)CCCCCCCCCCCC)COC(=O)CCCCCCC/C=C\CCCC	56936490	-1.03437	0	Triacylglycerols [GL0301];	MSI 3
895	PG(18:2(9Z,12Z)/14:1(9Z)) (or isomer)	lipid_pos	717.465	0.89	C38H69O10P	3			LMGP04010343	OMUNPGDIBCDSPB-XVEJGIISSA-N	Glycerophosphoglycerols	CCCCC/C=C\C/C=C\CCCCCCCC(=O)OC[C@@H](OC(=O)CCCCCCC/C=C\CCCC)COP(=O)(OC[C@H](CO)O)O	52926608	-6.88233	-1	Diacylglycerophosphoglycerols [GP0401];	MSI 3
897	PC(12:0/18:3(6Z,9Z,12Z)) (or isomer)	lipid_pos	717.525	0.88	C38H70NO8P	3			LMGP01011324	ROUKTZUBOFJCSP-GNMSLMSHSA-N	other	CCCCCCCCCCCC(=O)OC[C@@H](OC(=O)CCCC/C=C\C/C=C\C/C=C\CCCCC)COP(=O)(OCC[N+](C)(C)C)[O-]	52922130	11.0432	-1	Diacylglycerophosphocholines [GP0101];	MSI 3
919	PC(18:2(9Z,12Z)/13:0) (or isomer)	lipid_pos	733.548	1.81	C39H74NO8P	3			LMGP01011615	RFJWWQWWVQESGK-HFWMYYSASA-N	other	CCCCCCCCCCCCC(=O)O[C@@H](COP(=O)(OCC[N+](C)(C)C)[O-])COC(=O)CCCCCCC/C=C\C/C=C\CCCCC	52922709	-1.1512	-1	Diacylglycerophosphocholines [GP0101];	MSI 3
925	Cer(d18:2/29:0) (or isomer)	lipid_pos	735.733	10.21	C47H91NO3	3			LMSP02010176	QGVWGFPYCMFHAU-PSVMFKNSSA-N	Ceramides	CCCCCCCCCCCCCCCCCCCCCCCCCCCCC(=O)N[C@H]([C@@H](/C=C/CCCCCCCC/C=C\CCC)O)CO		-0.888534	-1	N-acylsphingosines (ceramides) [SP0201];	MSI 3
974	PE(15:1(9Z)/22:2(13Z,16Z)) (or isomer)	lipid_pos	756.56	10.11	C42H78NO8P	3			LMGP02010502	HTOFKTVHGABHLP-OKOUAWACSA-N	Glycerophosphoethanolamines	CCCCC/C=C\CCCCCCCC(=O)OC[C@@H](OC(=O)CCCCCCCCCCC/C=C\C/C=C\CCCCC)COP(=O)(OCCN)O	52924205	7.63997	-1	Diacylglycerophosphoethanolamines [GP0201];	MSI 3
975	Linckoside K (or isomer)	lipid_pos	757.438	3.56	C39H64O14	3			LMST05050045	HIIDIXVSFQSSFA-WZXKBYHUSA-N	Ergostane steroids	OC[C@@H]1O[C@H]([C@@H]([C@H]1O)O)OC[C@H](C(C)C)/C=C/[C@H]([C@H]1[C@@H](O)[C@@H]([C@@H]2[C@]1(C)CC[C@H]1[C@@]2(O)C[C@H](C2=C[C@H](CC[C@]12C)O[C@@H]1OC[C@H]([C@@H]([C@H]1OC)O)O)O)O)C		2.02318	-1	Other Steroid conjugates [ST0505];	MSI 3
985	PS(O-18:0/17:1(9Z)) (or isomer)	lipid_pos	762.554	1.56	C41H80NO9P	3			LMGP03020025	SYHXJKJCTYXYIF-KLGVPFMTSA-N	Glycerophosphoserines	CCCCCCCCCCCCCCCCCCOC[C@@H](OC(=O)CCCCCCC/C=C\CCCCCCC)COP(=O)(OC[C@@H](C(=O)O)N)O	52926114	-14.0991	-1	1-alkyl,2-acylglycerophosphoserines [GP0302];	MSI 3
999	MGDG(18:3(9Z,12Z,15Z)/18:4(6Z,9Z,12Z,15Z)) (or isomer)	lipid_pos	774.557	2.16	C45H72O9	3			LMGL05010054	LZUUPIDDOLPVHM-JPBUJDSASA-N	Glycosyldiacylglycerols	CC/C=C\C/C=C\C/C=C\CCCCCCCC(=O)OC[C@@H](OC(=O)CCCC/C=C\C/C=C\C/C=C\C/C=C\CC)CO[C@@H]1O[C@H](C)[C@@H]([C@@H]([C@H]1O)O)O		7.47802	-1	Glycosyldiacylglycerols [GL0501];	MSI 3
1002	PG(18:1(9Z)/17:0) (or isomer)	lipid_pos	780.567	8.66	C41H79O10P	3			LMGP04010327	WXNDWBCNJOAEJF-KOXHLKJNSA-N	Glycerophosphoglycerols	CCCCCCCCCCCCCCCCC(=O)O[C@@H](COP(=O)(OC[C@H](CO)O)O)COC(=O)CCCCCCC/C=C\CCCCCCCC	52926592	-10.3914	-1	Diacylglycerophosphoglycerols [GP0401];	MSI 3
1003	PA(O-20:0/22:6(4Z,7Z,10Z,13Z,16Z,19Z)) (or isomer)	lipid_pos	780.585	8.53	C45H79O7P	3			LMGP10020070	NLKRKDZDKRZFRB-MACLQNLPSA-N	Glycerophosphates	CCCCCCCCCCCCCCCCCCCCOC[C@@H](OC(=O)CC/C=C\C/C=C\C/C=C\C/C=C\C/C=C\C/C=C\CC)COP(=O)(O)O	52929633	-7.24044	-1	1-alkyl,2-acylglycerophosphates [GP1002];	MSI 3
1012	PC(18:2(2Z,4Z)/18:2(2Z,4Z)) (or isomer)	lipid_pos	782.567	6.16	C44H80NO8P	3			LMGP01010924	UZBZIHXSLHMNPD-BWTKLWTOSA-N	other	CCCCCCCCCCCCC/C=C\C=C/C(=O)OC[C@@H](OC(=O)/C=C\C=C/CCCCCCCCCCCCC)COP(=O)(OCC[N+](C)(C)C)[O-]	24778964	-2.97085	-1	Diacylglycerophosphocholines [GP0101];	MSI 3
1013	PG(19:0/16:0) (or isomer)	lipid_pos	782.585	3.54	C41H81O10P	3			LMGP04010954	WXDNYCHHTCISSS-ZESVVUHVSA-N	Glycerophosphoglycerols	CCCCCCCCCCCCCCCCCCC(=O)OC[C@@H](OC(=O)CCCCCCCCCCCCCCC)COP(=O)(OC[C@H](CO)O)O	52927217	-7.43626	-1	Diacylglycerophosphoglycerols [GP0401];	MSI 3
1024	PI(13:0/18:4(6Z,9Z,12Z,15Z)) (or isomer)	lipid_pos	789.444	0.64	C40H69O13P	3			LMGP06010049	VZMQKTBHMFCQFB-PXKQQOOQSA-N	Glycerophosphoinositols	CCCCCCCCCCCCC(=O)OC[C@@H](OC(=O)CCCC/C=C\C/C=C\C/C=C\C/C=C\CC)COP(=O)(O[C@@H]1[C@H](O)[C@H](O)[C@H]([C@@H]([C@H]1O)O)O)O	52927502	-13.2678	-1	Diacylglycerophosphoinositols [GP0601];	MSI 3
1030	PG(P-18:0/19:1(9Z)) (or isomer)	lipid_pos	792.605	10.36	C43H83O9P	3			LMGP04030045	IAWZOROBYUYAGL-YYMQKYTLSA-N	Glycerophosphoglycerols	CCCCCCCCCCCCCCCC/C=C\OC[C@@H](OC(=O)CCCCCCC/C=C\CCCCCCCCC)COP(=O)(OC[C@H](CO)O)O	52927385	-7.76029	-1	1-(1Z-alkenyl),2-acylglycerophosphoglycerols [GP0403];	MSI 3
1034	PS(P-20:0/16:0) (or isomer)	lipid_pos	793.607	10.34	C42H82NO9P	3			LMGP03030062	DHWZFLPXTMDUKK-AFPNGVDTSA-N	Glycerophosphoserines	CCCCCCCCCCCCCCCCCC/C=C\OC[C@@H](OC(=O)CCCCCCCCCCCCCCC)COP(=O)(OC[C@@H](C(=O)O)N)O	52926244	0.513814	-1	1-(1Z-alkenyl),2-acylglycerophosphoserines [GP0303];	MSI 3
1044	PA(21:0/22:2(13Z,16Z)) (or isomer)	lipid_pos	799.622	10.08	C46H87O8P	3			LMGP10010699	DLHOGWXILOYZKL-LFJRERBHSA-N	Glycerophosphates	CCCCCCCCCCCCCCCCCCCCC(=O)OC[C@@H](OC(=O)CCCCCCCCCCC/C=C\C/C=C\CCCCC)COP(=O)(O)O	52929292	1.02803	-1	Diacylglycerophosphates [GP1001];	MSI 3
1045	PS(P-18:0/20:1(11Z)) (or isomer)	lipid_pos	802.598	10.24	C44H84NO9P	3			LMGP03030047	SYDJKVIRXFWJOF-HTKMYQCZSA-N	Glycerophosphoserines	CCCCCCCCCCCCCCCC/C=C\OC[C@@H](OC(=O)CCCCCCCCC/C=C\CCCCCCCC)COP(=O)(OC[C@@H](C(=O)O)N)O	52926229	2.61168	0	1-(1Z-alkenyl),2-acylglycerophosphoserines [GP0303];	MSI 3
1049	PG(P-16:0/22:1(11Z)) (or isomer)	lipid_pos	806.621	10.36	C44H85O9P	3			LMGP04030025	MECRTSZBJRMAOQ-RPOSSFMPSA-N	Glycerophosphoglycerols	CCCCCCCCCCCCCC/C=C\OC[C@@H](OC(=O)CCCCCCCCC/C=C\CCCCCCCCCC)COP(=O)(OC[C@H](CO)O)O	52927365	-7.55275	-1	1-(1Z-alkenyl),2-acylglycerophosphoglycerols [GP0403];	MSI 3
1051	PS(P-16:0/21:0) (or isomer)	lipid_pos	807.625	10.36	C43H84NO9P	3			LMGP03030023	WTSCSBGIKLYSQE-BXVFSVMNSA-N	Glycerophosphoserines	CCCCCCCCCCCCCCCCCCCCC(=O)O[C@@H](COP(=O)(OC[C@@H](C(=O)O)N)O)CO/C=C\CCCCCCCCCCCCCC	52926205	3.77144	-1	1-(1Z-alkenyl),2-acylglycerophosphoserines [GP0303];	MSI 3
1054	PC(18:4(6Z,9Z,12Z,15Z)/20:0) (or isomer)	lipid_pos	810.603	3.59	C46H84NO8P	3	HMDB0008241		LMGP01011719	HGTVFXGQQZVIJK-BCHSVXNCSA-N	other	CCCCCCCCCCCCCCCCCCCC(=O)O[C@@H](COP(=O)(OCC[N+](C)(C)C)[O-])COC(=O)CCCC/C=C\C/C=C\C/C=C\C/C=C\CC	52922917	2.61958	-1	Diacylglycerophosphocholines [GP0101];	MSI 3
1055	PE(O-20:0/22:4(7Z,10Z,13Z,16Z)) (or isomer)	lipid_pos	810.637	10.18	C47H88NO7P	3			LMGP02020088	SGHUURAIAIGMKB-QIVKWKKTSA-N	Glycerophosphoethanolamines	CCCCCCCCCCCCCCCCCCCCOC[C@@H](OC(=O)CCCCC/C=C\C/C=C\C/C=C\C/C=C\CCCCC)COP(=O)(OCCN)O	52925023	-0.506405	-1	1-alkyl,2-acylglycerophosphoethanolamines [GP0202];	MSI 3
1057	PC(15:1(9Z)/22:4(7Z,10Z,13Z,16Z)) (or isomer)	lipid_pos	811.607	3.59	C45H80NO8P	3			LMGP01011460	WAPXBANBEZLTSP-QGWAXJLVSA-N	other	CCCCC/C=C\CCCCCCCC(=O)OC[C@@H](OC(=O)CCCCC/C=C\C/C=C\C/C=C\C/C=C\CCCCC)COP(=O)(OCC[N+](C)(C)C)[O-]	52922402	13.3991	-1	Diacylglycerophosphocholines [GP0101];	MSI 3
1081	PC(18:1(9Z)/22:6(4Z,7Z,10Z,13Z,16Z,19Z)) (or isomer)	lipid_pos	832.596	2.34	C48H82NO8P	3	HMDB0008123		LMGP01010913	FPEVDFOXMCHLKL-KFDYCXSYSA-N	other	CCCCCCCC/C=C\CCCCCCCC(=O)OC[C@@H](OC(=O)CC/C=C\C/C=C\C/C=C\C/C=C\C/C=C\C/C=C\CC)COP(=O)(OCC[N+](C)(C)C)[O-]	24778955	13.7129	-1	Diacylglycerophosphocholines [GP0101];	MSI 3
1088	SM(d18:0/24:0) (or isomer)	lipid_pos	834.74	10.18	C47H97N2O6P	3	HMDB0012094		LMSP03010024	SMJLGESYPKPRNU-CRCOQUFZSA-N	other	CCCCCCCCCCCCCCCCCCCCCCCC(=O)N[C@H]([C@@H](CCCCCCCCCCCCCCC)O)COP(=O)(OCC[N+](C)(C)C)[O-]	44260134	-3.36082	-1	Ceramide phosphocholines (sphingomyelins) [SP0301];	MSI 3
1090	PG(O-20:0/21:0) (or isomer)	lipid_pos	835.683	10.16	C47H95O9P	3			LMGP04020065	BOKHANCQPZPTIX-CRCOQUFZSA-N	Glycerophosphoglycerols	CCCCCCCCCCCCCCCCCCCCOC[C@@H](OC(=O)CCCCCCCCCCCCCCCCCCCC)COP(=O)(OC[C@H](CO)O)O	52927313	5.78751	-1	1-alkyl,2-acylglycerophosphoglycerols [GP0402];	MSI 3
1102	Cer(t18:0/35:0(2OH)) (or isomer)	lipid_pos	838.821	7.16	C53H107NO5	3			LMSP02030077	IGZWLMAKWQZIFR-GYZXRQKRSA-N	Ceramides	CCCCCCCCCCCCCCCCCCCCCCCCCCCCCCCCCC(C(=O)N[C@H]([C@@H]([C@@H](CCCCCCCCCCCCCC)O)O)CO)O		-0.945317	-1	N-acyl-4-hydroxysphinganines (phytoceramides) [SP0203];	MSI 3
1103	PC(20:4(5Z,8Z,11Z,14Z)/19:1(9Z)) (or isomer)	lipid_pos	839.624	3.66	C47H84NO8P	3			LMGP01011914	PDKQABNYBGIFMM-AUYYYJIASA-N	other	CCCCCCCCC/C=C\CCCCCCCC(=O)O[C@@H](COP(=O)(OCC[N+](C)(C)C)[O-])COC(=O)CCC/C=C\C/C=C\C/C=C\C/C=C\CCCCC	52923305	-3.89196	-1	Diacylglycerophosphocholines [GP0101];	MSI 3
1108	PG(20:1(11Z)/20:1(11Z)) (or isomer)	lipid_pos	848.629	2.16	C46H87O10P	3			LMGP04010860	FJCKPOQEWGIRIH-IRBQAAIDSA-N	Glycerophosphoglycerols	CCCCCCCC/C=C\CCCCCCCCCC(=O)OC[C@@H](OC(=O)CCCCCCCCC/C=C\CCCCCCCC)COP(=O)(OC[C@H](CO)O)O	52927125	-9.84258	0	Diacylglycerophosphoglycerols [GP0401];	MSI 3
1133	TG(16:0/16:0/19:0)[iso3] (or isomer)	lipid_pos	866.805	10.64	C54H104O6	3	HMDB0110309		LMGL03010066	JXRZTFICERJVOK-NLXJDERGSA-N	Triacylglycerols	CCCCCCCCCCCCCCCCCCC(=O)OC[C@H](OC(=O)CCCCCCCCCCCCCCC)COC(=O)CCCCCCCCCCCCCCC	9544034	-14.2881	-1	Triacylglycerols [GL0301];	MSI 3
1167	TG(13:0/19:1(9Z)/20:0)[iso6] (or isomer)	lipid_pos	878.808	11.06	C55H104O6	3			LMGL03014032	XRVUCLATESJQEJ-GGFIGPAASA-N	Triacylglycerols	CCCCCCCCCCCCC(=O)OC[C@@H](OC(=O)CCCCCCC/C=C\CCCCCCCCC)COC(=O)CCCCCCCCCCCCCCCCCCC	56937822	-11.1043	-1	Triacylglycerols [GL0301];	MSI 3
1170	PC(O-22:2(13Z,16Z)/22:2(13Z,16Z)) (or isomer)	lipid_pos	880.715	0.78	C52H98NO7P	3	HMDB0013455		LMGP01020277	GCAMFMBVIXVYSA-VIVKCUGUSA-N	other	CCCCC/C=C\C/C=C\CCCCCCCCCCCCOC[C@@H](OC(=O)CCCCCCCCCCC/C=C\C/C=C\CCCCC)COP(=O)(OCC[N+](C)(C)C)[O-]	53481765	0.0550182	-1	1-alkyl,2-acylglycerophosphocholines [GP0102];	MSI 3
1186	PG(22:1(11Z)/22:0) (or isomer)	lipid_pos	889.696	3.94	C50H97O10P	3			LMGP04010751	VGTGARSFVQZAQD-MYRVPEGRSA-N	Glycerophosphoglycerols	CCCCCCCCCCCCCCCCCCCCCC(=O)O[C@@H](COP(=O)(OC[C@H](CO)O)O)COC(=O)CCCCCCCCC/C=C\CCCCCCCCCC	52927016	8.03566	-1	Diacylglycerophosphoglycerols [GP0401];	MSI 3
1188	PC(22:2(13Z,16Z)/22:4(7Z,10Z,13Z,16Z)) (or isomer)	lipid_pos	890.655	10.68	C52H92NO8P	3	HMDB0008613		LMGP01012064	XHYNDSMXBCQTGB-QAZDULRXSA-N	other	CCCCC/C=C\C/C=C\CCCCCCCCCCCC(=O)OC[C@@H](OC(=O)CCCCC/C=C\C/C=C\C/C=C\C/C=C\CCCCC)COP(=O)(OCC[N+](C)(C)C)[O-]	52923605	-8.85609	-1	Diacylglycerophosphocholines [GP0101];	MSI 3
1198	(3'-sulfo)Galbeta-Cer(d18:1/24:0) (or isomer)	lipid_pos	892.66	10.66	C48H93NO11S	3			LMSP06020013	MEAZTWJVOWHKJM-CIAPRIGGSA-N	Acidic glycosphingolipids	CCCCCCCCCCCCCCCCCCCCCCCC(=O)N[C@H]([C@@H](/C=C/CCCCCCCCCCCCC)O)CO[C@@H]1O[C@H](CO)[C@@H]([C@@H]([C@H]1O)OS(=O)(=O)O)O	6451121	6.83876	-1	Sulfoglycosphingolipids (sulfatides) [SP0602];	MSI 3
1203	TG(14:0/18:3(9Z,12Z,15Z)/22:4(7Z,10Z,13Z,16Z))[iso6] (or isomer)	lipid_pos	894.748	10.36	C57H96O6	3			LMGL03014433	UGPJGPBGEGGPPT-REWMAAGGSA-N	Triacylglycerols	CCCCCCCCCCCCCC(=O)OC[C@@H](OC(=O)CCCCCCC/C=C\C/C=C\C/C=C\CC)COC(=O)CCCCC/C=C\C/C=C\C/C=C\C/C=C\CCCCC	56938222	-7.55765	-1	Triacylglycerols [GL0301];	MSI 3
1238	TG(17:1(9Z)/18:0/19:0)[iso6] (or isomer)	lipid_pos	906.838	10.88	C57H108O6	3			LMGL03010228	FLTYPZBHZUERSW-MGTBLEBOSA-N	Triacylglycerols	CCCCCCCCCCCCCCCCCCC(=O)OC[C@H](OC(=O)CCCCCCCCCCCCCCCCC)COC(=O)CCCCCCC/C=C\CCCCCCC	9544193	-11.8421	-1	Triacylglycerols [GL0301];	MSI 3
1245	TG(14:0/18:0/22:0)[iso6] (or isomer)	lipid_pos	908.867	10.26	C57H110O6	3	HMDB0068421		LMGL03014355	SAELVKDBJPOKJV-AXAMJWTMSA-N	Triacylglycerols	CCCCCCCCCCCCCCCCCCCCCC(=O)OC[C@H](OC(=O)CCCCCCCCCCCCCCCCC)COC(=O)CCCCCCCCCCCCC	56938144	3.47282	-1	Triacylglycerols [GL0301];	MSI 3
1288	TG(16:1(9Z)/18:0/22:5(7Z,10Z,13Z,16Z,19Z))[iso6] (or isomer)	lipid_pos	924.801	10.98	C59H102O6	3			LMGL03010850	BLQLNWGWKYGWQK-CLWLIQGKSA-N	Triacylglycerols	CCCCCC/C=C\CCCCCCCC(=O)OC[C@@H](OC(=O)CCCCCCCCCCCCCCCCC)COC(=O)CCCCC/C=C\C/C=C\C/C=C\C/C=C\C/C=C\CC	9544811	-0.617689	-1	Triacylglycerols [GL0301];	MSI 3
1307	TG(17:2(9Z,12Z)/18:3(6Z,9Z,12Z)/22:4(7Z,10Z,13Z,16Z))[iso6] (or isomer)	lipid_pos	932.781	10.19	C60H98O6	3			LMGL03016090	NRWHYIWNLMQRAX-GWXHKIKHSA-N	Triacylglycerols	CCCCC/C=C\C/C=C\C/C=C\CCCCC(=O)O[C@H](COC(=O)CCCCCCC/C=C\C/C=C\CCCC)COC(=O)CCCCC/C=C\C/C=C\C/C=C\C/C=C\CCCCC	56939872	11.8067	-1	Triacylglycerols [GL0301];	MSI 3
1411	PIM2(19:1(9Z)/16:2(9Z,12Z)) (or isomer)	lipid_pos	1188.67	0.79	C56H99O23P	3			LMGP15010089	GJUALQQUHKGEPE-QDCGKCPGSA-N	Glycerophosphoinositolglycans	CCCCCCCCC/C=C\CCCCCCCC(=O)OC[C@@H](OC(=O)CCCCCCC/C=C\C/C=C\CCC)COP(=O)(O[C@@H]1[C@@H](O[C@H]2O[C@H](CO)[C@H]([C@@H]([C@@H]2O)O)O)[C@H](O)[C@H]([C@@H]([C@@H]1O[C@H]1O[C@H](CO)[C@H]([C@@H]([C@@H]1O)O)O)O)O)O	126457457	8.16758	-1	Diacylglycerophosphoinositolglycans [GP1501];	MSI 3
1431	LPIM5(18:0/0:0) (or isomer)	lipid_pos	1428.64	10.34	C57H103O37P	3			LMGP15040035	ZBZRANJBZJNZCZ-OICWAQMKSA-N	Resin glycosides	CCCCCCCCCCCCCCCCCC(=O)OC[C@H](COP(=O)(O[C@@H]1[C@@H](O[C@H]2O[C@H](CO)[C@H]([C@@H]([C@@H]2O)O)O)[C@H](O)[C@H]([C@@H]([C@@H]1O[C@H]1O[C@H](CO[C@H]2O[C@H](CO[C@H]3O[C@H](CO[C@H]4O[C@H](CO)[C@H]([C@@H]([C@@H]4O)O)O)[C@H]([C@@H]([C@@H]3O)O)O)[C@H]([C@@H]([C@@H]2O)O)O)[C@H]([C@@H]([C@@H]1O)O)O)O)O)O)O	126457692	13.2978	-1	Monoacylglycerophosphoinositolglycans [GP1504];	MSI 3
1449	Pentanamide (or isomer)	lipid_neg	100.077	0.6	C5H11NO	3		C01842	LMFA08010002	IPWFJLQDVFKJDU-UHFFFAOYSA-N	Primary amides	CCCCC(=O)N	12298	6.10379	-1	Primary amides [FA0801];	MSI 3
1453	Succinic acid semialdehyde (or isomer)	lipid_neg	101.025	0.6	C4H6O3	3	HMDB0001259	C00232	LMFA06000118	UIUJIQZEACWQSV-UHFFFAOYSA-N	Fatty aldehydes	O=CCCC(=O)O	1112	6.18235	-1	Glutamate Metabolism;	MSI 3
1462	Malonic acid (or isomer)	lipid_neg	103.004	0.62	C3H4O4	3	HMDB0000691	C00383	LMFA01170041	OFOBLEOULBTSOW-UHFFFAOYSA-N	Dicarboxylic acids	OC(=O)CC(=O)O	867	4.40432	-1	Dicarboxylic acids [FA0117];Fatty Acid Biosynthesis;	MSI 3
1463	2,3-diamino-propionic acid (or isomer)	lipid_neg	103.052	0.6	C3H8N2O2	3	HMDB0002006	C03401	LMFA01100051	PECYZEOJVXMISF-REOHCLBHSA-N	Aminoacids	N[C@H](C(=O)O)CN	97328	8.74115	-1	Amino fatty acids [FA0110];	MSI 3
1464	2-Amino-3-hydroxypropanoic acid (or isomer)	lipid_neg	104.036	0.6	C3H7NO3	3	HMDB0062263	C00716	LMFA01100045	MTCFGRXMJLQNBG-UHFFFAOYSA-N	Aminoacids	OCC(C(=O)O)N	617	7.50357	-1	Amino fatty acids [FA0110];Sphingolipid Metabolism;Glycine and Serine Metabolism;Methionine Metabolism;Homocysteine Degradation;Selenoamino Acid Metabolism;Phosphatidylethanolamine Biosynthesis;Ammonia Recycling;	MSI 3
1484	Aleprolic acid (or isomer)	lipid_neg	111.046	0.62	C6H8O2	3			LMFA01140022	MOMBAXHNIPLMSI-UHFFFAOYSA-N	Carbocyclic fatty acids	OC(=O)C1CCC=C1	549171	4.80041	-1	Carbocyclic fatty acids [FA0114];	MSI 3
1491	3-Oxo-4-pentenoic acid (or isomer)	lipid_neg	113.025	0.62	C5H6O3	3			LMFA01060166	KSSFGJUSMXZBDD-UHFFFAOYSA-N	Oxo fatty acids	OC(=O)CC(=O)C=C	5312944	5.57298	-1	Oxo fatty acids [FA0106];	MSI 3
1497	(Z)-4-Hepten-1-ol (or isomer)	lipid_neg	113.098	0.62	C7H14O	3	HMDB0031405		LMFA05000571	CUKAXHVLXKIPKF-ARJAWSKDSA-N	Fatty alcohols	OCCC/C=C\CC	5367536	3.26629	-1		MSI 3
1506	Glutarate semialdehyde (or isomer)	lipid_neg	115.041	0.6	C5H8O3	3	HMDB0012233	C03273	LMFA01060161	VBKPPDYGFUZOAJ-UHFFFAOYSA-N	Oxo fatty acids	O=CCCCC(=O)O	439963	5.69592	-1	Oxo fatty acids [FA0106];	MSI 3
1511	2S-amino-3-oxo-butanoic acid (or isomer)	lipid_neg	116.036	0.6	C4H7NO3	3	HMDB0006454	C03508	LMFA01060172	SAUCHDKDCUROAO-VKHMYHEASA-N	Aminoacids	N[C@H](C(=O)O)C(=O)C	440033	6.01658	-1	Oxo fatty acids [FA0106];Glycine and Serine Metabolism;	MSI 3
1517	3-Hydroxyisovaleric acid (or isomer)	lipid_neg	117.056	0.6	C5H10O3	3	HMDB0000754		LMFA01050396	AXFYFNCPONWUHW-UHFFFAOYSA-N	Hydroxy fatty acids	OC(=O)CC(O)(C)C	69362	5.15146	-1	Hydroxy fatty acids [FA0105];	MSI 3
1525	2E,4E,7-octatrienal (or isomer)	lipid_neg	121.067	0.6	C8H10O	3			LMFA06000275	VEIAVWGDUXTGOR-YTXTXJHMSA-N	Fatty aldehydes	C=CC/C=C/C=C/C=O	15612468	6.12252	-1		MSI 3
1533	cis,trans-hepta-2,4,6-trienoic acid (or isomer)	lipid_neg	123.046	0.6	C7H8O2	3			LMFA01030782	FUCUVXOXNOUYJN-ICWBMWKASA-N	Unsaturated fatty acids	C=C/C=C/C=C\C(=O)O	15335510	5.8878	-1	Unsaturated fatty acids [FA0103];	MSI 3
1544	6-heptynoic acid (or isomer)	lipid_neg	125.061	0.69	C7H10O2	3			LMFA01030490	OFCPMJGTZUVUSM-UHFFFAOYSA-N	other	C#CCCCCC(=O)O	4377950	-2.25355	-1	Unsaturated fatty acids [FA0103];	MSI 3
1550	Glutinic acid (or isomer)	lipid_neg	127.004	0.6	C5H4O4	3			LMFA01170138	FEFVVCZNGBRBSB-UHFFFAOYSA-N	Dicarboxylic acids	OC(=O)C=C=CC(=O)O	5242834	6.12288	-1	Dicarboxylic acids [FA0117];	MSI 3
1551	2-Oxo-4E-hexenoic acid (or isomer)	lipid_neg	127.041	0.6	C6H8O3	3		C06761	LMFA01060174	XGNKMQBCAVIQOR-NSCUHMNNSA-N	Oxo fatty acids	C/C=C/CC(=O)C(=O)O	5280996	6.0407	-1	Oxo fatty acids [FA0106];	MSI 3
1552	4-Amino-4-cyano-butanoic acid (or isomer)	lipid_neg	127.052	0.62	C5H8N2O2	3		C05715	LMFA01100037	DXWQLTOXWVWMOH-UHFFFAOYSA-N	other	NC(C#N)CCC(=O)O	440769	1.58599	-1	Amino fatty acids [FA0110];	MSI 3
1559	Itaconic acid (or isomer)	lipid_neg	129.02	0.6	C5H6O4	3	HMDB0002092	C00490	LMFA01170063	LVHBHZANLOWSRM-UHFFFAOYSA-N	Dicarboxylic acids	OC(=O)CC(=C)C(=O)O	811	6.08795	-1	Dicarboxylic acids [FA0117];	MSI 3
1562	2-Ketocaproic acid (or isomer)	lipid_neg	129.056	0.62	C6H10O3	3	HMDB0001864	C00902	LMFA01060007	XNIHZNNZJHYHLC-UHFFFAOYSA-N	Oxo fatty acids	CCCCC(=O)C(=O)O	159664	5.11442	-1	Oxo fatty acids [FA0106];	MSI 3
1564	5-Amino-levulinic acid (or isomer)	lipid_neg	130.052	0.62	C5H9NO3	3	HMDB0001149	C00430	LMFA01100055	ZGXJTSGNIOSYLO-UHFFFAOYSA-N	Aminoacids	NCC(=O)CCC(=O)O	137	6.34142	-1	Amino fatty acids [FA0110];Porphyrin Metabolism;Glycine and Serine Metabolism;	MSI 3
1566	6-Hydroxycaproic acid (or isomer)	lipid_neg	131.072	0.65	C6H12O3	3	HMDB0012843	C06103	LMFA01050015	IWHLYPDWHHPVAA-UHFFFAOYSA-N	Hydroxy fatty acids	OCCCCCC(=O)O	14490	3.0035	-1	Hydroxy fatty acids [FA0105];	MSI 3
1574	6E-Octene-2,4-diynoic acid (or isomer)	lipid_neg	133.03	0.62	C8H6O2	3			LMFA01030743	PLQITNSZGATMPR-NSCUHMNNSA-N	Fatty alcohols	C/C=C/C#CC#CC(=O)O	9543640	3.68256	-1	Unsaturated fatty acids [FA0103];	MSI 3
1600	HOHA lactone (or isomer)	lipid_neg	139.041	0.62	C7H8O3	3			LMFA07040113	MGDPEFRLGBFRFH-OWOJBTEDSA-N	Lactones	O=C/C=C/C1CCC(=O)O1	11062468	4.32923	-1	Lactones [FA0704];	MSI 3
1609	(2E,4Z)-4-hydroxy-6-oxohexa-2,4-dienoic acid (or isomer)	lipid_neg	141.02	0.6	C6H6O4	3			LMFA01030927	NJOJKLHNRGFVOS-WFTYEQLWSA-N	Unsaturated fatty acids	O=C/C=C(/C=C/C(=O)O)\O	6276412	6.20162	-1	Unsaturated fatty acids [FA0103];	MSI 3
1613	2-ethyl-3E-hexenoic acid (or isomer)	lipid_neg	141.093	0.62	C8H14O2	3			LMFA01020125	VWZXHJHVCHFVNZ-AATRIKPKSA-N	Unsaturated fatty acids	CC/C=C/C(C(=O)O)CC	5282664	4.53132	-1	Branched fatty acids [FA0102];	MSI 3
1621	5-aceto valeric acid (or isomer)	lipid_neg	143.072	0.62	C7H12O3	3			LMFA01060015	IZOQMUVIDMLRDC-UHFFFAOYSA-N	Oxo fatty acids	CC(=O)CCCCC(=O)O	98810	4.89244	0	Oxo fatty acids [FA0106];	MSI 3
1638	(2R,3R,4R)-2-Amino-4-hydroxy-3-methylpentanoic acid (or isomer)	lipid_neg	146.083	0.62	C6H13NO3	3	HMDB0029449		LMFA01050440	OSCCDBFHNMXNME-UHFFFAOYSA-N	Aminoacids	CC(C(C(C(=O)O)N)C)O	354197	4.73859	-1	Hydroxy fatty acids [FA0105];	MSI 3
1640	2-dehydro-3-deoxy-L-arabinonic acid (or isomer)	lipid_neg	147.031	0.6	C5H8O5	3		C00684	LMFA01050476	UQIGQRSJIKIPKZ-GSVOUGTGSA-N	Hydroxy fatty acids	OC[C@@H](CC(=O)C(=O)O)O	192781	5.15881	-1	Hydroxy fatty acids [FA0105];	MSI 3
1646	Mevalonic acid (or isomer)	lipid_neg	147.067	0.62	C6H12O4	3	HMDB0059629	C00418	LMFA01050352	KJTLQQUUPVSXIM-ZCFIWIBFSA-N	Hydroxy fatty acids	OCC[C@](CC(=O)O)(O)C	439230	5.86192	-1	Hydroxy fatty acids [FA0105];Mevalonate Pathway;	MSI 3
1653	2-Deoxyribonic acid (or isomer)	lipid_neg	149.046	0.62	C5H10O5	3	HMDB0000366		LMFA01050477	VBUWJOHKCBQXNU-IUYQGCFVSA-N	Hydroxy fatty acids	OC[C@H]([C@H](CC(=O)O)O)O	11528367	5.22813	-1	Hydroxy fatty acids [FA0105];	MSI 3
1683	5-nonynoic acid (or isomer)	lipid_neg	153.093	0.62	C9H14O2	3			LMFA01030506	GIMQQWKASGCRDK-UHFFFAOYSA-N	Hydrocarbons	CCCC#CCCCC(=O)O	556171	4.14731	-1	Unsaturated fatty acids [FA0103];	MSI 3
1692	5-Oxo-7-octenoic acid (or isomer)	lipid_neg	155.072	0.62	C8H12O3	3			LMFA01060165	HWLHBDCASWFKNP-UHFFFAOYSA-N	Oxo fatty acids	C=CCC(=O)CCCC(=O)O	5312943	3.09266	-1	Oxo fatty acids [FA0106];	MSI 3
1696	2-Methylene-4-oxopentanedioic acid (or isomer)	lipid_neg	157.015	0.6	C6H6O5	3	HMDB0037759	C06035	LMFA01170047	OARCEFMISOKEKI-UHFFFAOYSA-N	Dicarboxylic acids	OC(=O)C(=C)CC(=O)C(=O)O	440813	5.31887	-1	Dicarboxylic acids [FA0117];	MSI 3
1698	7-Formylheptanoic acid (or isomer)	lipid_neg	157.088	0.62	C8H14O3	3			LMFA01060212	UEXYJHLCLUYOFA-UHFFFAOYSA-N	Oxo fatty acids	O=CCCCCCCC(=O)O	70246	3.58645	-1	Oxo fatty acids [FA0106];	MSI 3
1700	N-methyl-2-oxoglutaramic acid (or isomer)	lipid_neg	158.046	0.6	C6H9NO4	3		C03623	LMFA08020196	MOIJYNHJLPUMNX-UHFFFAOYSA-N	Aminoacids	CNC(=O)CCC(=O)C(=O)O	440065	2.68086	-1	N-acyl amines [FA0802];	MSI 3
1708	Z,E-Matricaric acid (or isomer)	lipid_neg	159.047	0.6	C10H8O2	3			LMFA01031046	XFJJYWHEBHHXPH-BVCYWKNDSA-N	Fatty alcohols	C/C=C/C#CC#C/C=C\C(=O)O	131839749	11.3243	-1	Unsaturated fatty acids [FA0103];	MSI 3
1710	3-methyl-adipic acid (or isomer)	lipid_neg	159.067	0.62	C7H12O4	3	HMDB00555		LMFA01170095	SYEOWUNSTUDKGM-UHFFFAOYSA-N	Dicarboxylic acids	OC(=O)CCC(CC(=O)O)C	12292	5.16073	-1	Dicarboxylic acids [FA0117];	MSI 3
1714	(+/-)-Ethyl 2-hydroxy-3-methylvalerate (or isomer)	lipid_neg	159.103	0.62	C8H16O3	3	HMDB0032270		LMFA07010694	TXLBCYISDOYPIH-UHFFFAOYSA-N	Wax monoesters	CCOC(=O)C(C(CC)C)O	13026600	0.48654	-1	Short fatty esters [FA0710];	MSI 3
1719	3-hydroxymethyl-glutaric acid (or isomer)	lipid_neg	161.046	0.62	C6H10O5	3	HMDB00355		LMFA01170091	IEPDKRIDROAXQP-UHFFFAOYSA-N	Dicarboxylic acids	OCC(CC(=O)O)CC(=O)O	10329583	5.2822	-1	Dicarboxylic acids [FA0117];	MSI 3
1731	Digitoxic acid (or isomer)	lipid_neg	163.062	0.6	C6H12O5	3			LMFA01050098	GANHVRLFUFUPED-UHFFFAOYSA-N	Hydroxy fatty acids	OC(=O)CC(C(C(O)C)O)O	5282934	4.87172	-1	Hydroxy fatty acids [FA0105];	MSI 3
1748	1-Deoxy-D-glucitol (or isomer)	lipid_neg	165.075	0.77	C6H14O5	3	HMDB0041500		LMFA05000598	SKCKOFZKJLZSFA-UHFFFAOYSA-N	Fatty alcohols	OCC(C(C(C(O)C)O)O)O	3429	-13.6782	-1		MSI 3
1763	2,4-Hexadienedioic acid 1-ethyl ester (or isomer)	lipid_neg	169.052	0.6	C8H10O4	3			LMFA07011183	YBLSYYBXEJACDQ-GGWOSOGESA-N	Wax monoesters	CCOC(=O)/C=C/C=C/C(=O)O	15576075	5.41636	-1	Wax monoesters [FA0701];	MSI 3
1765	4-oxo-2E-nonenoic acid (or isomer)	lipid_neg	169.088	0.62	C9H14O3	3			LMFA01060228	QHYBPAALYZNWPK-VOTSOKGWSA-N	Oxo fatty acids	CCCCCC(=O)/C=C/C(=O)O	6293976	3.34343	-1	Oxo fatty acids [FA0106];	MSI 3
1775	9-Oxo-nonanoic acid (or isomer)	lipid_neg	171.103	0.75	C9H16O3	3	HMDB0094711	C16322	LMFA01060160	WLGDDELKYAWBBL-UHFFFAOYSA-N	Oxo fatty acids	O=CCCCCCCCC(=O)O	75704	2.8993	-1	Oxo fatty acids [FA0106];	MSI 3
1784	Suberic acid (or isomer)	lipid_neg	173.082	0.62	C8H14O4	3	HMDB0000893	C08278	LMFA01170001	TYFQFVWCELRYAO-UHFFFAOYSA-N	Dicarboxylic acids	OC(=O)CCCCCCC(=O)O	10457	3.2265	-1	Dicarboxylic acids [FA0117];	MSI 3
1787	2,4,6,8,10-Dodecapentaenal (or isomer)	lipid_neg	173.1	0.62	C12H14O	3			LMFA06000073	NLPJEWTYXLOFLM-GNUNTXLASA-N	Fatty aldehydes	C/C=C/C=C/C=C/C=C/C=C/C=O	5283362	13.6278	-1		MSI 3
1790	9-hydroxy pelargonic acid (or isomer)	lipid_neg	173.118	0.82	C9H18O3	3			LMFA01050028	AFZMICRBFKZNIH-UHFFFAOYSA-N	Hydroxy fatty acids	OCCCCCCCCC(=O)O	138052	0.151615	-1	Hydroxy fatty acids [FA0105];	MSI 3
1791	2-amino-3-oxo-hexanedioic acid (or isomer)	lipid_neg	174.041	0.6	C6H9NO5	3	HMDB0060273	C05520	LMFA01100036	HXWZRYKURKEOSO-UHFFFAOYSA-N	Aminoacids	OC(=O)CCC(=O)C(C(=O)O)N	440714	2.83693	-1	Amino fatty acids [FA0110];	MSI 3
1802	3-propylmalic acid (or isomer)	lipid_neg	175.062	0.62	C7H12O5	3		C02123	LMFA01170064	LOLHYFQEDPGSHZ-UHFFFAOYSA-N	Dicarboxylic acids	CCCC(C(C(=O)O)O)C(=O)O	4632710	3.28848	-1	Dicarboxylic acids [FA0117];	MSI 3
1810	2-Keto-3-deoxy-D-gluconic acid (or isomer)	lipid_neg	177.041	0.6	C6H10O6	3	HMDB0001353	C01216	LMFA01050486	WPAMZTWLKIDIOP-NQXXGFSBSA-N	Monosaccharides	OC[C@H]([C@@H](CC(=O)C(=O)O)O)O	194024	4.01576	0	Hydroxy fatty acids [FA0105];	MSI 3
1820	Fuconic acid (or isomer)	lipid_neg	179.057	0.62	C6H12O6	3		C01934	LMFA01050532	NBFWIISVIFCMDK-UHFFFAOYSA-N	Hydroxy fatty acids	OC(C(C(C(=O)O)O)O)C(O)C	345732	4.45064	-1	Hydroxy fatty acids [FA0105];	MSI 3
1837	5-Oxo-7-Decynoic acid (or isomer)	lipid_neg	181.088	0.62	C10H14O3	3			LMFA01030579	JYHUNGZMKMRIAT-UHFFFAOYSA-N	Hydrocarbons	CCC#CCC(=O)CCCC(=O)O	5312701	2.96439	-1	Unsaturated fatty acids [FA0103];	MSI 3
1842	(E)-10-Oxo-8-decenoic acid (or isomer)	lipid_neg	183.104	0.62	C10H16O3	3	HMDB0040883		LMFA01030949	YUAQBOMIASXPQW-FNORWQNLSA-N	Oxo fatty acids	O=C/C=C/CCCCCCC(=O)O	12431569	4.9606	-1	Unsaturated fatty acids [FA0103];	MSI 3
1855	10-Oxodecanoic acid (or isomer)	lipid_neg	185.118	0.62	C10H18O3	3		C02217	LMFA01060078	FYURGFQVSMALOD-UHFFFAOYSA-N	Oxo fatty acids	O=CCCCCCCCCC(=O)O	79686	-0.597446	-1	Oxo fatty acids [FA0106];	MSI 3
1863	7-Keto-8-aminopelargonic acid (or isomer)	lipid_neg	186.113	0.69	C9H17NO3	3	HMDB0240687	C01092	LMFA01100065	GUAHPAJOXVYFON-ZETCQYMHSA-N	Aminoacids	OC(=O)CCCCCC(=O)[C@@H](N)C	448124	-0.844909	-1	Amino fatty acids [FA0110];Oxo fatty acids [FA0106];	MSI 3
1873	Azelaic acid (or isomer)	lipid_neg	187.098	0.62	C9H16O4	3	HMDB0000784	C08261	LMFA01170054	BDJRBEYXGGNYIS-UHFFFAOYSA-N	Dicarboxylic acids	OC(=O)CCCCCCCC(=O)O	2266	2.04938	-1	Dicarboxylic acids [FA0117];	MSI 3
1878	Ethyl 3-hydroxyoctanoate (or isomer)	lipid_neg	187.134	0.9	C10H20O3	3	HMDB0041600		LMFA05000657	VGWUJHSTGYCXQQ-UHFFFAOYSA-N	Wax monoesters	CCCCCC(CC(=O)OCC)O	110975	0.482616	0		MSI 3
1890	3,7-dideoxy-D-threo-hepto-2,6-diuolosonic acid (or isomer)	lipid_neg	189.041	0.6	C7H10O6	3			LMFA01050489	JBJFMONKIKZMPK-INEUFUBQSA-N	Hydroxy fatty acids	O[C@@H]([C@@H](CC(=O)C(=O)O)O)C(=O)C	44176391	3.9169	-1	Hydroxy fatty acids [FA0105];	MSI 3
1947	Modiolide A (or isomer)	lipid_neg	197.083	0.62	C10H14O4	3			LMFA07040142	MKPZLFSGCUYQEY-JKPBTABPSA-N	Macrolide lactones	O[C@@H]1C=C[C@@H](O)C[C@H](OC(=O)C=C1)C	643697	3.75637	-1	Lactones [FA0704];	MSI 3
1949	7-hydroxy-2,4,7-trimethyl-2E,4E-octadienoic acid (or isomer)	lipid_neg	197.119	0.62	C11H18O3	3			LMFA01031268	AHNOKIIXVYRKGQ-OCIXRKKMSA-N	Branched fatty acids	C/C(=C\CC(O)(C)C)/C=C(/C(=O)O)\C		1.0246	-1	Unsaturated fatty acids [FA0103];	MSI 3
1952	4-(1,2-dithiin-3-yl)but-3-yne-1,2-diol (or isomer)	lipid_neg	198.992	0.6	C8H8O2S2	3			LMFA12000374	UBVZZJXCDZSDPM-UHFFFAOYSA-N	other	OC(C#CC1=CC=CSS1)CO	134812267	13.1376	-1		MSI 3
1957	3,6-Dioxo-decanoic acid (or isomer)	lipid_neg	199.098	0.7	C10H16O4	3			LMFA01060079	AEVOBXGBFZDZTC-UHFFFAOYSA-N	Oxo fatty acids	CCCCC(=O)CCC(=O)CC(=O)O	5312880	-0.107444	-1	Oxo fatty acids [FA0106];	MSI 3
1959	3Z-Hexenyl 2R-hydroxy-3-methylbutyrate (or isomer)	lipid_neg	199.134	0.62	C11H20O3	3			LMFA07010641	DGPCWWZIQGEZER-WWQCOOJYSA-N	Wax monoesters	CC/C=C\CCOC(=O)[C@@H](C(C)C)O	56936020	1.79273	-1	Wax monoesters [FA0701];	MSI 3
1963	N-(3-hydroxy-pentanoyl)-homoserine lactone (or isomer)	lipid_neg	200.094	0.62	C9H15NO4	3			LMFA08030032	IZXCXPQWOXJOPE-MLWJPKLSSA-N	Fatty acyl homoserine lactones	CCC(CC(=O)N[C@H]1CCOC1=O)O	10241919	4.44602	-1	Fatty acyl homoserine lactones [FA0803];	MSI 3
1970	R-2-Hydroxy-3-methylbutanoic acid 3-Methylbutanoyl (or isomer)	lipid_neg	201.113	0.62	C10H18O4	3	HMDB0031510		LMFA07011009	SOJFCTIYHPWXGZ-UHFFFAOYSA-N	Wax monoesters	CC(CC(=O)OC(C(=O)O)C(C)C)C	22922043	0.507618	-1	Wax monoesters [FA0701];	MSI 3
1980	Hexyl 3-mercaptobutanoate (or isomer)	lipid_neg	203.113	0.62	C10H20O2S	3	HMDB0032327		LMFA07010907	HDYQKQAKXIPCAP-UHFFFAOYSA-N	Wax monoesters	CCCCCCOC(=O)CC(S)C	9964407	8.0972	-1	Wax monoesters [FA0701];	MSI 3
2036	Curvulalide (or isomer)	lipid_neg	213.078	0.62	C10H14O5	3			LMFA07040141	XVHODQZCEHEBGN-UPVLLSTMSA-N	Macrolide lactones	O[C@H]1C=CC(=O)O[C@@H]([C@@H]([C@H](C=C1)O)O)C		4.18058	-1	Lactones [FA0704];	MSI 3
2041	Pantheric Acid C (or isomer)	lipid_neg	213.114	0.62	C11H18O4	3			LMFA01170139	PAZIVHODBVDWOT-SOFGYWHQSA-N	Dicarboxylic acids	COC(=O)CCCCCC/C=C/C(=O)O	145721313	1.28105	-1	Dicarboxylic acids [FA0117];	MSI 3
2042	12-oxo-dodecanoic acid (or isomer)	lipid_neg	213.149	0.62	C12H22O3	3			LMFA01060089	KGEACANGAYABKT-UHFFFAOYSA-N	Dicarboxylic acids	O=CCCCCCCCCCCC(=O)O	77563	-4.28519	-1	Oxo fatty acids [FA0106];	MSI 3
2048	2-amino-8-oxo-9,10-epoxy-decanoic acid (or isomer)	lipid_neg	214.109	0.62	C10H17NO4	3		C12027	LMFA01060176	PFDHVDFPTKSEKN-YOXFSPIKSA-N	Oxo fatty acids	N[C@@H](C(=O)O)CCCCCC(=O)C1OC1	16061039	1.94593	-1	Oxo fatty acids [FA0106];	MSI 3
2066	7-hydroxy-dodecanoic acid (or isomer)	lipid_neg	215.165	0.99	C12H24O3	3	HMDB0340728	C21080	LMFA01050166	BNWKMHUFFKDAMV-UHFFFAOYSA-N	Hydroxy fatty acids	CCCCCC(CCCCCC(=O)O)O	5312743	0.882627	-1	Hydroxy fatty acids [FA0105];	MSI 3
2074	Propionylcarnitine (or isomer)	lipid_neg	216.125	0.62	C10H19NO4	3	HMDB0000824	C03017	LMFA07070105	UFAHZIUFPNSHSL-UHFFFAOYSA-N	other	CCC(=O)OC(C[N+](C)(C)C)CC(=O)[O-]	107738	3.26391	-1	Oxidation of Branched-Chain Fatty Acids;Fatty acyl carnitines [FA0707];	MSI 3
2084	3-Hydroxysebacic acid (or isomer)	lipid_neg	217.109	0.62	C10H18O5	3	HMDB0340579		LMFA01170092	OQYZCCKCJQWHIE-UHFFFAOYSA-N	Dicarboxylic acids	OC(=O)CCCCCCC(CC(=O)O)O	3017884	2.88837	-1	Dicarboxylic acids [FA0117];	MSI 3
2089	10,11-Difluoro-8E,10E-dodecadien-1-ol (or isomer)	lipid_neg	217.141	0.62	C12H20OF2	3			LMFA05000167	PXJOMFJEIBWBLL-RLQODHJXSA-N	Fatty alcohols	OCCCCCCC/C=C/C(=C(\F)/C)/F	14310982	-1.54482	-1		MSI 3
2090	9,9-dimethoxy-nonanoic acid (or isomer)	lipid_neg	217.145	0.85	C11H22O4	3			LMFA01080019	XDIISQHQFQMEIB-UHFFFAOYSA-N	Methoxy fatty acids	COC(CCCCCCCC(=O)O)OC	11020360	0.997928	-1	Methoxy fatty acids [FA0108];	MSI 3
2113	7Z,9E,11-Dodecatrienyl acetate (or isomer)	lipid_neg	221.154	3.89	C14H22O2	3			LMFA07010251	MJZHEIHTZZJYOP-DEQVHDEQSA-N	Wax monoesters	C=C/C=C/C=C\CCCCCCOC(=O)C	44256534	-1.8446	0	Short fatty esters [FA0710];	MSI 3
2120	Cerulenin (or isomer)	lipid_neg	222.114	0.74	C12H17NO3	3			LMFA08010013	GVEZIHKRYBHEFX-ZIMISOLQSA-N	Primary amides	C/C=C/C/C=C/CCC(=O)C1OC1C(=O)N	5352018	1.04697	-1	Primary amides [FA0801];	MSI 3
2141	3,4-dimethyl-5-carboxymethyl-2-furanpropanoic acid (or isomer)	lipid_neg	225.077	0.62	C11H14O5	3			LMFA01150048	QFWCXMQJOBYESS-UHFFFAOYSA-N	Heterocyclic fatty acids	OC(=O)CCc1oc(c(c1C)C)CC(=O)O	134812132	1.89398	-1	Heterocyclic fatty acids [FA0115];	MSI 3
2144	12-hydroxyjasmonic acid (or isomer)	lipid_neg	225.113	0.75	C12H18O4	3		C21385	LMFA02020011	RZGFUGXQKMEMOO-BSANDHCLSA-N	Jasmonic acids	OCC/C=C\C[C@@H]1[C@H](CCC1=O)CC(=O)O	5497122	-0.0990622	-1	Jasmonic acids [FA0202];	MSI 3
2149	N-(3-oxo-heptanoyl)-homoserine lactone (or isomer)	lipid_neg	226.109	0.62	C11H17NO4	3			LMFA08030033	WMGXONSYPOENKA-VIFPVBQESA-N	Fatty acyl homoserine lactones	CCCCC(=O)CC(=O)N[C@H]1CCOC1=O	10376441	2.58898	-1	Fatty acyl homoserine lactones [FA0803];	MSI 3
2160	Asperitaconic acid C (or isomer)	lipid_neg	227.093	0.62	C11H16O5	3			LMFA01170148	IGSGZWAWTKVRCR-VIFPVBQESA-N	Dicarboxylic acids	CC(=O)CCCC[C@@H](C(=C)C(=O)O)C(=O)O	139589571	3.46558	-1	Dicarboxylic acids [FA0117];	MSI 3
2163	(-)-12-hydroxy-9,10-dihydrojasmonic acid (or isomer)	lipid_neg	227.129	0.77	C12H20O4	3			LMFA02020015	SXFKEAKOXUOQGN-NXEZZACHSA-N	Jasmonic acids	OCCCCC[C@@H]1[C@H](CCC1=O)CC(=O)O	10082491	1.54031	-1	Jasmonic acids [FA0202];	MSI 3
2166	5-(L-alanin-3-yl)-2-hydroxy-cis,cis-muconate 6-semialdehyde (or isomer)	lipid_neg	228.052	0.62	C9H11NO6	3		C04797	LMFA01170073	OAPFPZKGGMKELA-WEBQFGJISA-N	Dicarboxylic acids	O=C/C(=C\C=C(/C(=O)O)\O)/C[C@@H](C(=O)O)N	5280732	3.60736	-1	Dicarboxylic acids [FA0117];	MSI 3
2181	6,8,10-Pentadecatriynoic acid (or isomer)	lipid_neg	229.12	0.62	C15H18O2	3			LMFA01031107	ZRUBGTBVDWZJCR-UHFFFAOYSA-N	Hydrocarbons	CCCCC#CC#CC#CCCCCC(=O)O	10633230	-14.621	-1	Unsaturated fatty acids [FA0103];	MSI 3
2185	Dodecanedioic acid (or isomer)	lipid_neg	229.144	0.82	C12H22O4	3	HMDB0000623	C02678	LMFA01170009	TVIDDXQYHWJXFK-UHFFFAOYSA-N	Dicarboxylic acids	OC(=O)CCCCCCCCCCC(=O)O	12736	-0.331955	-1	Dicarboxylic acids [FA0117];	MSI 3
2189	O-butanoyl-carnitine (or isomer)	lipid_neg	230.14	0.62	C11H21NO4	3	HMDB0002013	C02862	LMFA07070003	QWYFHHGCZUCMBN-SECBINFHSA-N	other	CCCC(=O)O[C@@H](C[N+](C)(C)C)CC(=O)[O-]	213144	1.6855	-1	Fatty acyl carnitines [FA0707];	MSI 3
2209	Hydroxypropionylcarnitine (or isomer)	lipid_neg	232.12	0.62	C10H19NO5	3	HMDB0013125		LMFA07070074	QJGJXKFJFRSERW-QMMMGPOBSA-N	other	OCCC(=O)O[C@H](C[N+](C)(C)C)CC(=O)[O-]	53481613	2.66464	-1	Fatty acyl carnitines [FA0707];	MSI 3
2219	ascr#11 (or isomer)	lipid_neg	233.104	0.62	C10H18O6	3			LMFA13040039	VQZVOFZWXBQLCG-MGPZHUSASA-N	Ascarosides	OC(=O)C[C@H](O[C@@H]1O[C@@H](C)[C@@H](C[C@H]1O)O)C	86289642	4.38723	-1	Ascarosides [FA1304];	MSI 3
2268	2-carboxyethyl-5-furanpentanoic acid (or isomer)	lipid_neg	239.092	0.75	C12H16O5	3			LMFA01150056	BLYHZIBKUKIQDU-UHFFFAOYSA-N	Heterocyclic fatty acids	OC(=O)CCCCc1ccc(o1)CCC(=O)O	86139902	-1.05165	-1	Heterocyclic fatty acids [FA0115];	MSI 3
2273	N-(3-oxo-octanoyl)-homoserine lactone (or isomer)	lipid_neg	240.125	0.62	C12H19NO4	3		C11841	LMFA08030004	FXCMGCFNLNFLSH-JTQLQIEISA-N	Fatty acyl homoserine lactones	CCCCCC(=O)CC(=O)N[C@H]1CCOC1=O	127293	2.74995	-1	Fatty acyl homoserine lactones [FA0803];	MSI 3
2279	2',4'-Dihydroxydihydrochalcone (or isomer)	lipid_neg	241.084	0.6	C15H14O3	3			LMPK12120442	ZUKLXLKVCGZHAA-UHFFFAOYSA-N	Chalcones	Oc1ccc(c(c1)O)C(=O)CCc1ccccc1	586491	-14.4268	-1	Chalcones and dihydrochalcones [PK1212];	MSI 3
2291	CAR 4:1;2Me (or isomer)	lipid_neg	242.14	0.64	C12H21NO4	3	HMDB02366		LMFA07070108	WURBQCVBQNMUQT-RMKNXTFCSA-N	other	C/C=C(/C(=O)OC(C[N+](C)(C)C)CC(=O)[O-])\C	22833596	2.73579	-1	Fatty acyl carnitines [FA0707];	MSI 3
2306	2-methyl-dodecanedioic acid (or isomer)	lipid_neg	243.16	0.9	C13H24O4	3			LMFA01170010	WQASHJMJHNWVAP-UHFFFAOYSA-N	Dicarboxylic acids	OC(=O)CCCCCCCCCC(C(=O)O)C	9543654	-1.42034	-1	Dicarboxylic acids [FA0117];	MSI 3
2317	Isopentenyl-diphosphate (or isomer)	lipid_neg	244.997	4.57	C5H12O7P2	3	HMDB0001347	C00129	LMPR01010008	NUHSROFQTUXZQQ-UHFFFAOYSA-N	other	CC(=C)CCOP(=O)(OP(=O)(O)O)O	1195	-4.79259	-1	C5 isoprenoids (hemiterpenes) [PR0101];Mevalonate Pathway;Steroid Biosynthesis;	MSI 3
2318	(5'-(but-3-en-1-yn-1-yl)-[2,2'-bithiophen]-5-yl)methanol (or isomer)	lipid_neg	245.013	0.6	C13H10OS2	3			LMFA12000361	OWMCNWKJRDTTBD-UHFFFAOYSA-N	other	C=CC#Cc1ccc(s1)c1ccc(s1)CO	24066914	12.8831	-1		MSI 3
2344	3-hydroxybutyrylcarnitine (or isomer)	lipid_neg	246.135	0.62	C11H21NO5	3			LMFA07070037	UEFRDQSMQXDWTO-UHFFFAOYSA-N	other	CC(CC(=O)OC(C[N+](C)(C)C)CC(=O)[O-])O	71464477	2.10769	-1	Fatty acyl carnitines [FA0707];	MSI 3
2357	ascr#6.2 (or isomer)	lipid_neg	247.154	0.62	C12H24O5	3			LMFA13040153	IIHKPFPJXRXZQS-NCKSRDSBSA-N	Ascarosides	C[C@@H](CC[C@H](O[C@@H]1O[C@@H](C)[C@@H](C[C@H]1O)O)C)O		-2.4613	-1	Ascarosides [FA1304];	MSI 3
2373	4-([2,2'-bithiophen]-5-yl)but-3-yne-1,2-diol (or isomer)	lipid_neg	249.002	7.25	C12H10O2S2	3			LMFA12000362	IMAVIDBJKACAND-UHFFFAOYSA-N	other	OCC(C#Cc1ccc(s1)c1cccs1)O	14186845	-11.1364	-1		MSI 3
2378	Macrophyllic acid B (or isomer)	lipid_neg	249.153	1.47	C15H22O3	3			LMPR01030047	OKSWDWBXHMOVCG-ZBRHRRKMSA-N	Sesquiterpenoids	OC(=O)/C=C/[C@@H]1CC[C@@]2([C@@](C1)(O)C(=C)CCC2)C	15886997	12.4181	-1	C15 isoprenoids (sesquiterpenes) [PR0103];	MSI 3
2404	Gallicynoic acid A (or isomer)	lipid_neg	253.144	0.87	C14H22O4	3			LMFA01050575	WSAOFJBMEVAKDJ-YVMONPNESA-N	other	CCCCC(C#CC(/C=C\CCCC(=O)O)O)O		-2.06373	-1	Hydroxy fatty acids [FA0105];	MSI 3
2421	3-carboxy-4-methyl-5-(1-hydroxypropyl)-2-furanpropionic acid (or isomer)	lipid_neg	255.088	0.62	C12H16O6	3			LMFA01150060	OZOJARPUDFLESM-UHFFFAOYSA-N	Heterocyclic fatty acids	CCC(c1oc(c(c1C)C(=O)O)CCC(=O)O)O	129725053	1.96255	-1	Heterocyclic fatty acids [FA0115];	MSI 3
2449	Tensyuic acid B (or isomer)	lipid_neg	257.103	0.62	C12H18O6	3			LMFA01170155	ZMTXIFCPSXJBPW-UHFFFAOYSA-N	Dicarboxylic acids	COC(=O)CCCCCC(C(=C)C(=O)O)C(=O)O	23651873	1.5381	-1	Dicarboxylic acids [FA0117];	MSI 3
2456	Phomallenic acid B (or isomer)	lipid_neg	257.152	0.62	C17H22O2	3			LMFA01031181	VMBBTKBMFHKNCM-VIFPVBQESA-N	Hydrocarbons	CCCC#CC#CC=C=CCCCCCCC(=O)O	11680457	-9.43525	-1	Unsaturated fatty acids [FA0103];	MSI 3
2457	2-Methyl-tridecanedioic acid (or isomer)	lipid_neg	257.175	1.02	C14H26O4	3			LMFA01170015	BNDKRNYIWRVFJZ-UHFFFAOYSA-N	Dicarboxylic acids	OC(=O)CCCCCCCCCCC(C(=O)O)C	9543658	-1.36647	-1	Dicarboxylic acids [FA0117];	MSI 3
2458	2R-hydroxy-pentadecanoic acid (or isomer)	lipid_neg	257.211	2.19	C15H30O3	3			LMFA01050318	NKASEPJANRVKDD-CQSZACIVSA-N	Hydroxy fatty acids	CCCCCCCCCCCCC[C@H](C(=O)O)O	5312865	-5.87023	-1	Hydroxy fatty acids [FA0105];	MSI 3
2476	(2Z, 8Z)-10-Isobutyryloxy matricaria ester (or isomer)	lipid_neg	259.094	0.62	C15H16O4	3			LMFA07011193	ARJHCOWIKBCCDX-WGEIWTTOSA-N	Wax monoesters	COC(=O)/C=C\C#CC#C/C=C\COC(=O)C(C)C		-14.4824	-1	Wax monoesters [FA0701];	MSI 3
2492	hydroxyisovaleroyl carnitine (or isomer)	lipid_neg	260.151	0.62	C12H23NO5	3	HMDB0062555		LMFA07070073	DHRNMNHPSWBJEN-UHFFFAOYSA-N	other	CC(CC(=O)OC(C[N+](C)(C)C)(CC(=O)[O-])O)C	57357187	4.05807	-1	Fatty acyl carnitines [FA0707];	MSI 3
2500	Phaseolic acid (or isomer)	lipid_neg	261.135	0.62	C12H22O6	3	HMDB0031897		LMFA01060200	OPPXDBWFRYVXHW-UHFFFAOYSA-N	Oxo fatty acids	OCCCCC(CCC(CCC(=O)C(=O)O)O)O	73242171	1.53924	-1	Oxo fatty acids [FA0106];	MSI 3
2525	Ipomeamaronol (or isomer)	lipid_neg	265.148	4.59	C15H22O4	3	HMDB0038148		LMFA05000668	LKVKWNDXOWODLO-UHFFFAOYSA-N	Fatty alcohols	OCC(CC(=O)CC1(C)CCC(O1)c1cocc1)C	213591	12.6047	-1		MSI 3
2527	4-oxo-2E,15-hexadecendioic acid (or isomer)	lipid_neg	265.181	4.59	C16H26O3	3			LMFA01060229	FVNVZUDUUWRXLM-BUHFOSPRSA-N	Oxo fatty acids	C=CCCCCCCCCCCC(=O)/C=C/C(=O)O	11425609	1.67175	-1	Oxo fatty acids [FA0106];	MSI 3
2555	(Z)-11-Hexadecenyl formate (or isomer)	lipid_neg	267.232	3.99	C17H32O2	3			LMFA07010557	ICMRKBGNISBFNF-WAYWQWQTSA-N	Wax monoesters	O=COCCCCCCCCCC/C=C\CCCC	56935995	-2.37027	-1	Short fatty esters [FA0710];	MSI 3
2557	Stearaldehyde (or isomer)	lipid_neg	267.269	3.47	C18H36O	3	HMDB0002384	C01838	LMFA06000098	FWWQKRXKHIRPJY-UHFFFAOYSA-N	Fatty aldehydes	CCCCCCCCCCCCCCCCCC=O	12533	-1.66358	-1		MSI 3
2571	(S)-4'-Hydroxy-4-methoxydalbergione (or isomer)	lipid_neg	269.078	0.6	C16H14O4	3			LMPK12100073	DLCVFIMWFKVRTM-LBPRGKRZSA-N	Open-chained neoflavonoids	COC1=CC(=O)C(=CC1=O)[C@H](c1ccc(cc1)O)C=C	44257558	-12.9133	-1	Neoflavonoids [PK1210];	MSI 3
2583	estra-1,3,5(10),7-tetraene-3,17alpha-diol (or isomer)	lipid_neg	269.151	0.64	C18H22O2	3			LMST02010024	NLLMJANWPUQQTA-SPUZQDLCSA-N	Estrane steroids	Oc1ccc2c(c1)CC=C1[C@@H]2CC[C@]2([C@H]1CC[C@H]2O)C	9547222	-12.0607	-1	C18 steroids (estrogens) and derivatives [ST0201];	MSI 3
2604	4-Hydroxydemethylmedicarpin (or isomer)	lipid_neg	271.057	0.59	C15H12O5	3	HMDB0034002		LMPK12070073	CLHTZHIBHTWFEM-UHFFFAOYSA-N	Pterocarpan	Oc1ccc2c(c1)OC1C2COc2c1ccc(c2O)O	44257457	-14.1702	-1	Pterocarpans [PK1207];	MSI 3
2611	5-methyl-tetradecanedioic acid (or isomer)	lipid_neg	271.192	0.85	C15H28O4	3			LMFA01170020	TVZISBAEBOPHEZ-UHFFFAOYSA-N	Dicarboxylic acids	CC(CCCC(=O)O)CCCCCCCCC(=O)O	9543662	0.801619	-1	Dicarboxylic acids [FA0117];	MSI 3
2613	Pentadecanedioic acid (or isomer)	lipid_neg	271.192	1.22	C15H28O4	3	HMDB0340876		LMFA01170021	BTZVDPWKGXMQFW-UHFFFAOYSA-N	Dicarboxylic acids	OC(=O)CCCCCCCCCCCCCC(=O)O	160576	1.81668	-1	Dicarboxylic acids [FA0117];	MSI 3
2614	Juniperic acid (or isomer)	lipid_neg	271.228	2.54	C16H32O3	3	HMDB0006294	C18218	LMFA01050051	UGAGPNKCDRTDHP-UHFFFAOYSA-N	Hydroxy fatty acids	OCCCCCCCCCCCCCCCC(=O)O	10466	0.307455	-1	Hydroxy fatty acids [FA0105];	MSI 3
2622	Apiferol (or isomer)	lipid_neg	273.074	0.6	C15H14O5	3	HMDB0037232		LMPK12020166	RPKUCYSGAXIESU-UHFFFAOYSA-N	Flavan-3-ols	Oc1ccc(cc1)C1CC(O)c2c(O1)cc(cc2O)O	185795	-11.3543	-1	Flavans, Flavanols and Leucoanthocyanidins [PK1202];	MSI 3
2643	oscr#1 (or isomer)	lipid_neg	275.15	0.62	C13H24O6	3			LMFA13040096	XHPJAFLLEKUEFS-SBFPOUOMSA-N	Ascarosides	OC(=O)CCCCCCO[C@@H]1O[C@@H](C)[C@@H](C[C@H]1O)O	86289768	0.787956	-1	Ascarosides [FA1304];	MSI 3
2645	Ginsenoyne K (or isomer)	lipid_neg	275.168	4.6	C17H24O3	3	HMDB0040375		LMFA05000664	SYNBBWLEYQBFQT-NTCAYCPXSA-N	other	CCCCCCCC(/C=C/C#CC#CC(C=C)O)OO	15736266	11.304	-1		MSI 3
2654	6-Tuliposide A (or isomer)	lipid_neg	277.093	0.6	C11H18O8	3		C20577	LMSL05000002	NABVFHUVYXEKSQ-ZBGLXGBJSA-N	other	OCCC(=C)C(=O)OC[C@H]1O[C@@H](O)[C@@H]([C@H]([C@@H]1O)O)O	21119819	0.758719	-1		MSI 3
2673	7-Acetoxy-2E,4E,6E-tetradecatrienoic acid (or isomer)	lipid_neg	279.163	1.92	C16H24O4	3			LMFA01050544	NUHFPEGLUIBUQT-XHFJTRGNSA-N	Hydroxy fatty acids	CC(=O)O/C(=C\C=C\C=C\C(=O)O)/CCCCCCC	131839780	11.0119	-1	Hydroxy fatty acids [FA0105];	MSI 3
2675	13E,17-Octadecadienoic acid (or isomer)	lipid_neg	279.233	3.65	C18H32O2	3			LMFA01030303	ZSCQSJYYQBIMGK-AATRIKPKSA-N	Unsaturated fatty acids	C=CCC/C=C/CCCCCCCCCCCC(=O)O	5312454	0.365757	0	Unsaturated fatty acids [FA0103];	MSI 3
2681	N-octanoyl histidine (or isomer)	lipid_neg	280.166	1.97	C14H23N3O3	3			LMFA08020294	GXEADBDXKQCWBQ-LBPRGKRZSA-N	Dipeptides	CCCCCCCC(=O)N[C@H](C(=O)O)Cc1c[nH]cn1	22804202	-0.767497	-1	N-acyl amines [FA0802];	MSI 3
2689	Ohobanin (or isomer)	lipid_neg	281.114	0.62	C18H18O3	3			LMPK12120414	IOUXZJVNUQGFQK-MDZDMXLPSA-N	Chalcones	O=C(C1=C(O)C(=CC(C1=O)(C)C)C)/C=C/c1ccccc1	14524436	-14.9882	-1	Chalcones and dihydrochalcones [PK1212];	MSI 3
2694	17-Octadecenoic acid (or isomer)	lipid_neg	281.248	4.15	C18H34O2	3			LMFA01030293	CYSXFFUIJWHWRH-UHFFFAOYSA-N	Unsaturated fatty acids	C=CCCCCCCCCCCCCCCCC(=O)O	5312444	-0.389363	-1	Unsaturated fatty acids [FA0103];	MSI 3
2737	Gummiferol (or isomer)	lipid_neg	285.074	0.62	C16H14O5	3			LMFA05000014	CVFDUGAXSFOYQC-VQHVLOKHSA-N	Fatty alcohols	OCC#CC#CC#CC1OC1C1OC1/C=C/COC(=O)C	5283268	-10.2691	-1		MSI 3
2742	Tensyuic acid E (or isomer)	lipid_neg	285.133	0.75	C14H22O6	3			LMFA01170154	IOUNJEVHPQCKKE-UHFFFAOYSA-N	Dicarboxylic acids	COC(=O)CCCCCCCC(C(=C)C(=O)O)C(=O)O	23652018	-5.06605	-1	Dicarboxylic acids [FA0117];	MSI 3
2746	8,11,14-nonadecatriynoic acid (or isomer)	lipid_neg	285.182	0.72	C19H26O2	3			LMFA01030502	KSWMOGCZSMSPAX-UHFFFAOYSA-N	Hydrocarbons	CCCCC#CCC#CCC#CCCCCCCC(=O)O	5312637	-14.2867	-1	Unsaturated fatty acids [FA0103];	MSI 3
2748	10-hydroxy-16-oxo-hexadecanoic acid (or isomer)	lipid_neg	285.207	1.45	C16H30O4	3			LMFA01170060	VGISDMZERQFDDQ-UHFFFAOYSA-N	Dicarboxylic acids	O=CCCCCCC(CCCCCCCCC(=O)O)O	16061044	-1.84477	0	Dicarboxylic acids [FA0117];	MSI 3
2750	Avocadene (or isomer)	lipid_neg	285.243	2.74	C17H34O3	3	HMDB0031042		LMFA05000639	DFEHQWFIOMAGBM-IAGOWNOFSA-N	Fatty alcohols	C=CCCCCCCCCCCC[C@H](C[C@H](CO)O)O	21635755	-0.477553	0		MSI 3
2768	4,4',alpha-Trihydroxy-2'-methoxydihydrochalcone (or isomer)	lipid_neg	287.089	0.62	C16H16O5	3			LMPK12120577	FDKXRBOKHKHJHH-UHFFFAOYSA-N	Chalcones	COc1cc(O)ccc1C(=O)C(Cc1ccc(cc1)O)O	14160611	-10.9838	-1	Chalcones and dihydrochalcones [PK1212];	MSI 3
2774	ascr#13 (or isomer)	lipid_neg	287.151	0.62	C14H24O6	3			LMFA13040037	OZXQOEFFYWNZJI-UYWLPYIRSA-N	Ascarosides	C[C@@H](O[C@@H]1O[C@@H](C)[C@@H](C[C@H]1O)O)CCC/C=C/C(=O)O	86289665	3.25064	-1	Ascarosides [FA1304];	MSI 3
2788	Luteoforol (or isomer)	lipid_neg	289.071	0.6	C15H14O6	3	HMDB0041310		LMPK12020170	FSYDWKPCKNCRDI-UHFFFAOYSA-N	Flavan-3-ols	Oc1cc2OC(CC(c2c(c1)O)O)c1ccc(c(c1)O)O	114505	-1.43306	-1	Flavans, Flavanols and Leucoanthocyanidins [PK1202];	MSI 3
2789	Fisetinidol-4alpha-ol (or isomer)	lipid_neg	289.069	0.62	C15H14O6	3			LMPK12020179	OFZBQQUVMQGHDJ-QLFBSQMISA-N	Flavandiols (Leucoanthocyanidins)	Oc1ccc2c(c1)O[C@@H]([C@H]([C@@H]2O)O)c1ccc(c(c1)O)O	164762	-8.62152	-1	Flavans, Flavanols and Leucoanthocyanidins [PK1202];	MSI 3
2816	6-O-(3R,4-dihydroxy-2-methylene-butanoyl)-beta-D-glucopyranose (or isomer)	lipid_neg	293.088	0.62	C11H18O9	3			LMSL05000003	FMHJNIRDGYFPEC-MOQKELMUSA-N	Saccharides	OC[C@@H](C(=C)C(=O)OC[C@H]1O[C@@H](O)[C@@H]([C@H]([C@@H]1O)O)O)O	56940682	0.183614	-1		MSI 3
2819	Tutin (or isomer)	lipid_neg	293.102	0.62	C15H18O6	3		C09570	LMPR0103540004	CCAZWUJBLXKBAY-ULZPOIKGSA-N	Picrotoxane sesquiterpenoids	O=C1O[C@@H]2[C@H]([C@H]1[C@]1(O)[C@H]3O[C@H]3[C@@]3([C@@]1([C@@H]2O)C)CO3)C(=C)C	75729	-2.90878	-1	C15 isoprenoids (sesquiterpenes) [PR0103];	MSI 3
2826	Embelin (or isomer)	lipid_neg	293.179	2.24	C17H26O4	3	HMDB0251767	C10342	LMPK15050006	IRSFLDGTOHBADP-UHFFFAOYSA-N	Benzoquinones	CCCCCCCCCCCC1=C(O)C(=O)C=C(C1=O)O	3218	11.5726	-1	Alkyl hydroquinones and derivatives [PK1505];	MSI 3
2841	4-Prenylresveratrol (or isomer)	lipid_neg	295.137	1.37	C19H20O3	3		C10285	LMPK13090014	WWFOQQIWOKJBSJ-SNAWJCMRSA-N	Monomeric stilbenes	C/C(=C\Cc1c(O)cc(cc1O)/C=C/c1ccc(cc1)O)/C	5281725	11.2857	-1	Diphenyl ethers, biphenyls, dibenzyls and stilbenes [PK1309];	MSI 3
2843	1-Hydroxydihydropanaxacol (or isomer)	lipid_neg	295.195	2.27	C17H28O4	3			LMFA05000760	LCIWMPLHPOZRFX-YJEKIOLLSA-N	other	CCCCCCC[C@H]([C@@H](CC#CC#CC(CCO)O)O)O	56970106	11.9577	-1		MSI 3
2856	All-Trans-3,4-Didehydro-Retinoic acid (or isomer)	lipid_neg	297.19	4.59	C20H26O2	3	HMDB0060092		LMPR01090020	SYESMXTWOAQFET-YCNIQYBTSA-N	Apocarotenoids (β-)	C/C(=C\C=C\C(=C\C(=O)O)\C)/C=C/C1=C(C)C=CCC1(C)C	447276	13.0967	-1	Retinoids [PR0109];	MSI 3
2858	Eremolactone (or isomer)	lipid_neg	297.187	9.27	C20H26O2	3			LMPR0104440001	XDOSSDQISIQOLI-MJNPNCJRSA-N	Eremane diterpenoids	CC1=C/C(=C/C2C(C)(C)C3CCC42CC[C@@H](C4=C3)C)/OC1=O	42608258	3.95614	-1	C20 isoprenoids (diterpenes) [PR0104];	MSI 3
2874	Heptadecanedioic acid (or isomer)	lipid_neg	299.222	1.75	C17H32O4	3			LMFA01170028	QCNWZROVPSVEJA-UHFFFAOYSA-N	Dicarboxylic acids	OC(=O)CCCCCCCCCCCCCCCC(=O)O	3083765	-1.7843	-1	Dicarboxylic acids [FA0117];	MSI 3
2876	iso-1,2-nonadecanediol (or isomer)	lipid_neg	299.297	2.57	C19H40O2	3			LMFA05000073	KGAJIIVHPGUGOH-UHFFFAOYSA-N	Fatty alcohols	CCCCCCCCCCCCCCCCC(CO)(O)C	42607319	3.95299	-1		MSI 3
2907	ascr#10 (or isomer)	lipid_neg	303.182	0.64	C15H28O6	3			LMFA13040008	MILZHQPVNOSJIP-WPLOAARJSA-N	Ascarosides	OC(=O)CCCCCC[C@H](O[C@@H]1O[C@@H](C)[C@@H](C[C@H]1O)O)C	86289662	2.53987	-1	Ascarosides [FA1304];	MSI 3
2908	20:4(5Z,13Z,16Z,19Z) (or isomer)	lipid_neg	303.233	3.59	C20H32O2	3			LMFA01030871	GQFGEDPYHNAYRX-RWDPQMMFSA-N	Unsaturated fatty acids	C=CC/C=C\C/C=C\CCCCCC/C=C\CCCC(=O)O	52921839	-1.17013	0	Unsaturated fatty acids [FA0103];	MSI 3
2924	7,10,13-Eicosatrienoic acid (or isomer)	lipid_neg	305.249	4.09	C20H34O2	3			LMFA01030382	KSDMISMEMOGBFU-SPOHZTNBSA-N	Unsaturated fatty acids	CCCCCC/C=C/C/C=C/C/C=C/CCCCCC(=O)O	5312532	0.235424	-1	Unsaturated fatty acids [FA0103];	MSI 3
2936	Derricidin (or isomer)	lipid_neg	307.132	0.62	C20H20O3	3			LMPK12120040	DGUGLZYULGVSIZ-DHZHZOJOSA-N	Chalcones	C/C(=C\COc1ccc(c(c1)O)C(=O)/C=C/c1ccccc1)/C	5961410	-7.09517	-1	Chalcones and dihydrochalcones [PK1212];	MSI 3
2941	Phlomic acid (or isomer)	lipid_neg	307.263	4.39	C20H36O2	3			LMFA01031038	IDIFLXHHWAEGTC-UHFFFAOYSA-N	Unsaturated fatty acids	CCCCCCCCCCCC=C=CCCCCCC(=O)O	102066359	-2.75926	-1	Unsaturated fatty acids [FA0103];	MSI 3
2950	N-decanoyl histidine (or isomer)	lipid_neg	308.198	2.54	C16H27N3O3	3			LMFA08020293	BKVABDKAKQZLJF-AWEZNQCLSA-N	N-acyl amines	CCCCCCCCCC(=O)N[C@H](C(=O)O)Cc1c[nH]cn1	22804201	0.431105	-1	N-acyl amines [FA0802];	MSI 3
2957	Dihydrocordoin (or isomer)	lipid_neg	309.152	4.6	C20H22O3	3			LMPK12120441	PYMCFHVCMWMRLO-UHFFFAOYSA-N	Chalcones	C/C(=C\COc1ccc(c(c1)O)C(=O)CCc1ccccc1)/C	42607665	8.94604	-1	Chalcones and dihydrochalcones [PK1212];	MSI 3
2964	Desmosdumotin C (or isomer)	lipid_neg	311.125	0.62	C19H20O4	3			LMPK12120421	TYOLMDXXIKMMEZ-RICRECKTSA-N	Chalcones	COC1=C(C)C(=O)/C(=C(/C=C/c2ccccc2)\O)/C(=O)C1(C)C	6478368	-12.9029	-1	Chalcones and dihydrochalcones [PK1212];	MSI 3
2982	Himalaflavone B (or isomer)	lipid_neg	313.104	0.62	C18H18O5	3			LMPK12140701	QMFKCIGTCHYXMA-WBVHZDCISA-N	Dihydroflavonols	COc1c2O[C@@H](c3ccccc3)[C@@H](C(=O)c2cc(c1C)OC)O		-13.2685	-1	Flavanones [PK1214];	MSI 3
2987	18-Hydroxy-9S,10R-epoxy-stearic acid (or isomer)	lipid_neg	313.238	4.6	C18H34O4	3	HMDB0061650		LMFA02000003	ITTPZDMHCNGAGQ-SJORKVTESA-N	Other Octadecanoids	OCCCCCCCC[C@@H]1O[C@@H]1CCCCCCCC(=O)O	16061045	-1.34163	-1	Other Octadecanoids [FA0200];	MSI 3
3004	MG(13:0(2Me,12Me)/0:0) (or isomer)	lipid_neg	315.254	1.85	C18H36O4	3			LMGP01050152	LPXGHYUNYHADCZ-DJNXLDHESA-N	Monoacylglycerols	OC[C@@H](COC(=O)C(CCCCCCCCCC(C)C)C)O	10958071	-1.37829	-1	Monoacylglycerophosphocholines [GP0105];	MSI 3
3059	7,8-dichloro-hexadecanoic acid (or isomer)	lipid_neg	323.154	5.44	C16H30Cl2O2	3			LMFA01090060	IWIVTQOROAIDTG-UHFFFAOYSA-N	Branched fatty acids	CCCCCCCCC(C(CCCCCC(=O)O)Cl)Cl	14550262	-4.1865	-1	Halogenated fatty acids [FA0109];	MSI 3
3071	(17S)-4,6-pregnadiene-3,12,20-trione. (or isomer)	lipid_neg	325.184	4.6	C21H26O3	3			LMST02030257	YHAGVBKKEWBGHJ-XRFJLBFOSA-N	Androstane steroids	O=C1CC[C@]2(C(=C1)C=C[C@@H]1[C@@H]2CC(=O)[C@]2([C@H]1CC[C@@H]2C(=O)C)C)C		10.2924	-1	C21 steroids (gluco/mineralocorticoids, progestogins) and derivatives [ST0203];	MSI 3
3074	Heneicosylic acid (or isomer)	lipid_neg	325.311	5.92	C21H42O2	3	HMDB0002345		LMFA01010021	CKDDRHZIAZRDBW-UHFFFAOYSA-N	Unsaturated fatty acids	CCCCCCCCCCCCCCCCCCCCC(=O)O	16898	-1.08483	-1	Straight chain fatty acids [FA0101];	MSI 3
3084	Canangalia C (or isomer)	lipid_neg	327.18	4.59	C17H28O6	3			LMPR0103010029	JOHZQAVFHKLUMH-UFNCYJSYSA-N	other	COC(=O)/C=C/CC/C=C/CC[C@H](C(O)(C)C)OC(=O)C(O)C		-4.72109	-1	C15 isoprenoids (sesquiterpenes) [PR0103];	MSI 3
3086	2-methyl-5-(8Z.11,14-pentadecatrienyl) resorcinol (or isomer)	lipid_neg	327.233	3.44	C22H32O2	3			LMPK15030057	UKMBKJYRCZVQFL-AFJQJTPPSA-N	Catechols with side chains	C=CC/C=C\C/C=C\CCCCCCCc1cc(O)c(c(c1)O)C	13732723	-1.30758	-1	Alkyl resorcinols and derivatives [PK1503];	MSI 3
3087	Avocadene 2-acetate (or isomer)	lipid_neg	327.253	2.35	C19H36O4	3	HMDB0031044		LMFA05000641	LUIGTZGBXWZJAX-UHFFFAOYSA-N	Fatty alcohols	C=CCCCCCCCCCCCC(CC(OC(=O)C)CO)O	45360032	-2.58301	-1		MSI 3
3097	8-Epiiridodial glucoside (or isomer)	lipid_neg	329.16	0.62	C16H26O7	3		C11656	LMPR0102070025	UKWQRDBDDIGHEQ-XLOWEYQUSA-N	Iridoids monoterpenoids	OC[C@H]1O[C@@H](O[C@@H]2OC=C([C@@H]3[C@H]2[C@H](C)CC3)C)[C@@H]([C@H]([C@@H]1O)O)O	443337	-0.413426	-1	C10 isoprenoids (monoterpenes) [PR0102];	MSI 3
3103	2,6-Dimethyl-6-O-beta-D-quinovopyranosyl-7-octadecenoic acid (or isomer)	lipid_neg	331.175	0.74	C16H28O7	3			LMFA13010036	RMLMMXWVQHEIFK-CWCIOTKFSA-N	Fatty acyl glycosides of mono- and disaccharides	C=CC(O[C@@H]1O[C@H](C)[C@H]([C@@H]([C@H]1O)O)O)(CCCC(C(=O)O)C)C	10544552	-2.55492	-1	Fatty acyl glycosides of mono- and disaccharides [FA1301];	MSI 3
3113	Mesquitol-4beta-ol 3,8-dimethyl ether (or isomer)	lipid_neg	333.096	0.62	C17H18O7	3			LMPK12020195	SWCSSABAWPGWAQ-VBQJREDUSA-N	Flavandiols (Leucoanthocyanidins)	CO[C@@H]1[C@H](Oc2c([C@@H]1O)ccc(c2OC)O)c1ccc(c(c1)O)O	44257150	-6.01371	-1	Flavans, Flavanols and Leucoanthocyanidins [PK1202];	MSI 3
3124	16beta,17-dihydroxy-ent-kaurane-19-oic acid (or isomer)	lipid_neg	335.225	3.14	C20H32O4	3			LMPR0104130006	MRBLTWPEPGRXQN-VCFJOFAESA-N	Kaurane and Phyllocladane diterpenoids	OC[C@]1(O)C[C@@]23C[C@H]1CC[C@H]3[C@]1([C@H](CC2)[C@@](C)(CCC1)C(=O)O)C	469209	6.03244	-1	C20 isoprenoids (diterpenes) [PR0104];	MSI 3
3127	Crotaramin (or isomer)	lipid_neg	337.14	0.6	C21H22O4	3			LMPK12120451	XRPKPDHAYAOPTH-UHFFFAOYSA-N	Chalcones	COc1ccc(cc1)CCC(=O)c1ccc2c(c1O)C=CC(O2)(C)C	11325222	-11.9566	-1	Chalcones and dihydrochalcones [PK1212];	MSI 3
3131	5,7-Dimethoxy-8-prenylflavan (or isomer)	lipid_neg	337.184	2.17	C22H26O3	3			LMPK12020255	RPTCPOYESVSHEY-IBGZPJMESA-N	Flavans	COc1cc(OC)c(c2c1CC[C@H](O2)c1ccccc1)C/C=C(\C)/C	44257186	9.85714	-1	Flavans, Flavanols and Leucoanthocyanidins [PK1202];	MSI 3
3136	Bacillamidin D (or isomer)	lipid_neg	337.247	4.15	C19H34N2O3	3			LMFA08020290	YKUQKHYXHKQRBF-MRXNPFEDSA-N	other	CC(CCCCCCCC(=O)N[C@@H]1CC(=O)N(C1=O)CC(C)C)C	139590720	-7.63124	-1	N-acyl amines [FA0802];	MSI 3
3137	19Z-docosenoic acid (or isomer)	lipid_neg	337.311	5.47	C22H42O2	3			LMFA01030403	ZGJQAPUAARZOCF-ARJAWSKDSA-N	Unsaturated fatty acids	CC/C=C\CCCCCCCCCCCCCCCCCC(=O)O	5312552	-2.00462	-1	Unsaturated fatty acids [FA0103];	MSI 3
3153	12-Tricosanol (or isomer)	lipid_neg	339.367	6.44	C23H48O	3	HMDB0034285		LMFA05000588	PFMNFSXMCRSYMU-UHFFFAOYSA-N	Fatty alcohols	CCCCCCCCCCCC(CCCCCCCCCCC)O	3084429	10.6571	-1		MSI 3
3173	FAHFA(10:0/3-O-10:0) (or isomer)	lipid_neg	341.27	2.69	C20H38O4	3			LMFA07090137	JEZSGWVQRUVKQM-UHFFFAOYSA-N	Fatty acid estolides	CCCCCCCCCC(=O)OC(CC(=O)O)CCCCCCC		0.111898	-1	Fatty acid estolides [FA0709];	MSI 3
3175	N,N,N-Trimethyl-sphingosine (or isomer)	lipid_neg	341.332	6.44	C21H44NO2	3			LMSP01080057	XOKJULOVXVISRP-BWMVHVDHSA-N	other	CCCCCCCCCCCCC/C=C/[C@H]([C@@H]([N+](C)(C)C)CO)O	9853297	7.09675	-1	Sphingoid base analogs [SP0108];	MSI 3
3188	Iridotrial glucoside (or isomer)	lipid_neg	343.139	0.74	C16H24O8	3		C11653	LMPR0102070024	MRIFZKMKTDPBHR-MDHPXLNESA-N	Iridoids monoterpenoids	O=CC1=CO[C@H]([C@H]2[C@@H]1CC[C@@H]2C)O[C@@H]1O[C@H](CO)[C@H]([C@@H]([C@H]1O)O)O	443335	-2.15664	-1	C10 isoprenoids (monoterpenes) [PR0102];	MSI 3
3189	17S-HDHA (or isomer)	lipid_neg	343.224	0.62	C22H32O3	3	HMDB10213		LMFA04000012	SWTYBBUBEPPYCX-YTQNUIGOSA-N	Other Docosanoids	CC/C=C\C[C@@H](/C=C/C=C\C/C=C\C/C=C\C/C=C\CCC(=O)O)O	11046191	-11.9626	-1	Other Docosanoids [FA0400];	MSI 3
3191	N-jasmonoyl-dopamine (or isomer)	lipid_neg	344.187	1.39	C20H27NO4	3			LMFA02020212	AFMCJUGPIJIAOB-JGPFYOFESA-N	other	CC/C=C\C[C@@H]1[C@H](CCC1=O)CC(=O)NCCc1ccc(c(c1)O)O	11660229	-0.505223	-1	Jasmonic acids [FA0202];	MSI 3
3199	Aucubin (or isomer)	lipid_neg	345.122	0.62	C15H22O9	3		C09771	LMPR0102070006	RJWJHRPNHPHBRN-FKVJWERZSA-N	Iridoids monoterpenoids	OCC1=C[C@H]([C@H]2[C@@H]1[C@@H](OC=C2)O[C@@H]1O[C@H](CO)[C@H]([C@@H]([C@H]1O)O)O)O	91458	9.35517	-1	C10 isoprenoids (monoterpenes) [PR0102];	MSI 3
3215	Tetrahydrodeoxycortisol (or isomer)	lipid_neg	349.236	4.05	C21H34O4	3	HMDB0005972	C14594	LMST05030014	UPTAPIKFKZGAGM-FAIYVORSSA-N	Pregnane steroids	OCC(=O)[C@@]1(O)CC[C@@H]2[C@]1(C)CC[C@H]1[C@H]2CC[C@H]2[C@]1(C)CC[C@H](C2)O	65555	-6.93061	0	Glycine conjugates [ST0503];	MSI 3
3234	Elliptone (or isomer)	lipid_neg	351.093	0.62	C20H16O6	3			LMPK12060009	KPSZGBRARBOMHQ-UHFFFAOYSA-N	Rotenoids	COc1cc2c(cc1OC)OCC1C2C(=O)c2c(O1)c1ccoc1cc2	13846199	14.459	-1	Rotenoid flavonoids [PK1206];	MSI 3
3286	5,7,3'-Trihydroxy-6,4',5'-trimethoxyflavanone (or isomer)	lipid_neg	361.092	0.62	C18H18O8	3			LMPK12140637	HMTSHCGCQPCGLA-UHFFFAOYSA-N	Flavanones	COc1c(O)cc(cc1OC)C1CC(=O)c2c(O1)cc(c(c2O)OC)O	10713651	-3.30048	-1	Flavanones [PK1214];	MSI 3
3291	5-Hydroxy-3',4'-methylenedioxy-6'',6''-dimethylpyrano[2'',3'':7,8]isoflavone (or isomer)	lipid_neg	363.093	0.62	C21H16O6	3			LMPK12050249	XLRBYZGRJYOZSC-UHFFFAOYSA-N	Isoflavanones	Oc1cc2OC(C)(C)C=Cc2c2c1c(=O)c(co2)c1ccc2c(c1)OCO2	14502737	14.198	-1	Isoflavonoids [PK1205];	MSI 3
3296	Urocortisone (or isomer)	lipid_neg	363.221	2.79	C21H32O5	3		C05470	LMST02030098	SYGWGHVTLUBCEM-ZIZPXRJBSA-N	Pregnane steroids	OCC(=O)[C@@]1(O)CC[C@@H]2[C@]1(C)CC(=O)[C@H]1[C@H]2CC[C@H]2[C@]1(C)CC[C@H](C2)O	5866	8.00515	-1	Steroidogenesis;C21 steroids (gluco/mineralocorticoids, progestogins) and derivatives [ST0203];	MSI 3
3302	Tetrahydrocortisol (or isomer)	lipid_neg	365.235	3.09	C21H34O5	3	HMDB00949	C05472	LMST02030143	AODPIQQILQLWGS-GXBDJPPSSA-N	Pregnane steroids	OCC(=O)[C@@]1(O)CC[C@@H]2[C@]1(C)C[C@H](O)[C@H]1[C@H]2CC[C@H]2[C@]1(C)CC[C@H](C2)O	5864	5.28338	0	Steroidogenesis;C21 steroids (gluco/mineralocorticoids, progestogins) and derivatives [ST0203];	MSI 3
3317	Louisfieserone B (or isomer)	lipid_neg	367.152	0.75	C22H24O5	3			LMPK12140698	NZANVYUIDHOMEY-IAVLKJBYSA-N	other	O=C1C[C@@H](OC2=C1[C@]1(O)C3C([C@@]2(C)C(=O)[C@]1(C)OC3)(C)C)c1ccccc1	42608133	-7.36936	-1	Flavanones [PK1214];	MSI 3
3322	Lignoceric acid (or isomer)	lipid_neg	367.357	6.04	C24H48O2	3	HMDB0002003	C08320	LMFA01010024	QZZGJDVWLFXDLK-UHFFFAOYSA-N	Unsaturated fatty acids	CCCCCCCCCCCCCCCCCCCCCCCC(=O)O	11197	-4.29874	-1	Straight chain fatty acids [FA0101];Beta Oxidation of Very Long Chain Fatty Acids;	MSI 3
3338	8,12-dihydroxy-9-chloro-5Z,10Z,14Z,17Z-eicosatetraenoic acid (or isomer)	lipid_neg	369.186	3.94	C20H31ClO4	3			LMFA01090065	BEZAFRRJMXICCZ-NFFKABDNSA-N	Hydroxy-hydroperoxyeicosatetraenoic acids	CC/C=C\C/C=C\CC(/C=C\C(C(C/C=C\CCCC(=O)O)O)Cl)O	56935812	6.05927	-1	Halogenated fatty acids [FA0109];	MSI 3
3341	FAHFA(14:0/3-O-8:0) (or isomer)	lipid_neg	369.3	3.34	C22H42O4	3			LMFA07090146	WLNUFJKMYURUNB-UHFFFAOYSA-N	Fatty acid estolides	CCCCCCCCCCCCCC(=O)OC(CC(=O)O)CCCCC	139697920	-2.12229	-1	Fatty acid estolides [FA0709];	MSI 3
3343	FAHFA(12:0/3-O-10:0) (or isomer)	lipid_neg	369.298	5.44	C22H42O4	3			LMFA07090142	XAXZRTFPESOIDQ-UHFFFAOYSA-N	Fatty acid estolides	CCCCCCCCCCCC(=O)OC(CC(=O)O)CCCCCCC		-8.94992	-1	Fatty acid estolides [FA0709];	MSI 3
3344	2-hydroxy-tricosanoic acid (or isomer)	lipid_neg	369.336	3.97	C23H46O3	3			LMFA01050212	JZWLIRVAYJRWLN-UHFFFAOYSA-N	Hydroxy fatty acids	CCCCCCCCCCCCCCCCCCCCCC(C(=O)O)O	152915	-3.1009	-1	Hydroxy fatty acids [FA0105];	MSI 3
3368	Ethyl 18-bromooctadec-17-en-5,7,15-triynoate (or isomer)	lipid_neg	375.091	0.6	C20H25BrO2	3			LMFA01090119	RQDVGKQXVLWXLM-HTXNQAPBSA-N	Wax monoesters	CCOC(=O)CCCC#CC#CCCCCCCC#C/C=C/Br	23427192	-13.7062	-1	Halogenated fatty acids [FA0109];	MSI 3
3372	2,3-di-O-hexanoyl-alpha-glucopyranose (or isomer)	lipid_neg	375.198	0.74	C18H32O8	3			LMSL05000001	SLOAWEZLWSROFF-CUWKQTPXSA-N	other	CCCCCC(=O)O[C@@H]1[C@@H](OC(=O)CCCCC)[C@@H](O)O[C@@H]([C@H]1O)CO	14212402	-11.2736	-1		MSI 3
3391	Praecanson A (or isomer)	lipid_neg	379.152	0.75	C23H24O5	3			LMPK12120392	CDFJITYOZNLONM-UYRXBGFRSA-N	Chalcones	CO/C(=C\C(=O)c1ccccc1)/c1c(OC)cc2c(c1OC)C=CC(O2)(C)C	9999819	-9.01202	-1	Chalcones and dihydrochalcones [PK1212];	MSI 3
3397	Sciadonoyl-2-glycerol (or isomer)	lipid_neg	379.282	5.45	C23H40O4	3			LMGL01010036	KXAFDKQQSSWDNZ-URZBRJKDSA-N	Monoacylglycerols	CCCCC/C=C\C/C=C\CCCC/C=C\CCCC(=O)OC(CO)CO	101046553	-9.01524	-1	Monoacylglycerols [GL0101];	MSI 3
3399	15-oxo-18Z-tetracosenoic acid (or isomer)	lipid_neg	379.321	5.44	C24H44O3	3			LMFA01060148	HPTANBPJENHABK-KAMYIIQDSA-N	Oxo fatty acids	CCCCC/C=C\CCC(=O)CCCCCCCCCCCCCC(=O)O	5312935	-1.04541	-1	Oxo fatty acids [FA0106];	MSI 3
3407	Hyenic acid (or isomer)	lipid_neg	381.374	8.29	C25H50O2	3	HMDB0002361		LMFA01010025	MWMPEAHGUXCSMY-UHFFFAOYSA-N	Unsaturated fatty acids	CCCCCCCCCCCCCCCCCCCCCCCCC(=O)O	10468	0.147758	-1	Straight chain fatty acids [FA0101];	MSI 3
3416	Estradiol dipropionate (or isomer)	lipid_neg	383.219	0.62	C24H32O4	3		C13077	LMST02010040	JQIYNMYZKRGDFK-RUFWAXPRSA-N	Estrane steroids	CCC(=O)Oc1ccc2c(c1)CC[C@@H]1[C@@H]2CC[C@]2([C@H]1CC[C@@H]2OC(=O)CC)C	8225	-9.95117	-1	C18 steroids (estrogens) and derivatives [ST0201];	MSI 3
3420	Mycolipanolic acid (C24) (or isomer)	lipid_neg	383.351	4.24	C24H48O3	3			LMFA01020332	ZBLKLSFDPKPPQY-MLCQCVOFSA-N	Branched fatty acids	CCCCCCCCCCCCCCC[C@@H](C[C@@H]([C@@H]([C@@H](C(=O)O)C)O)C)C	52921763	-5.55575	-1	Branched fatty acids [FA0102];	MSI 3
3431	3,12-Dioxo-5beta-chol-8(14)-en-24-oic Acid (or isomer)	lipid_neg	385.235	0.62	C24H34O4	3			LMST04010382	ORVKCJUXPZHSHU-MPIMAAFCSA-N	Cholane steroids	OC(=O)CC[C@H]([C@H]1CCC2=C3[C@H](CC(=O)[C@]12C)[C@@]1(C)CCC(=O)C[C@H]1CC3)C	5284126	-8.13453	-1	C24 bile acids, alcohols, and derivatives [ST0401];	MSI 3
3440	Ixoside (or isomer)	lipid_neg	387.094	0.62	C16H20O11	3			LMPR0102070040	AYRQUPRKTDTPEN-SQQPMCIGSA-N	Iridoids monoterpenoids	OC[C@H]1O[C@@H](O[C@@H]2OC=C([C@@H]3[C@H]2C(=CC3)C(=O)O)C(=O)O)[C@@H]([C@H]([C@@H]1O)O)O	44583801	0.583096	-1	C10 isoprenoids (monoterpenes) [PR0102];	MSI 3
3441	5-Methoxy-7,8-diprenylflavone (or isomer)	lipid_neg	387.202	0.75	C26H28O3	3			LMPK12110096	MIFWJGYYWFGFJT-UHFFFAOYSA-N	Flavones	COc1cc(C/C=C(\C)/C)c(c2c1c(=O)cc(o2)c1ccccc1)C/C=C(\C)/C	44257598	13.1826	-1	Flavones and Flavonols [PK1211];	MSI 3
3443	cannogenin (or isomer)	lipid_neg	387.214	0.62	C23H32O5	3			LMST01120004	JNTNUSUPTSNMNJ-NNNAONFXSA-N	Cardenolides	O=C[C@]12CC[C@@H](C[C@H]1CC[C@@H]1[C@@H]2CC[C@]2([C@]1(O)CC[C@@H]2C1=CC(=O)OC1)C)O	12302396	-8.96602	-1	Cardanolides and derivatives [ST0112];	MSI 3
3449	6-Butyryl-5-hydroxy-4-phenylseselin (or isomer)	lipid_neg	389.136	0.62	C24H22O5	3			LMPK12100022	HTYHJXFUSAYYEQ-UHFFFAOYSA-N	Pyranocoumarins	CCCC(=O)c1c(O)c2c(cc(=O)oc2c2c1OC(C)(C)C=C2)c1ccccc1	44257540	-8.9644	-1	Neoflavonoids [PK1210];	MSI 3
3451	Mesuagin (or isomer)	lipid_neg	389.145	0.62	C24H22O5	3	HMDB0035876		LMPK12100030	SVCPILBFQWTZFW-UHFFFAOYSA-N	Pyranocoumarins	O=c1oc2c3C=CC(Oc3c(c(c2c(c1)c1ccccc1)O)C(=O)C(C)C)(C)C	5319380	14.1683	-1	Neoflavonoids [PK1210];	MSI 3
3452	N-Stearoyl taurine (or isomer)	lipid_neg	390.268	3.05	C20H41NO4S	3	HMDB0240595		LMFA08020078	LMIJIHJZVURGQK-UHFFFAOYSA-N	N-acyl amines	CCCCCCCCCCCCCCCCCC(=O)NCCS(=O)(=O)O	168274	-1.61395	-1	N-acyl amines [FA0802];	MSI 3
3456	Pseudosemiglabrin (or isomer)	lipid_neg	391.124	0.62	C23H20O6	3			LMPK12110018	XTIQPKJOGKMOSY-HJNYFJLDSA-N	Flavones	CC(=O)O[C@H]1[C@@H]2[C@H](OC1(C)C)Oc1c2c2oc(cc(=O)c2cc1)c1ccccc1	10408186	13.8109	-1	Flavones and Flavonols [PK1211];	MSI 3
3459	Mesuol (or isomer)	lipid_neg	391.154	2.17	C24H24O5	3			LMPK12100019	IWUNXYBEJCJQHB-UHFFFAOYSA-N	Simple coumarins	C/C(=C/Cc1c(O)c(C(=O)C(C)C)c(c2c1oc(=O)cc2c1ccccc1)O)/C	5277586	-1.90508	-1	Neoflavonoids [PK1210];	MSI 3
3461	Ustusolate G (or isomer)	lipid_neg	391.171	4.5	C21H28O7	3			LMPR0103370010	MKLWBFOSJJEDLZ-VOKKDBSISA-N	Drimane sesquiterpenoids	O=C(O[C@@H]1C=C2COC(=O)[C@@]2([C@@]2([C@@H]1C(C)(C)CCC2)C)O)/C=C/CCC(=O)O		-13.1081	-1	C15 isoprenoids (sesquiterpenes) [PR0103];	MSI 3
3471	methyl 8-[3,5-epidioxy-2-(3-hydroperoxy-1-pentenyl)-cyclopentyl]-octanoate (or isomer)	lipid_neg	395.247	2.9	C22H36O6	3			LMFA01040054	SGTSZTLPOBUMKG-CXQIITPCSA-N	Hydroperoxy fatty acids	CCC(/C=C/C1C2OOC(C1/C=C/CCCCCCCCC(=O)OC)C2)OO	5282889	7.9025	-1	Hydroperoxy fatty acids [FA0104];	MSI 3
3473	3S-hydroxy-4R-methyl-2S-(n-eicosanyl)butanolide (or isomer)	lipid_neg	395.352	3.97	C25H48O3	3			LMPK03000097	UHXFUQMDLJEQAJ-SGNDLWITSA-N	Acetogenins	CCCCCCCCCCCCCCCCCCCC[C@@H]1C(=O)O[C@@H]([C@@H]1O)C	155566481	-2.35796	-1		MSI 3
3474	Myristyl laurate (or isomer)	lipid_neg	395.387	7.17	C26H52O2	3			LMFA07010033	FNMPODAQERUMDD-UHFFFAOYSA-N	Wax monoesters	CCCCCCCCCCCCCCOC(=O)CCCCCCCCCCC	89700	-6.41886	-1	Wax monoesters [FA0701];	MSI 3
3481	Hoslunddiol (or isomer)	lipid_neg	397.133	0.62	C22H22O7	3			LMPK12110140	URTJMLCOGKHVDK-PVYVRIBNSA-N	Flavones	COc1cc2oc(cc(=O)c2c(c1[C@H]1C[C@H](O)[C@@H]([C@H](O1)C)O)O)c1ccccc1	15726098	9.61395	-1	Flavones and Flavonols [PK1211];	MSI 3
3483	Sphenostylin A (or isomer)	lipid_neg	397.172	0.6	C23H26O6	3			LMPK12070119	BXBXADHYISQJMC-UHFFFAOYSA-N	Pterocarpan	COc1ccc2c(c1)OCC1(C2Oc2c1cc(c(c2C/C=C(/C)\C)OC)OC)O	13946349	14.7115	-1	Pterocarpans [PK1207];	MSI 3
3485	3,7,12-Trioxochola-1,4-dien-24-oic Acid (or isomer)	lipid_neg	397.205	4.99	C24H30O5	3			LMST04010365	OWMHJRCOYHXTBV-UJRQNWHJSA-N	Cholestane steroids	OC(=O)CC[C@H]([C@H]1CC[C@@H]2[C@]1(C)C(=O)C[C@H]1[C@H]2C(=O)CC2=CC(=O)C=C[C@]12C)C	5284110	7.05378	-1	C24 bile acids, alcohols, and derivatives [ST0401];	MSI 3
3494	2-Hydroxy-22-methyltetracosanoic acid (or isomer)	lipid_neg	397.368	4.59	C25H50O3	3	HMDB0040909		LMFA01030969	IJYLBYZUFMZUOS-UHFFFAOYSA-N	Branched fatty acids	CCC(CCCCCCCCCCCCCCCCCCCC(C(=O)O)O)C	23427392	-2.62491	-1	Unsaturated fatty acids [FA0103];	MSI 3
3498	(-)-8-(2-Carboxy-1-phenylethyl)-3,5,7-trihydroxyflavone delta-lactone (or isomer)	lipid_neg	399.089	0.62	C24H16O6	3			LMPK12111648	SXMQPTBFMABSHL-UHFFFAOYSA-N	Flavonols	O=C1Oc2cc(O)c3c(c2C(C1)c1ccccc1)oc(c(c3=O)O)c1ccccc1	44258733	4.51641	-1	Flavones and Flavonols [PK1211];	MSI 3
3502	9-Hydroxy-1-(2,4,6-trihydroxyphenyl)-6Z,10E,12Z,15Z-octadecatetraen-1-one (or isomer)	lipid_neg	399.215	4.57	C24H32O5	3			LMPK13070047	IOUZORJQGVEPBC-WYOMFYCUSA-N	Phloroglucinols	CC/C=C\C/C=C\C=C\C(C/C=C\CCCCC(=O)c1c(O)cc(cc1O)O)O	139585153	-6.90941	-1	Diphenylmethanes, acylphloroglucinols and benzophenones [PK1307];	MSI 3
3507	Ulexone B (or isomer)	lipid_neg	401.142	4.25	C25H22O5	3			LMPK12050212	ACNNVOPYPNMOSB-UHFFFAOYSA-N	Isoflavones	Oc1cc2OC(C)(C)C=Cc2c2c1c(=O)c(co2)c1ccc2c(c1)C=CC(O2)(C)C	14583601	7.48627	-1	Isoflavonoids [PK1205];	MSI 3
3511	Jambone D (or isomer)	lipid_neg	401.271	4.62	C25H38O4	3			LMPK13070041	TTWKIXCYOFCNSJ-NQLNTKRDSA-N	Acyl phloroglucinols	CCCCC/C=C\C/C=C\CCCCCCCC(=O)c1c(O)cc(c(c1O)C)O	132555864	2.61486	-1	Diphenylmethanes, acylphloroglucinols and benzophenones [PK1307];	MSI 3
3524	Boesenbergin A (or isomer)	lipid_neg	403.19	0.89	C26H28O4	3			LMPK12120234	CTWSWRSNFKNYMF-OUKQBFOZSA-N	Chalcones	COc1cc(O)c(c2c1C=CC(O2)(C)CC/C=C(/C)\C)C(=O)/C=C/c1ccccc1	6313827	-4.90726	-1	Chalcones and dihydrochalcones [PK1212];	MSI 3
3525	Boesenbergin B (or isomer)	lipid_neg	403.197	0.62	C26H28O4	3			LMPK12120235	HIFBEHOCUHYLOD-OUKQBFOZSA-N	Chalcones	COc1cc2OC(C)(CC/C=C(/C)\C)C=Cc2c(c1C(=O)/C=C/c1ccccc1)O	23643133	12.9581	-1	Chalcones and dihydrochalcones [PK1212];	MSI 3
3527	3beta,5beta,10beta,14beta-tetrahydroxy-19-norbufa-20,22-dienolide (or isomer)	lipid_neg	403.218	0.62	C23H32O6	3			LMST01130067	YXIGJQVDQNPITF-DTDQOJBWSA-N	Bufadienolides	O[C@H]1CC[C@]2([C@](C1)(O)CC[C@@H]1[C@@H]2CC[C@]2([C@]1(O)CC[C@@H]2c1ccc(=O)oc1)C)O		13.6933	-1	Bufanolides and derivatives [ST0113];	MSI 3
3529	3alpha-Hydroxy-7,12-dioxo-5beta-cholan-24-oic Acid (or isomer)	lipid_neg	403.246	0.6	C24H36O5	3			LMST04010192	MAFJMPFLJJCSTB-FQBQTYDJSA-N	Cholane steroids	O[C@@H]1CC[C@]2([C@@H](C1)CC(=O)[C@@H]1[C@@H]2CC(=O)[C@]2([C@H]1CC[C@@H]2[C@@H](CCC(=O)O)C)C)C	3080560	-6.80538	-1	C24 bile acids, alcohols, and derivatives [ST0401];	MSI 3
3542	Hoslundin (or isomer)	lipid_neg	405.104	0.6	C23H18O7	3			LMPK12110155	FMCPZMXUDWPSID-UHFFFAOYSA-N	Flavones	COc1cc2oc(cc(=O)c2c(c1c1coc(c(c1=O)OC)C)O)c1ccccc1	15726096	14.1291	-1	Flavones and Flavonols [PK1211];	MSI 3
3543	Paratocarpin F (or isomer)	lipid_neg	405.165	0.6	C25H26O5	3			LMPK12120032	LCVFSTYKCUWPRP-VMPITWQZSA-N	Chalcones	O=C(c1ccc2c(c1O)CC(O2)C(O)(C)C)/C=C/c1ccc2c(c1)C=CC(O2)(C)C	15200528	-14.239	-1	Chalcones and dihydrochalcones [PK1212];	MSI 3
3558	(22E,24R)-15alpha-hydroxyergosta-4,6,8(14),22-tetraen-3-one (or isomer)	lipid_neg	407.29	4.57	C28H40O2	3			LMST01031192	MMVSNLKSAHIETF-HAPVDJJQSA-N	Ergostane steroids	CC([C@H](/C=C/[C@H]([C@H]1C[C@@H](C2=C3[C@H](CC[C@]12C)[C@@]1(C)CCC(=O)C=C1C=C3)O)C)C)C	46232649	-12.7711	-1	Ergosterols and C24-methyl derivatives [ST0103];	MSI 3
3559	3beta,9alpha,11beta-Trihydroxy-5beta-cholan-24-oic Acid (or isomer)	lipid_neg	407.284	5.44	C24H40O5	3			LMST04010105	IGSFPMNAJAGINF-MODUEDPSSA-N	Cholane steroids	O[C@H]1CC[C@]2([C@@H](C1)CC[C@@H]1[C@]2(O)[C@@H](O)C[C@]2([C@H]1CC[C@@H]2[C@@H](CCC(=O)O)C)C)C	5283885	8.43222	-1	C24 bile acids, alcohols, and derivatives [ST0401];	MSI 3
3562	4Z,7Z,10Z,13Z,16Z,19Z,22Z,25Z-octacosaoctaenoic acid (or isomer)	lipid_neg	407.298	3.94	C28H40O2	3			LMFA01030811	SOQKXJABGLKWQX-QNEHAWMZSA-N	Unsaturated fatty acids	CC/C=C\C/C=C\C/C=C\C/C=C\C/C=C\C/C=C\C/C=C\C/C=C\CCC(=O)O	52921798	6.51473	-1	Unsaturated fatty acids [FA0103];	MSI 3
3568	Conicasterol B (or isomer)	lipid_neg	407.328	6.47	C29H44O	3			LMST01031085	ROFASVKEULJYHH-CIKAEWNBSA-N	Ergostane steroids	C[C@@H]([C@H]1CC=C2[C@]1(C)CC=C1C2=CC[C@@H]2[C@]1(C)CC[C@@H](C2=C)O)CC[C@H](C(C)C)C	52931374	-10.5355	-1	Ergosterols and C24-methyl derivatives [ST0103];	MSI 3
3569	3-Methyl-3-butenyl docosanoate (or isomer)	lipid_neg	407.389	7.09	C27H52O2	3			LMFA07010638	WUWPRSKUZSQABB-UHFFFAOYSA-N	Wax monoesters	CCCCCCCCCCCCCCCCCCCCCC(=O)OCCC(=C)C	56936018	-0.509799	-1	Wax monoesters [FA0701];	MSI 3
3586	(+)-subersic acid (or isomer)	lipid_neg	409.275	4.57	C27H38O3	3			LMPR0104030011	RIYHRKNIDKXDII-UEKCLBEQSA-N	Labdane diterpenoids	C/C(=C\Cc1cc(ccc1O)C(=O)O)/CCC1=C(C)CC[C@@H]2[C@]1(C)CCCC2(C)C	11361892	0.63566	-1	C20 isoprenoids (diterpenes) [PR0104];	MSI 3
3590	3-Oxohexacosanoic acid (or isomer)	lipid_neg	409.368	3.95	C26H50O3	3			LMFA01060181	PJQXMTFEXFYZCU-UHFFFAOYSA-N	Oxo fatty acids	CCCCCCCCCCCCCCCCCCCCCCCC(=O)CC(=O)O	25271613	-1.20524	-1	Oxo fatty acids [FA0106];	MSI 3
3597	Lignoceroyl-EA (or isomer)	lipid_neg	410.405	7.1	C26H53NO2	3			LMFA08040054	HJPVEPFLQVCCLM-UHFFFAOYSA-N	N-acyl ethanolamines (endocannabinoids)	CCCCCCCCCCCCCCCCCCCCCCCC(=O)NCCO	14455161	10.1745	-1	N-acyl ethanolamines (endocannabinoids) [FA0804];	MSI 3
3608	FAHFA(2:0/2-O-24:0) (or isomer)	lipid_neg	411.346	3.59	C25H48O4	3			LMFA07090117	WQTRHYKCZVKXRJ-UHFFFAOYSA-N	Fatty acid estolides	CCCCCCCCCCCCCCCCCCCCCC(C(=O)O)OC(=O)C	78077379	-3.72908	-1	Fatty acid estolides [FA0709];	MSI 3
3609	MG(21:1(5Z)20Me)) (or isomer)	lipid_neg	411.347	4.1	C25H48O4	3			LMGP01050153	MPXRWZKBFNUKJV-JYAZYPBOSA-N	Monoacylglycerols	OC[C@@H](COC(=O)CCC/C=C\CCCCCCCCCCCCCC(C)C)O	11112414	-1.86539	-1	Monoacylglycerophosphocholines [GP0105];	MSI 3
3611	Mycolipanolic acid (C26) (or isomer)	lipid_neg	411.381	4.87	C26H52O3	3			LMFA01020333	ZIJNQYNXSXJLDW-QORCZRPOSA-N	Branched fatty acids	CCCCCCCCCCCCCCCCC[C@@H](C[C@@H]([C@@H]([C@@H](C(=O)O)C)O)C)C	52921764	-9.10866	-1	Branched fatty acids [FA0102];	MSI 3
3624	19-oxodesacetylcinobufagin (or isomer)	lipid_neg	413.203	0.62	C24H30O6	3			LMST01130017	JNBBHUNHDKWCIR-DFJCLZAPSA-N	Bufadienolides	O=C[C@]12CC[C@@H](C[C@H]1CC[C@@H]1[C@@H]2CC[C@]2([C@]31O[C@@H]3[C@@H]([C@@H]2c1ccc(=O)oc1)O)C)O	11144140	14.8946	-1	Bufanolides and derivatives [ST0113];	MSI 3
3626	methyl 5-hydroperoxy-6,8,9,11-bisepidioxy-12,14-eicosadienoate (or isomer)	lipid_neg	413.22	1.35	C21H34O8	3			LMFA01040061	OBEKWAFMLDTVLC-MFDVASPDSA-N	Hydroperoxy fatty acids	CCCCC/C=C/C=C/C1OOC(C1)C1OOC(C1)C(CCCC(=O)OC)OO	5282894	5.05857	-1	Hydroperoxy fatty acids [FA0104];	MSI 3
3632	gamma-Tocopherol (or isomer)	lipid_neg	415.361	3.97	C28H48O2	3		C02483	LMPR02020065	QUEDXNHFTDJVIY-DQCZWYHMSA-N	Prenyl quinone meroterpenoids	C[C@H](CCC[C@@H](CCCC(C)C)C)CCC[C@]1(C)CCc2c(O1)c(C)c(c(c2)O)C	92729	7.77412	-1	Vitamin E [PR0202];	MSI 3
3640	25-fluoro-1alpha-hydroxyvitamin D3 (or isomer)	lipid_neg	417.321	6.45	C27H43O2F	3			LMST03020207	WVUJXBIZSSBSQK-NKMMMXOESA-N	Vitamin D3 and derivatives	O[C@H]1C[C@H](O)C(=C)/C(=C\C=C\2/CCC[C@]3([C@H]2CC[C@@H]3[C@@H](CCCC(F)(C)C)C)C)/C1	9547418	8.07907	-1	Vitamin D3 and derivatives [ST0302];	MSI 3
3641	4-Hydroxy-4,4'-diaponeurosporene (or isomer)	lipid_neg	417.321	6.77	C30H42O	3			LMPR0106010047	CCBSGQLGLZMKTB-ZVLLIQJTSA-N	Apocarotenoids (C30, Ψ-Ψ)	OC/C(=C/C=C/C(=C/C=C/C(=C/C=C/C=C(/C=C/C=C(/CC/C=C(\C)/C)\C)\C)/C)/C)/C	87443926	11.7102	-1	C30 isoprenoids (triterpenes) [PR0106];	MSI 3
3651	3-Demethyldigicitrin (or isomer)	lipid_neg	419.097	0.62	C20H20O10	3			LMPK12113364	SBECGZQEVBSJHM-UHFFFAOYSA-N	Flavonols	COc1c(O)cc(cc1OC)c1oc2c(OC)c(OC)c(c(c2c(=O)c1O)O)OC	44260075	-4.25847	-1	Flavones and Flavonols [PK1211];	MSI 3
3653	Calophyllic acid (or isomer)	lipid_neg	419.144	0.62	C25H24O6	3			LMPK12100082	SSJOJPHKKKSPGS-ATVHPVEESA-N	Pyranocoumarins	OC(=O)/C=C(\c1c2OC(C)(C)C=Cc2c2c(c1O)C(=O)C(C(O2)C)C)/c1ccccc1	44257564	-13.1452	-1	Neoflavonoids [PK1210];	MSI 3
3655	Gangetin (or isomer)	lipid_neg	419.19	0.62	C26H28O5	3			LMPK12070099	FUNJPZFUOULIEZ-UHFFFAOYSA-N	Pterocarpan	COc1c2c(OCC3C2Oc2c3ccc(c2C/C=C(/C)\C)O)cc2c1C=CC(O2)(C)C	317611	9.43199	-1	Pterocarpans [PK1207];	MSI 3
3665	Catechin 5-O-beta-D-apiofuranoside (or isomer)	lipid_neg	421.11	0.6	C20H22O10	3			LMPK12020054	CQLVDGMTYYDVHM-YAVHWGEVSA-N	Flavan-3-ols	OC[C@@]1(O)CO[C@H]([C@@H]1O)Oc1cc(O)cc2c1C[C@H](O)[C@H](O2)c1ccc(c(c1)O)O	44257080	-8.96741	-1	Flavans, Flavanols and Leucoanthocyanidins [PK1202];	MSI 3
3666	1,2-Dihydro-5-hydroxy-2-(1-hydroxy-1-methylethyl)-4-(3-methylbutyryl)-6-phenylfurano[2,3-h][1]benzopyran-8-one (or isomer)	lipid_neg	421.161	0.6	C25H26O6	3	HMDB0030710		LMPK12100013	PTQKDRQFGLKODH-UHFFFAOYSA-N	Furocoumarins	CC(CC(=O)c1c(O)c2c(cc(=O)oc2c2c1OC(C2)C(O)(C)C)c1ccccc1)C	21592420	-11.7003	-1	Neoflavonoids [PK1210];	MSI 3
3669	MAB3 (or isomer)	lipid_neg	421.162	0.62	C25H26O6	3	HMDB0030713		LMPK12100014	AVIZABGQXBMRCJ-UHFFFAOYSA-N	Furocoumarins	CCC(C(=O)c1c(O)c2c(cc(=O)oc2c2c1OC(C2)C(O)(C)C)c1ccccc1)C	21579161	-9.15084	-1	Neoflavonoids [PK1210];	MSI 3
3674	2-Methylacetophenone (or isomer)	lipid_neg	421.225	4.62	C20H38O7S	3	HMDB0032386	C07874	LMFA07010721	HNSDLXPSAYFUHK-UHFFFAOYSA-N	Wax monoesters	CCCCC(COC(=O)CC(S(=O)(=O)O)C(=O)OCC(CCCC)CC)CC	11339	-2.65067	-1	Wax monoesters [FA0701];	MSI 3
3677	1alpha-hydroxy-22-(3-hydroxyphenyl)-23,24,25,26,27-pentanorvitamin D3 (or isomer)	lipid_neg	421.27	2.14	C28H38O3	3			LMST03020310	PESFUVNNLNFQLS-GXYCSZSFSA-N	Vitamin D3 and derivatives	O[C@H]1C[C@H](O)C(=C)/C(=C\C=C\2/CCC[C@]3([C@H]2CC[C@@H]3[C@@H](Cc2cccc(c2)O)C)C)/C1	9547458	-10.4396	-1	Vitamin D3 and derivatives [ST0302];	MSI 3
3682	PE(0:0/14:1(9Z)) (or isomer)	lipid_neg	422.229	2.14	C19H38NO7P	3	HMDB0011471		LMGP02050034	OMFJMHRPSFBIAJ-OOFWQKGWSA-N	Glycerophosphoethanolamines	CCCC/C=C\CCCCCCCC(=O)O[C@@H](COP(=O)(OCCN)O)CO	53480920	-5.08108	-1	Monoacylglycerophosphoethanolamines [GP0205];	MSI 3
3694	Palmityl laurate (or isomer)	lipid_neg	423.421	7.15	C28H56O2	3			LMFA07010036	VWOKINHIVGKNRX-UHFFFAOYSA-N	Wax monoesters	CCCCCCCCCCCCCCCCOC(=O)CCCCCCCCCCC	88709	1.43676	-1	Wax monoesters [FA0701];	MSI 3
3704	2-glyceryl-PGH2 (or isomer)	lipid_neg	425.257	2.67	C23H38O7	3	HMDB0062663		LMFA03010189	XWDRGTGPJCBPGC-PKBBWAGBSA-N	Prostaglandins	CCCCC[C@@H](/C=C/[C@H]1[C@@H]2OO[C@H]([C@@H]1C/C=C\CCCC(=O)OC(CO)CO)C2)O	24778491	5.62961	-1	Prostaglandins [FA0301];	MSI 3
3709	Stoloniferone O (or isomer)	lipid_neg	425.303	2.67	C28H42O3	3			LMST01031100	CGFULCPZWJDTKE-SUXWPHJKSA-N	Ergostane steroids	C[C@H](C(C)C)/C=C/[C@H]([C@H]1CC[C@@H]2[C@]1(C)C[C@@H](O)[C@H]1[C@H]2C[C@H](C2=CC=CC(=O)[C@]12C)O)C	16733717	-6.55696	-1	Ergosterols and C24-methyl derivatives [ST0103];	MSI 3
3716	FAHFA(3:0/2-O-23:0) (or isomer)	lipid_neg	425.363	4.39	C26H50O4	3			LMFA07090115	WSSJADGBDLCXHF-UHFFFAOYSA-N	Fatty acid estolides	CCCCCCCCCCCCCCCCCCCCCC(C(=O)O)OC(=O)CC		-2.21779	0	Fatty acid estolides [FA0709];	MSI 3
3717	FAHFA(2:0/2-O-25:0) (or isomer)	lipid_neg	425.363	4.62	C26H50O4	3			LMFA07090118	USHLGTXWTJINJU-UHFFFAOYSA-N	Fatty acid estolides	CCCCCCCCCCCCCCCCCCCCCCC(C(=O)O)OC(=O)C	14681884	-0.570161	-1	Fatty acid estolides [FA0709];	MSI 3
3729	ascr#31 (or isomer)	lipid_neg	427.302	0.74	C24H44O6	3			LMFA13040022	AUKDJCIZWSIDEC-QGKNABGUSA-N	Ascarosides	OC(=O)/C=C/CCCCCCCCCCCCC[C@H](O[C@@H]1O[C@@H](C)[C@@H](C[C@H]1O)O)C	86289702	-10.5207	-1	Ascarosides [FA1304];	MSI 3
3735	Ononin (or isomer)	lipid_neg	429.125	0.6	C22H22O9	3		C10509	LMPK12050014	MGJLSBDCWOSMHL-MIUGBVLSSA-N	Isoflavones	OC[C@H]1O[C@@H](Oc2ccc3c(c2)occ(c3=O)c2ccc(cc2)OC)[C@@H]([C@H]([C@@H]1O)O)O	442813	13.6665	-1	Isoflavonoids [PK1205];	MSI 3
3742	Agecorynin C (or isomer)	lipid_neg	431.134	0.62	C22H24O9	3		C14942	LMPK12111503	GQZBZQRNQGILGI-UHFFFAOYSA-N	Flavones	COc1cc(OC)c(cc1c1cc(=O)c2c(o1)c(OC)c(c(c2OC)OC)OC)OC	256420	-1.81098	-1	Flavones and Flavonols [PK1211];	MSI 3
3744	Strobopinin 7-galactoside (or isomer)	lipid_neg	431.138	4.82	C22H24O9	3			LMPK12140132	LJDSWPMCIQJDAR-UHFFFAOYSA-N	Flavanones	OCC1OC(Oc2cc3OC(CC(=O)c3c(c2C)O)c2ccccc2)C(C(C1O)O)O	14727693	8.01073	-1	Flavanones [PK1214];	MSI 3
3752	Neoraufuracin (or isomer)	lipid_neg	433.146	3.94	C22H26O9	3			LMPK12130057	NYWDXRKGBVXINM-OWLUANBVSA-N	other	CO[C@@H]1O[C@H](CO)[C@H]([C@@H]([C@H]1O[C@@H]1[C@@H](Cc2ccc(cc2)O)Oc2c1ccc(c2)O)O)O	42607784	-10.7303	-1	Aurone flavonoids [PK1213];	MSI 3
3756	(5Z)-1alpha,25-dihydroxy-3-deoxy-3-thiavitamin D3 3-oxide (or isomer)	lipid_neg	433.276	7.15	C26H42O3S	3			LMST03020051	WOGXXUYWQKFSGA-UGMXJWQDSA-N	other	[O-][S@+]1C[C@H](O)C(=C)/C(=C/C=C/2\CCC[C@]3([C@H]2CC[C@@H]3[C@@H](CCCC(O)(C)C)C)C)/C1	24779620	-5.01815	-1	Vitamin D3 and derivatives [ST0302];	MSI 3
3761	5beta-Cholestane-3alpha,7alpha,25,26-tetrol (or isomer)	lipid_neg	435.345	7.64	C27H48O4	3			LMST04030024	QGFLDSRGMOKMKF-XSQSGALCSA-N	Cholestane steroids	OCC(CCC[C@H]([C@H]1CC[C@@H]2[C@]1(C)CC[C@H]1[C@H]2[C@H](O)C[C@H]2[C@]1(C)CC[C@H](C2)O)C)(O)C	5284200	-6.69826	-1	C27 bile acids, alcohols, and derivatives [ST0403];	MSI 3
3766	Lupinisoflavone H (or isomer)	lipid_neg	437.161	0.62	C25H26O7	3			LMPK12050285	BBJBSCHGUMCQQR-UHFFFAOYSA-N	Isoflavones	C/C(=C/Cc1c(O)ccc(c1O)c1coc2c(c1=O)c(O)c1c(c2)OC(C1)C(O)(C)C)/C	14237662	1.35884	-1	Isoflavonoids [PK1205];	MSI 3
3767	Lupinisoflavone I (or isomer)	lipid_neg	437.158	1.67	C25H26O7	3			LMPK12050283	SJURKDVGGXRZLU-UHFFFAOYSA-N	Isoflavones	C/C(=C\Cc1c(O)cc2c(c1O)c(=O)c(co2)c1ccc2c(c1O)CC(O2)C(O)(C)C)/C	14237663	-6.80109	-1	Isoflavonoids [PK1205];	MSI 3
3773	Petasitosterone B (or isomer)	lipid_neg	439.252	6.47	C27H36O5	3			LMST04010466	RGRQNEBYOCTLBK-KXBOCJMSSA-N	Cholestane steroids	COC(=O)/C=C/[C@H]([C@H]1CC[C@@H]2[C@]1(C)[C@@H](OC(=O)C)C[C@H]1[C@H]2CCC2=CC(=O)C=C[C@]12C)C		5.70483	-1	C24 bile acids, alcohols, and derivatives [ST0401];	MSI 3
3776	Heptacosanedioic acid (or isomer)	lipid_neg	439.379	4.72	C27H52O4	3			LMFA01170152	JPUCVAQYQIGVSJ-UHFFFAOYSA-N	Dicarboxylic acids	OC(=O)CCCCCCCCCCCCCCCCCCCCCCCCCC(=O)O	151269	-1.19418	-1	Dicarboxylic acids [FA0117];	MSI 3
3779	Pratensin A (or isomer)	lipid_neg	441.123	0.6	C23H22O9	3			LMPK12113306	MJKSKSYTKXRLCZ-IZZDOVSWSA-N	Flavonols	COc1ccc(cc1)c1oc2c(OC(=O)/C(=C/C)/C)c(O)c(c(c2c(=O)c1OC)O)OC	15736235	8.72254	-1	Flavones and Flavonols [PK1211];	MSI 3
3797	Artomunoxanthentrione (or isomer)	lipid_neg	443.11	1.62	C26H20O7	3	HMDB0037913		LMPK12111528	HYOUKKTWDGSFHB-UHFFFAOYSA-N	Plant xanthones	COC1=CC(=O)c2c(C1=O)c(cc1c2oc2c3C=CC(Oc3cc(c2c1=O)O)(C)C)C(=C)C	15725888	-9.12192	-1	Flavones and Flavonols [PK1211];	MSI 3
3800	Volubilin (or isomer)	lipid_neg	443.138	0.72	C23H24O9	3			LMPK12050355	DXJQWYBXEGXWSW-GRMHDWRHSA-N	Isoflavones	COc1cc(O)c2c(c1[C@@H]1O[C@@H](C)[C@@H]([C@H]([C@H]1O)O)O)occ(c2=O)c1ccc(cc1)OC	101286207	7.76007	-1	Isoflavonoids [PK1205];	MSI 3
3802	Isovolubilin (or isomer)	lipid_neg	443.136	1.65	C23H24O9	3			LMPK12050354	MUVXOBQROCNFJU-UGTZYOLZSA-N	Isoflavones	COc1cc2occ(c(=O)c2c(c1[C@@H]1O[C@@H](C)[C@@H]([C@H]([C@H]1O)O)O)O)c1ccc(cc1)OC	101289837	1.8118	-1	Isoflavonoids [PK1205];	MSI 3
3804	4,4'-Diapocaroten-4'-al-4-oic acid (or isomer)	lipid_neg	443.26	7.17	C30H36O3	3			LMPR0106010055	HJBGYTGFYJLBGT-KEFRQDFBSA-N	Apocarotenoids (C30, Ψ-Ψ)	O=C/C(=C/C=C/C(=C/C=C/C(=C/C=C/C=C(/C=C/C=C(/C=C/C=C(/C(=O)O)\C)\C)\C)/C)/C)/C	11853919	0.91319	-1	C30 isoprenoids (triterpenes) [PR0106];	MSI 3
3807	Semimyrtucommulone (or isomer)	lipid_neg	445.22	0.62	C25H34O7	3			LMPK13070002	LQOPKPCZNCPZQE-UHFFFAOYSA-N	Dimeric phloroglucinols	CC(C(C1=C(O)C(C)(C)C(=O)C(C1=O)(C)C)c1c(O)c(C)c(c(c1O)C(=O)C(C)C)O)C	10411304	-6.92338	-1	Diphenylmethanes, acylphloroglucinols and benzophenones [PK1307];	MSI 3
3809	bhos#32 (or isomer)	lipid_neg	445.313	7.17	C24H46O7	3			LMFA13040065	PLOMOPYTWRTKLB-YWCCWUOUSA-N	Ascarosides	OC(=O)C[C@@H](CCCCCCCCCCCCCCCO[C@@H]1O[C@@H](C)[C@@H](C[C@H]1O)O)O	86289854	-8.30838	-1	Ascarosides [FA1304];	MSI 3
3815	5-Hydroxy-3,6,7,8,3',4',5'-heptamethoxyflavone (or isomer)	lipid_neg	447.134	1.05	C22H24O10	3			LMPK12113369	QANVEMJNIGBOOO-UHFFFAOYSA-N	Flavonols	COc1c(OC)cc(cc1OC)c1oc2c(OC)c(OC)c(c(c2c(=O)c1OC)O)OC	44260077	9.42047	-1	Flavones and Flavonols [PK1211];	MSI 3
3819	Ethyl-(5R,12S)-diacetoxy-(6E,8E,10E,14Z)-eicosatetraenoate (or isomer)	lipid_neg	447.269	5.42	C26H40O6	3			LMFA03000016	CFOKTLVIDOPRCS-ZJLGDSPKSA-N	Other Eicosanoids	CCCCC/C=C\C[C@@H](OC(=O)C)/C=C/C=C/C=C/[C@@H](OC(=O)C)CCCC(=O)OCC	134812176	-14.4389	-1	Other Eicosanoids [FA0300];	MSI 3
3824	Okanin 3'-glucoside (or isomer)	lipid_neg	449.107	0.62	C21H22O11	3			LMPK12120155	GUVPHHLUFIQDHV-DAFODLJHSA-N	Chalcones	OCC1OC(Oc2c(O)ccc(c2O)C(=O)/C=C/c2ccc(c(c2)O)O)C(C(C1O)O)O	14213549	-3.37314	-1	Chalcones and dihydrochalcones [PK1212];	MSI 3
3828	Tephrodin (or isomer)	lipid_neg	449.129	3.95	C25H22O8	3			LMPK12110161	WIYBTPVLDULURO-UQBPGWFLSA-N	Flavones	COc1cc2OC[C@H]3[C@](c2c2c1c(=O)cc(o2)c1ccccc1)(OC(=O)C)C(=O)C(O3)(C)C	44257635	10.2214	-1	Flavones and Flavonols [PK1211];	MSI 3
3831	Asebotin (or isomer)	lipid_neg	449.147	0.62	C22H26O10	3			LMPK12120542	PQCIBORQLVRFMR-UHFFFAOYSA-N	Chalcones	OCC1OC(Oc2cc(OC)cc(c2C(=O)CCc2ccc(cc2)O)O)C(C(C1O)O)O	12308643	3.15914	-1	Chalcones and dihydrochalcones [PK1212];	MSI 3
3833	Cajaisoflavone (or isomer)	lipid_neg	449.162	0.87	C26H26O7	3	HMDB0034020		LMPK12050308	ZCGBVHBPKBFGFW-UHFFFAOYSA-N	Isoflavones	COc1cc(O)c(c(c1c1coc2c(c1=O)c(O)c1c(c2)OC(C=C1)(C)C)O)C/C=C(\C)/C	44257320	2.64767	-1	Isoflavonoids [PK1205];	MSI 3
3837	Glabrescione B (or isomer)	lipid_neg	449.196	0.95	C27H30O6	3			LMPK12050359	RHXDATRKLOYVTC-UHFFFAOYSA-N	Isoflavones	COc1cc(OC)cc2c1c(=O)c(co2)c1ccc(c(c1)OC/C=C(\C)/C)OC/C=C(\C)/C	44257338	-2.86893	-1	Isoflavonoids [PK1205];	MSI 3
3843	Epigallocatechin 3-O-p-coumarate (or isomer)	lipid_neg	451.105	0.62	C24H20O9	3	HMDB0038362		LMPK12020117	HKPGWUPXXPIOAN-XMTAIGAMSA-N	Flavan-3-ols	O=C(O[C@@H]1Cc2c(O)cc(cc2O[C@@H]1c1cc(O)c(c(c1)O)O)O)/C=C/c1ccc(cc1)O	6474788	4.32326	-1	Flavans, Flavanols and Leucoanthocyanidins [PK1202];	MSI 3
3846	Stearyl laurate (or isomer)	lipid_neg	451.45	8.45	C30H60O2	3			LMFA07010039	TZXYSEYEGNHPQI-UHFFFAOYSA-N	Wax monoesters	CCCCCCCCCCCCCCCCCCOC(=O)CCCCCCCCCCC	76712	-5.34769	-1	Wax monoesters [FA0701];	MSI 3
3847	Melissic acid (or isomer)	lipid_neg	451.451	10.35	C30H60O2	3	HMDB0030925		LMFA01010030	VHOCUJPBKOZGJD-UHFFFAOYSA-N	Hydroxy fatty acids	CCCCCCCCCCCCCCCCCCCCCCCCCCCCCC(=O)O	10471	-3.32318	-1	Straight chain fatty acids [FA0101];	MSI 3
3851	PC(O-14:0/0:0) (or isomer)	lipid_neg	452.321	7.14	C22H48NO6P	3			LMGP01060007	MBRLTZVQXZDRBC-JOCHJYFZSA-N	other	CCCCCCCCCCCCCCOC[C@H](COP(=O)(OCC[N+](C)(C)C)[O-])O	15298292	13.8218	-1	Monoalkylglycerophosphocholines [GP0106];	MSI 3
3862	DG(12:0/12:0/0:0)[iso2] (or isomer)	lipid_neg	455.373	3.57	C27H52O5	3	HMDB0093027		LMGL02010323	OQQOAWVKVDAJOI-VWLOTQADSA-N	Diacylglycerols	CCCCCCCCCCCC(=O)OC[C@@H](OC(=O)CCCCCCCCCCC)CO	151838	-1.93654	-1	Diacylglycerols [GL0201];	MSI 3
3868	(22E,24R)-5alpha,6alpha-epoxy3beta,7alpha,14beta-trihydroxy-ergosta-8,22,dien-15-one (or isomer)	lipid_neg	457.295	3.9	C28H42O5	3			LMST01031185	REHUITFAGUCWCE-NYQRUVNGSA-N	Ergostane steroids	O[C@H]1CC[C@]2([C@@]3(C1)O[C@H]3[C@H](C1=C2CC[C@]2([C@]1(O)C(=O)C[C@@H]2[C@@H](/C=C/[C@@H](C(C)C)C)C)C)O)C		-1.11695	-1	Ergosterols and C24-methyl derivatives [ST0103];	MSI 3
3871	Luteolin 7,3'-dimethyl ether 5-rhamnoside (or isomer)	lipid_neg	459.135	0.62	C23H24O10	3			LMPK12111049	LMRIAWFGTGLXRL-CLVZUSSCSA-N	Flavones	COc1cc(O[C@@H]2O[C@@H](C)[C@@H]([C@H]([C@H]2O)O)O)c2c(c1)oc(cc2=O)c1ccc(c(c1)OC)O	44258383	11.0933	-1	Flavones and Flavonols [PK1211];	MSI 3
3872	Immaculoside (or isomer)	lipid_neg	459.135	0.6	C23H24O10	3			LMPK12111328	RFPZMLBYLHIANF-PUIBNRJISA-N	Flavones	OC[C@H]1O[C@@H](Oc2cc(OC)c3c(c2OC)oc(cc3=O)c2ccccc2)[C@@H]([C@H]([C@@H]1O)O)O	101591998	12.4005	-1	Flavones and Flavonols [PK1211];	MSI 3
3875	farnesyl triphosphate (or isomer)	lipid_neg	461.096	5.44	C15H29O10P3	3		C03115	LMPR0103010023	QIOOKVHMPPJVHS-YFVJMOTDSA-N	Farnesane sesquiterpenoids	C/C(=C\COP(=O)(OP(=O)(OP(=O)(O)O)O)O)/CC/C=C(/CC/C=C(\C)/C)\C	5280571	13.7694	-1	C15 isoprenoids (sesquiterpenes) [PR0103];	MSI 3
3876	6-C-beta-D-Glucopyranosyldiosmetin (or isomer)	lipid_neg	461.106	3.59	C22H22O11	3			LMPK12110802	ADVFPEKLSDNTRV-DGHBBABESA-N	Flavones	OC[C@H]1O[C@H]([C@@H]([C@H]([C@@H]1O)O)O)c1c(O)cc2c(c1O)c(=O)cc(o2)c1ccc(c(c1)O)OC	71593116	-5.77326	-1	Flavones and Flavonols [PK1211];	MSI 3
3880	Cochloxanthin (or isomer)	lipid_neg	461.264	0.74	C30H38O4	3			LMPR01070606	GEXJMFRWDKABED-ILNMZGKRSA-N	Carotenoids (C40, ε-Ψ)	C/C(=C\C=C\C=C(\C=C\C=C(\C(=O)O)/C)/C)/C=C/C=C(/C=C/C1(O)C(=CC(=O)CC1(C)C)C)\C		-11.3243	-1	C40 isoprenoids (tetraterpenes) [PR0107];	MSI 3
3884	Dokdolipid A (or isomer)	lipid_neg	461.31	0.75	C24H46O8	3			LMFA13030020	HBVOFRPVBQZAOZ-YCMGUTOWSA-N	Ascarosides	C[C@H](CCCCCCCCCCCCC[C@@H](O[C@@H]1O[C@@H](C)[C@@H]([C@H]([C@H]1O)O)O)CC(=O)O)O	146682923	-5.04286	-1	Rhamnolipids [FA1303];	MSI 3
3886	Methyl hydroxy-3,4-dehydro-apo-8'-lycopenoate (or isomer)	lipid_neg	461.309	10.75	C31H42O3	3			LMPR0106010060	HOFMPCWXVPXFTB-TYVDVHELSA-N	Apocarotenoids (C30, Ψ-Ψ)	COC(=O)/C(=C/C=C/C(=C/C=C/C=C(/C=C/C=C(/C=C/C=C(/C=C/CC(O)(C)C)\C)\C)\C)/C)/C	46846123	5.93533	-1	C30 isoprenoids (triterpenes) [PR0106];	MSI 3
3890	PE(17:2(9Z,12Z)/0:0) (or isomer)	lipid_neg	462.267	0.75	C22H42NO7P	3			LMGP02050016	MTNRBVAOFPGYKP-AMKDCIQSSA-N	Glycerophosphoethanolamines	CCCC/C=C\C/C=C\CCCCCCCC(=O)OC[C@H](COP(=O)(OCCN)O)O	52925135	10.1838	-1	Monoacylglycerophosphoethanolamines [GP0205];	MSI 3
3895	PA(20:1(11Z)/0:0) (or isomer)	lipid_neg	463.277	0.72	C23H45O7P	3	HMDB0062305		LMGP10050026	OAYFHKCHTMNTLM-MZMPXXGTSA-N	Glycerophosphates	CCCCCCCC/C=C\CCCCCCCCCC(=O)OC[C@H](COP(=O)(O)O)O	52929759	-12.1858	-1	Monoacylglycerophosphates [GP1005];	MSI 3
3900	Silymonin (or isomer)	lipid_neg	465.125	1.3	C25H22O9	3			LMPK12140696	LNLXUVRWFZAUFM-KNQGUNCGSA-N	Flavanones	COc1cc(ccc1O)C1C2CO[C@@]3(C2C=C(C1C3=O)[C@@H]1CC(=O)c2c(O1)cc(cc2O)O)O	42608131	12.4862	-1	Flavanones [PK1214];	MSI 3
3901	Neosilyhermin A (or isomer)	lipid_neg	465.126	1.37	C25H22O9	3			LMPK12140416	ODFCTVKAFKIYJI-OFVDEFNUSA-N	Flavanones	OCC1c2c(ccc(c2OC1c1ccc(c(c1)OC)O)O)[C@H]1CC(=O)c2c(O1)cc(cc2O)O	42607997	14.843	-1	Flavanones [PK1214];	MSI 3
3902	4'-Apo-3,4-didehydrolycopene/ (4-Apo-3',4'-didehydrolycopene) (or isomer)	lipid_neg	465.354	6.2	C35H46	3			LMPR01070189	RMTXRSKFJQIXGO-JIYPWYQOSA-N	Acyclic triterpenoids	C/C(=C\C=C\C=C(\C=C\C=C(\C=C\C=C(/C)\C)/C)/C)/C=C/C=C(/C=C/C=C(/C=C/C=C(/C)\C)\C)\C	16061295	1.86229	-1	C40 isoprenoids (tetraterpenes) [PR0107];	MSI 3
3903	29-Oxotriacontanoic acid (or isomer)	lipid_neg	465.429	6.49	C30H58O3	3			LMFA01060235	HSUWQNKUMNAPQN-UHFFFAOYSA-N	Oxo fatty acids	CC(=O)CCCCCCCCCCCCCCCCCCCCCCCCCCCC(=O)O	53894554	-4.4126	-1	Oxo fatty acids [FA0106];	MSI 3
3914	PG(P-16:0/0:0) (or isomer)	lipid_neg	467.282	7.65	C22H45O8P	3			LMGP04070003	JJEPXEYYUADMMO-UBUYBAOQSA-N	Glycerophosphoglycerols	CCCCCCCCCCCCCC/C=C\OC[C@H](COP(=O)(OC[C@H](CO)O)O)O	52927463	7.92737	-1	1Z-alkenylglycerophosphoglycerols [GP0407];	MSI 3
3917	Nonacosane-1,29-dioic acid (or isomer)	lipid_neg	467.41	5.47	C29H56O4	3			LMFA01170153	BHZDBSUDGBEJDI-UHFFFAOYSA-N	Dicarboxylic acids	OC(=O)CCCCCCCCCCCCCCCCCCCCCCCCCCCC(=O)O	13828363	-0.59242	0	Dicarboxylic acids [FA0117];	MSI 3
3918	30-hydroxy-triacontanoic acid (or isomer)	lipid_neg	467.444	6.65	C30H60O3	3			LMFA01050221	IRPZBVZGZKVXHG-UHFFFAOYSA-N	Hydroxy fatty acids	OCCCCCCCCCCCCCCCCCCCCCCCCCCCCCC(=O)O	5312787	-5.35189	-1	Hydroxy fatty acids [FA0105];	MSI 3
3922	1-(2-methoxy-hexadecanyl)-sn-glycero-3-phosphoethanolamine (or isomer)	lipid_neg	468.308	6.2	C22H48NO7P	3			LMGP02060016	ZYBKBZUFQBEKOR-ZMFCMNQTSA-N	Glycerophosphoethanolamines	CCCCCCCCCCCCCCC(COC[C@H](COP(=O)(OCCN)O)O)OC	137323919	-2.72503	-1	Monoalkylglycerophosphoethanolamines [GP0206];	MSI 3
3929	(25S)-26,26,26-trifluoro-1alpha,25-dihydroxyvitamin D3 (or isomer)	lipid_neg	469.297	2.69	C27H41O3F3	3			LMST03020133	IMYJTUGOEIVGGR-SMCWOUIGSA-N	Vitamin D3 and derivatives	O[C@H]1C[C@H](O)C(=C)/C(=C\C=C\2/CCC[C@]3([C@H]2CC[C@@H]3[C@@H](CCC[C@@](C(F)(F)F)(O)C)C)C)/C1	9547378	8.00992	-1	Vitamin D3 and derivatives [ST0302];	MSI 3
3937	Formononetin 7-O-(6''-acetylglucoside) (or isomer)	lipid_neg	471.136	0.62	C24H24O10	3			LMPK12050023	HZJBDSMAAFNHHL-PFKOEMKTSA-N	Isoflavones	COc1ccc(cc1)c1coc2c(c1=O)ccc(c2)O[C@@H]1O[C@H](COC(=O)C)[C@H]([C@@H]([C@H]1O)O)O	102463148	12.5898	-1	Isoflavonoids [PK1205];	MSI 3
3943	16beta-hydroxy-melianthugenin (or isomer)	lipid_neg	471.206	4.59	C26H32O8	3			LMST01130054	BAHOJFZMHXQESK-JOBIDQOPSA-N	Bufadienolides	O=C[C@@]12[C@H]3C[C@H]4C[C@]2(CC[C@@H]2[C@@H]1CC[C@]1([C@]2(O)C[C@@H]([C@@H]1c1ccc(=O)oc1)O)C)O[C@@](O3)(O4)C		8.42796	-1	Bufanolides and derivatives [ST0113];	MSI 3
3945	PA(21:4(6Z,9Z,12Z,15Z)/0:0) (or isomer)	lipid_neg	471.245	0.62	C24H41O7P	3			LMGP10050003	QGRGKKKASAUUCG-MDGVENSFSA-N	Glycerophosphates	CCCCC/C=C\C/C=C\C/C=C\C/C=C\CCCCC(=O)OC[C@H](COP(=O)(O)O)O	5283535	-14.985	-1	Monoacylglycerophosphates [GP1005];	MSI 3
3963	1-(13Z,16Z)-docosadienyl glycerone-3-phosphate (or isomer)	lipid_neg	473.305	0.8	C25H47O6P	3			LMGP22020013	RBXRXEFPKNWXAZ-HZJYTTRNSA-N	Glycerophosphates	CCCCC/C=C\C/C=C\CCCCCCCCCCCCOCC(=O)COP(=O)(O)O		1.58377	-1	Alkyl-dihydroxyacetonephosphates [GP2202];	MSI 3
3965	11-acetoxy-3beta,6alpha-dihydroxy-24-methyl-27-nor-9,11-seco-5alpha-cholesta-7,22E-dien-9-one (or isomer)	lipid_neg	473.328	2.97	C29H46O5	3			LMST01031102	UQSMZCYYNIALNN-OSJJDKCPSA-N	Cholestane steroids	CCC(/C=C/[C@H]([C@H]1CC[C@H]([C@]1(C)CCOC(=O)C)C1=C[C@H](O)[C@@H]2[C@](C1=O)(C)CC[C@@H](C2)O)C)C	44241584	2.0009	-1	Ergosterols and C24-methyl derivatives [ST0103];	MSI 3
3974	3-O-alpha-L-rhamnopyranosyl-3-hydroxyoctanoyl-3-hydroxydecanoic acid (or isomer)	lipid_neg	475.289	2.97	C24H44O9	3			LMFA13030010	BUOVURSHNWNFHV-ADJCYOJGSA-N	Rhamnolipids	CCCCCC(O[C@@H]1O[C@@H](C)[C@@H]([C@H]([C@H]1O)O)O)CC(=O)OC(CC(=O)O)CCCCCCC	101354481	-5.1594	-1	Rhamnolipids [FA1303];	MSI 3
3975	4-O-alpha-Cadinylangolensin (or isomer)	lipid_neg	475.289	3.92	C31H40O4	3			LMPK12160053	RVLYYCCWEKBFCF-KFEYKLBZSA-N	Cadinane sesquiterpenoids	COc1ccc(cc1)C(C(=O)c1ccc(cc1O)O[C@@]1(C)CCC(C2C1CCC(=C2)C)C(C)C)C	44260116	7.21358	-1	Other Flavonoids [PK1216];	MSI 3
3976	Ehrensteroid D (or isomer)	lipid_neg	475.378	3.74	C30H52O4	3			LMST01031218	OTAXHEKGJGMOJG-ZGRGKABFSA-N	Cholestane steroids	CO[C@@H]1C[C@@H]2[C@](/C/1=C(/C[C@H]([C@@H](C(C)C)C)C)\C)(C)CC[C@H]1[C@H]2C[C@@H](O)[C@@]2([C@]1(C)CC[C@@H](C2)O)O		-2.48013	-1	Ergosterols and C24-methyl derivatives [ST0103];	MSI 3
3982	Dichotosinin (or isomer)	lipid_neg	477.172	4.59	C24H30O10	3			LMPK12020273	UQVHQQQKJXHPAP-JYYYJSNHSA-N	Flavans	OC[C@H]1O[C@@H](Oc2cc(OC)cc3c2CCC(O3)c2ccc(c(c2)OC)OC)[C@@H]([C@H]([C@@H]1O)O)O	44257199	-9.50522	-1	Flavans, Flavanols and Leucoanthocyanidins [PK1202];	MSI 3
3989	PE(18:1(9Z)/0:0) (or isomer)	lipid_neg	478.292	5.85	C23H46NO7P	3	HMDB0011506		LMGP02050004	PYVRVRFVLRNJLY-MZMPXXGTSA-N	Glycerophosphoethanolamines	CCCCCCCC/C=C\CCCCCCCC(=O)OC[C@H](COP(=O)(OCCN)O)O	9547071	-3.372	-1	Monoacylglycerophosphoethanolamines [GP0205];	MSI 3
3996	(S)-25-Hydroxy-14,16-hentriacontanedione (or isomer)	lipid_neg	479.447	7.09	C31H60O3	3	HMDB0032125		LMFA05000567	MBWYKVFQDJGFDD-UHFFFAOYSA-N	Fatty alcohols	CCCCCCCCCCCCCC(=O)CC(=O)CCCCCCCCC(CCCCCC)O	537150	-0.881875	-1		MSI 3
3997	PC(13:0(2Me,12Me)/0:0) (or isomer)	lipid_neg	480.307	2.9	C23H48NO7P	3			LMGP01050148	SKOJWJADWCAPSY-FOIFJWKZSA-N	other	O[C@@H](COP(=O)(OCC[N+](C)(C)C)[O-])COC(=O)C(CCCCCCCCCC(C)C)C	21777231	-5.32126	-1	Monoacylglycerophosphocholines [GP0105];	MSI 3
4009	FAHFA(16:0/9-O-14:0) (or isomer)	lipid_neg	481.424	4.55	C30H58O4	3			LMFA07090097	ADZIVQSYWSLHHX-UHFFFAOYSA-N	Fatty acid estolides	CCCCCCCCCCCCCCCC(=O)OC(CCCCCCCC(=O)O)CCCCC	133048847	-4.64336	-1	Fatty acid estolides [FA0709];	MSI 3
4010	Hydroxyphthioceranic acid (C31) (or isomer)	lipid_neg	481.461	7.19	C31H62O3	3			LMFA01020320	KHWFGBFGHTZBAM-VAVFGSDCSA-N	Branched fatty acids	CCCCCCCCCCCCCCCC([C@@H](C[C@@H](C[C@@H](C[C@@H](C[C@@H](C(=O)O)C)C)C)C)C)O	52921751	-3.91694	-1	Branched fatty acids [FA0102];	MSI 3
4012	PS(O-16:0/0:0) (or isomer)	lipid_neg	482.284	3.95	C22H46NO8P	3			LMGP03060003	OKDHAHLLVBYLHA-RTWAWAEBSA-N	Glycerophosphoserines	CCCCCCCCCCCCCCCCOC[C@H](COP(=O)(OC[C@@H](C(=O)O)N)O)O	52926303	-11.0143	-1	Monoalkylglycerophosphoserines [GP0306];	MSI 3
4031	Janohigenin 23-1 (or isomer)	lipid_neg	487.376	10.19	C31H52O4	3			LMPK15040010	DGBBALHSIUNNCJ-HJWRWDBZSA-N	Catechols with side chains	CCCCCC/C=C\CCCCCCCCCCCCCCCc1cc(O)c(c(c1C(=O)O)O)C		-5.95372	-1	Anacardic acids and derivatives [PK1504];	MSI 3
4047	Atocalcitol (or isomer)	lipid_neg	493.338	7.09	C32H46O4	3			LMST03020683	CFIFSLBCJAXYTC-STYJRNCASA-N	Vitamin D3 and derivatives	O[C@H]1C[C@H](O)C(=C)/C(=C\C=C\2/CCC[C@]3([C@H]2CC[C@@H]3[C@@H](COCc2cccc(c2)C(O)(C)C)C)C)/C1	24779652	10.5028	-1	Vitamin D3 and derivatives [ST0302];	MSI 3
4050	12-methyl-tridecanyl 2,6,10,14-tetramethyl-pentadecanoate (or isomer)	lipid_neg	493.498	4.6	C33H66O2	3			LMFA07010086	BGLXHVGOGVGFEL-UHFFFAOYSA-N	Wax monoesters	CC(CCCC(C(=O)OCCCCCCCCCCCC(C)C)C)CCCC(CCCC(C)C)C	56935919	-1.42162	-1	Wax monoesters [FA0701];	MSI 3
4063	Cucurbitacin S (or isomer)	lipid_neg	497.292	4.57	C30H42O6	3		C08806	LMST01010116	MBYLRWSUZLFUTO-PQNVQGKDSA-N	Cucurbitane triterpenoids	O=C1C[C@H](O[C@H]2[C@H]([C@@H]1C)[C@@]1(C)CC(=O)[C@@]3([C@H]([C@@]1(C2)C)CC=C1[C@H]3C=C(O)C(=O)C1(C)C)C)C(O)(C)C	119287	3.27755	-1	Cholesterol and derivatives [ST0101];	MSI 3
4067	3-O-acetyl-beta-boswellic acid (or isomer)	lipid_neg	497.363	5	C32H50O4	3			LMPR0106180025	YJBVHJIKNLBFDX-MQURJEHKSA-N	Serratane triterpenoids	CC(=O)O[C@@H]1CC[C@]2([C@H]([C@@]1(C)C(=O)O)CC[C@@]1([C@@H]2CC=C2[C@@]1(C)CC[C@@]1([C@H]2[C@@H](C)[C@H](C)CC1)C)C)C	11168203	-0.510263	-1	C30 isoprenoids (triterpenes) [PR0106];	MSI 3
4070	Tauroursodeoxycholic acid (or isomer)	lipid_neg	498.288	0.95	C26H45NO6S	3	HMDB00874	C16868	LMST05040015	BHTRKEVKTKCXOH-LBSADWJPSA-N	Cholane steroids	O[C@@H]1CC[C@]2([C@@H](C1)C[C@@H]([C@@H]1[C@@H]2CC[C@]2([C@H]1CC[C@@H]2[C@@H](CCC(=O)NCCS(=O)(=O)O)C)C)O)C	9848818	-3.6173	-1	Bile Acid Biosynthesis;Taurine conjugates [ST0504];	MSI 3
4077	PE(0:0/20:4(8Z,11Z,14Z,17Z)) (or isomer)	lipid_neg	500.278	2.54	C25H44NO7P	3	HMDB0011488		LMGP02050052	BAKUYTLDCVITBO-YSKCIPFOSA-N	Glycerophosphoethanolamines	NCCOP(=O)(OC[C@H](OC(=O)CCCCCC/C=C\C/C=C\C/C=C\C/C=C\CC)CO)O	53480937	-1.32978	0	Monoacylglycerophosphoethanolamines [GP0205];	MSI 3
4082	Docosanediol-1,14-disulfate (or isomer)	lipid_neg	501.256	0.62	C22H46O8S2	3			LMFA00000016	UUCGHXFCAGWVSX-UHFFFAOYSA-N	Fatty alcohols	CCCCCCCCC(OS(=O)(=O)O)CCCCCCCCCCCCCOS(=O)(=O)O	42607315	-1.18743	-1		MSI 3
4085	3-O-alpha-L-rhamnopyranosyl-3-hydroxydecanoyl-3-hydroxydecanoic acid (or isomer)	lipid_neg	503.321	10.77	C26H48O9	3			LMFA13030001	PPMPLIBYTIWXPG-MSJADDGSSA-N	Rhamnolipids	CCCCCCCC(O[C@@H]1O[C@@H](C)[C@@H]([C@H]([C@H]1O)O)O)CC(=O)OC(CC(=O)O)CCCCCCC	162246	-3.20387	-1	Rhamnolipids [FA1303];	MSI 3
4090	1alpha,25-dihydroxy-26,26,26,27,27,27-hexafluoro-16,17,23,23,24,24-hexadehydro-19-norvitamin D3 (or isomer)	lipid_neg	505.22	6.77	C26H32O3F6	3			LMST03020545	NMTKDFODVOFVPG-WGNVYDHVSA-N	other	O[C@H]1C[C@H](O)C/C(=C\C=C\2/CCC[C@]3([C@H]2CC=C3[C@@H](CC#CC(C(F)(F)F)(C(F)(F)F)O)C)C)/C1	9547648	3.11481	-1	Vitamin D3 and derivatives [ST0302];	MSI 3
4091	2-deoxy-20-hydroxy-5alpha-ecdysone 3-acetate (or isomer)	lipid_neg	505.312	5.84	C29H46O7	3			LMST01010191	JYZWBQULDMOHQE-ZPQFWNFQSA-N	Ecdysteroids	CC(=O)O[C@H]1CC[C@]2([C@H](C1)C(=O)C=C1[C@@H]2CC[C@]2([C@@]1(O)CC[C@@H]2[C@]([C@@H](CCC(O)(C)C)O)(O)C)C)C	16755625	-10.4507	0	Cholesterol and derivatives [ST0101];	MSI 3
4097	6beta-acetoxy-24-methylcholestan-3beta,5alpha,22R,24-tetrol (or isomer)	lipid_neg	507.369	3.59	C30H52O6	3			LMST01031065	DSWIQYPNVUWDSX-HRVLZDRUSA-N	Cholestane steroids	O[C@H]1CC[C@]2([C@@](C1)(O)[C@H](OC(=O)C)C[C@@H]1[C@@H]2CC[C@]2([C@H]1CC[C@@H]2[C@@H]([C@@H](CC(C(C)C)(O)C)O)C)C)C	126048	-0.230931	-1	Ergosterols and C24-methyl derivatives [ST0103];	MSI 3
4111	pedilstatin (or isomer)	lipid_neg	511.269	2.54	C30H40O7	3		C09143	LMPR0104330004	ALKHEZOKTHCOBM-GTBZSHDQSA-N	Tetracyclic diterpenoids	CCC/C=C/C=C\C(=O)O[C@@H]1[C@@H](C)[C@]2(O)[C@@H]3C=C(C(=O)[C@@H]3CC(=C[C@H]2[C@H]2[C@]1(OC(=O)C)C2(C)C)CO)C	643665	-2.91854	-1	C20 isoprenoids (diterpenes) [PR0104];	MSI 3
4113	DG(14:0/14:0/0:0) (or isomer)	lipid_neg	511.435	4.57	C31H60O5	3	HMDB0007008	C16667	LMGL02010321	JFBCSFJKETUREV-LJAQVGFWSA-N	Diacylglycerols	CCCCCCCCCCCCCC(=O)OC[C@@H](OC(=O)CCCCCCCCCCCCC)CO	10369168	-3.88493	-1	Diacylglycerols [GL0201];	MSI 3
4125	Taurallocholic acid (or isomer)	lipid_neg	514.284	0.87	C26H45NO7S	3	HMDB0000922		LMST05040016	WBWWGRHZICKQGZ-FETCCXJJSA-N	Cholane steroids	O[C@@H]1CC[C@]2([C@H](C1)C[C@H]([C@@H]1[C@@H]2C[C@H](O)[C@]2([C@H]1CC[C@@H]2[C@@H](CCC(=O)NCCS(=O)(=O)O)C)C)O)C	12359086	-1.14925	-1	Bile Acid Biosynthesis;Taurine conjugates [ST0504];	MSI 3
4135	L-Olivosyl-oleandolide (or isomer)	lipid_neg	515.285	6.25	C26H44O10	3		C11991	LMPK04000032	SBBLTTCUMKGRJI-GYHYDPCPSA-N	Erythromycins	O[C@H]1[C@@H](C)C[C@]2(OC2)C(=O)[C@H](C)[C@@H](O)[C@H]([C@H](OC(=O)[C@@H]([C@H]([C@@H]1C)O[C@H]1C[C@H](O)[C@H]([C@@H](O1)C)O)C)C)C	443565	-1.56074	-1		MSI 3
4136	bhas#42 (or isomer)	lipid_neg	515.393	3.94	C29H56O7	3			LMFA13040040	WJTVYQIDWKKLFI-HDVHYMLASA-N	Ascarosides	OC(=O)C[C@@H](CCCCCCCCCCCCCCCCCC[C@H](O[C@@H]1O[C@@H](C)[C@@H](C[C@H]1O)O)C)O	86289830	-5.27827	-1	Ascarosides [FA1304];	MSI 3
4141	PE(0:0/20:4;O) (or isomer)	lipid_neg	516.279	0.85	C25H44NO8P	3			LMGP20020054	YYNINOSNLIMLAJ-XQSHPIDZSA-N	Oxidized glycerophospholipids	CCCCC/C=C\C=C\[C@@H](C/C=C\C/C=C\CCCC(=O)O[C@@H](COP(=O)(OCCN)O)CO)O	129626686	11.8745	-1	Oxidized glycerophosphoethanolamines [GP2002];	MSI 3
4146	Phellodensin E (or isomer)	lipid_neg	517.171	2.55	C26H30O11	3			LMPK12140230	WGRQQDUXRSBBSB-CCVADGPVSA-N	Flavanones	OC[C@H]1O[C@@H](Oc2cc(O)c3c(c2C/C=C(/CO)\C)O[C@@H](CC3=O)c2ccc(cc2)O)[C@@H]([C@H]([C@@H]1O)O)O	21577887	-1.04385	-1	Flavanones [PK1214];	MSI 3
4149	3-O-alpha-L-rhamnopyranosyl-3-hydroxyundecanoyl-3-hydroxydecanoic acid (or isomer)	lipid_neg	517.333	10.95	C27H50O9	3			LMFA13030012	NGNCBDCGTXYZBV-ALOCDAIASA-N	Rhamnolipids	CCCCCCCCC(O[C@@H]1O[C@@H](C)[C@@H]([C@H]([C@H]1O)O)O)CC(=O)OC(CC(=O)O)CCCCCCC	132594567	-10.7157	-1	Rhamnolipids [FA1303];	MSI 3
4162	Leucocholic Acid (or isomer)	lipid_neg	520.372	3.74	C30H51NO6	3			LMST05050058	LZFOJLAZIRIBIG-PJGKWPCRSA-N	Cholane steroids	CC(C[C@@H](C(=O)O)NC(=O)CC[C@H]([C@H]1CC[C@@H]2[C@]1(C)[C@@H](O)C[C@H]1[C@H]2[C@H](O)C[C@H]2[C@]1(C)CC[C@H](C2)O)C)C		14.3659	-1	Other Steroid conjugates [ST0505];	MSI 3
4173	Cer 18:0;O2/15:0 (or isomer)	lipid_neg	524.503	7.17	C33H67NO3	3			LMSP02020021	IZHDCKVGRKOGIB-AJQTZOPKSA-N	Ceramides	CCCCCCCCCCCCCCC[C@H]([C@@H](NC(=O)CCCCCCCCCCCCCC)CO)O	52931114	-4.04559	-1	N-acylsphinganines (dihydroceramides) [SP0202];	MSI 3
4177	DG(12:0/17:0/0:0)[iso2] (or isomer)	lipid_neg	525.451	4.85	C32H62O5	3	HMDB0093075		LMGL02010332	UOYOFKCILLNWTE-PMERELPUSA-N	Diacylglycerols	CCCCCCCCCCCCCCCCC(=O)O[C@H](COC(=O)CCCCCCCCCCC)CO	657009	-3.14194	-1	Diacylglycerols [GL0201];	MSI 3
4187	campest-22E-en-3beta,4beta,5alpha,6alpha,8beta,14alpha,15alpha,25R,26-nonol (or isomer)	lipid_neg	527.324	4.57	C28H48O9	3			LMST01031080	YBHRKPRZIIWOHY-LNCPMJPISA-N	Cholestane steroids	OC[C@@]([C@@H](/C=C/[C@H]([C@H]1C[C@@H]([C@@]2([C@]1(C)CC[C@H]1[C@@]2(O)C[C@@H]([C@@]2([C@]1(C)CC[C@@H]([C@@H]2O)O)O)O)O)O)C)C)(O)C	14354215	3.52525	-1	Ergosterols and C24-methyl derivatives [ST0103];	MSI 3
4194	Ganoweberianic acid D (or isomer)	lipid_neg	529.276	2.65	C30H42O8	3			LMST01010416	AVOAZIBZFYOUHZ-SRZVDUCJSA-N	Lanostane, Tirucallane and Euphane triterpenoids	O=C(C[C@H]([C@H]1C[C@H]([C@@]2([C@]1(C)[C@H](O)C(=O)C1=C2C(=O)C[C@@H]2[C@]1(C)CCC(=O)C2(C)C)C)O)C)C[C@@H](C(=O)O)C		-8.02834	-1	Cholesterol and derivatives [ST0101];	MSI 3
4195	Physagulin J (or isomer)	lipid_neg	529.287	4.59	C30H42O8	3			LMST01160047	LPLXJRLTDNXTSA-LYDDYJSBSA-N	Ergostane steroids	CC(=O)O[C@H]1C[C@@H]([C@@]2([C@@]1(O)[C@@H]1C[C@@H](O)[C@@]3([C@]([C@H]1CC2)(C)C(=O)C=CC3)O)C)[C@@H]([C@H]1CC(=C(C(=O)O1)C)C)C	42610742	12.3869	-1	Withanolides and derivatives [ST0116];	MSI 3
4196	L-Oleandrosyl-oleandolide (or isomer)	lipid_neg	529.301	3.92	C27H46O10	3		C11992	LMPK04000033	WBLQSDZLJBWRPL-WQMXQYMNSA-N	Erythromycins	CO[C@H]1C[C@@H](O[C@H]([C@@H]1O)C)O[C@H]1[C@H](C)[C@@H](O)[C@@H](C)C[C@]2(OC2)C(=O)[C@@H]([C@H]([C@H]([C@H](OC(=O)[C@@H]1C)C)C)O)C	443566	-1.60944	-1		MSI 3
4212	PG(20:4(5Z,8Z,11Z,14Z)/0:0) (or isomer)	lipid_neg	531.265	0.62	C26H45O9P	3			LMGP04050010	GXPOZJZFGYCEMT-VEKMRQFKSA-N	Glycerophosphoglycerols	CCCCC/C=C\C/C=C\C/C=C\C/C=C\CCCC(=O)OC[C@H](COP(=O)(OC[C@H](CO)O)O)O	42607485	-13.9926	-1	Monoacylglycerophosphoglycerols [GP0405];	MSI 3
4213	Calotropin (or isomer)	lipid_neg	531.265	7.19	C29H40O9	3		C08855	LMST01120046	OWPWFVVPBYFKBG-NYVHBPEFSA-N	Cardenolides	O=C[C@]12C[C@H]3O[C@@]4(O)[C@@H](O)C[C@H](O[C@H]4O[C@@H]3C[C@@H]1CC[C@@H]1[C@@H]2CC[C@]2([C@]1(O)CC[C@@H]2C1=CC(=O)OC1)C)C	16142	9.45306	-1	Cardanolides and derivatives [ST0112];	MSI 3
4214	Ganoweberianic acid C (or isomer)	lipid_neg	531.297	0.99	C30H44O8	3			LMST01010415	NOFBLPDULBXDPC-PHKMHPDZSA-N	Lanostane, Tirucallane and Euphane triterpenoids	O=C(C[C@H]([C@H]1C[C@H]([C@@]2([C@]1(C)[C@H](O)C(=O)C1=C2C(=O)C[C@@H]2[C@]1(C)CC[C@H](C2(C)C)O)C)O)C)C[C@@H](C(=O)O)C		0.964298	-1	Cholesterol and derivatives [ST0101];	MSI 3
4216	5beta-Cyprinolsulfate (or isomer)	lipid_neg	531.303	1.65	C27H48O8S	3	HMDB06888	C05468	LMST05020004	KAOLEMQCYWHOJQ-SWNQZQHISA-N	Cholestane steroids	OCC(COS(=O)(=O)O)CCC[C@H]([C@H]1CC[C@@H]2[C@]1(C)[C@@H](O)C[C@H]1[C@H]2[C@H](O)C[C@H]2[C@]1(C)CC[C@H](C2)O)C	23657882	5.28921	-1	Bile Acid Biosynthesis;Sulfates [ST0502];	MSI 3
4219	Mayolene-16 (or isomer)	lipid_neg	531.438	8.47	C34H60O4	3			LMFA07090148	XHGMWSVXYAFIMA-IPBGHUMISA-N	Wax monoesters	CCCCCCCCCCCCCCCC(=O)O[C@@H](/C=C\C/C=C\CC)/C=C\CCCCCCCC(=O)O	11203400	-6.3599	-1	Fatty acid estolides [FA0709];	MSI 3
4226	Okanin 4'-O-(4'',6''-di-O-acetylglucoside) (or isomer)	lipid_neg	533.135	0.62	C25H26O13	3			LMPK12120175	WUHZXXXUMJNFRO-GBHKBDBMSA-N	Chalcones	CC(=O)OC[C@H]1O[C@@H](Oc2ccc(c(c2O)O)C(=O)/C=C/c2ccc(c(c2)O)O)[C@@H]([C@H]([C@@H]1OC(=O)C)O)O	10840030	9.16011	-1	Chalcones and dihydrochalcones [PK1212];	MSI 3
4235	5-Hydroxy-6,7,3',4',5'-pentamethoxyflavanone 5-O-rhamnoside (or isomer)	lipid_neg	535.177	4.15	C26H32O12	3			LMPK12140634	BHSHENYSLDZJHG-JIAWEZIHSA-N	Flavanones	COc1cc2O[C@@H](CC(=O)c2c(c1OC)O[C@@H]1O[C@@H](C)[C@@H]([C@@H]([C@H]1O)O)O)c1cc(OC)c(c(c1)OC)OC	42608104	-8.85423	-1	Flavanones [PK1214];	MSI 3
4240	PA(12:0/12:0) (or isomer)	lipid_neg	535.348	6.52	C27H53O8P	3			LMGP10010030	OKLASJZQBDJAPH-RUZDIDTESA-N	Glycerophosphates	CCCCCCCCCCCC(=O)OC[C@@H](OC(=O)CCCCCCCCCCC)COP(=O)(O)O	9547171	14.4639	-1	Diacylglycerophosphates [GP1001];	MSI 3
4244	Limocitrol 3-glucoside (or isomer)	lipid_neg	537.128	0.62	C24H26O14	3			LMPK12113320	PRBUAZIWXABBBW-BFECWXROSA-N	Flavonols	OC[C@H]1O[C@@H](Oc2c(oc3c(c2=O)c(O)c(c(c3OC)O)OC)c2ccc(c(c2)OC)O)[C@@H]([C@H]([C@@H]1O)O)O	5319025	5.86507	-1	Flavones and Flavonols [PK1211];	MSI 3
4247	FAHFA(18:0/13-O-16:0) (or isomer)	lipid_neg	537.488	8.07	C34H66O4	3	HMDB0112153		LMFA07090048	IRYKDNPAJYJRSS-UHFFFAOYSA-N	Fatty acid estolides	CCCCCCCCCCCCCCCCCC(=O)OC(CCCCCCCCCCCC(=O)O)CCC	126457351	-1.65962	-1	Fatty acid estolides [FA0709];	MSI 3
4252	1-(2-methoxy-heneicosanyl)-sn-glycero-3-phosphoethanolamine (or isomer)	lipid_neg	538.381	4.1	C27H58NO7P	3			LMGP02060024	YTTBHCUFMOPGGV-AVJYQCBHSA-N	Glycerophosphoethanolamines	CCCCCCCCCCCCCCCCCCCC(COC[C@H](COP(=O)(OCCN)O)O)OC	137323927	-13.047	-1	Monoalkylglycerophosphoethanolamines [GP0206];	MSI 3
4258	1-(2-methoxy-octadecanyl)-sn-glycero-3-phosphoserine (or isomer)	lipid_neg	540.33	2.9	C25H52NO9P	3			LMGP03060017	DSQIMWJOWYOZRV-BGTNVORWSA-N	Glycerophosphoserines	CCCCCCCCCCCCCCCCC(COC[C@H](COP(=O)(OC[C@@H](C(=O)O)N)O)O)OC	137323953	-1.4418	-1	Monoalkylglycerophosphoserines [GP0306];	MSI 3
4260	Deoxyloganin tetraacetate (or isomer)	lipid_neg	541.2	4.24	C25H34O13	3		C11646	LMPR0102070019	YAAQITKFMRGHMP-JKYGLUIKSA-N	Iridoids monoterpenoids	COC(=O)C1=CO[C@H]([C@H]2[C@@H]1CC[C@@H]2C)O[C@@H]1O[C@H](COC(=O)C)[C@H]([C@@H]([C@H]1OC(=O)C)OC(=O)C)OC(=O)C	443329	14.2272	-1	C10 isoprenoids (monoterpenes) [PR0102];	MSI 3
4270	Phytyl 2-O-methyl-dimethylarsinoylribose (or isomer)	lipid_neg	545.316	1.24	C28H55O5As	3			LMPR0104010040	DERBZIOJEXWVSK-HGEPQFIESA-N	other	CO[C@H]1[C@H](OC/C=C(/CCCC(CCCC(CCCC(C)C)C)C)\C)O[C@@H]([C@H]1O)C[As](=O)(C)C		-5.07282	-1	C20 isoprenoids (diterpenes) [PR0104];	MSI 3
4271	Mayolene-17 (or isomer)	lipid_neg	545.452	5.67	C35H62O4	3			LMFA07090151	WDLVKNXUHCBUJP-YRFDIYPKSA-N	Wax monoesters	CCCCCCCCCCCCCCCCC(=O)O[C@@H](/C=C\C/C=C\CC)/C=C\CCCCCCCC(=O)O	73242178	-9.81244	-1	Fatty acid estolides [FA0709];	MSI 3
4284	Liquiritigenin 7-apiofuranoside-4'-glucoside (or isomer)	lipid_neg	549.163	0.62	C26H30O13	3			LMPK12140024	KEABDZDFSMGRQX-LYWYYRHBSA-N	Flavanones	OC[C@H]1O[C@@H](Oc2ccc(cc2)C2CC(=O)c3c(O2)cc(cc3)O[C@@H]2OC[C@]([C@H]2O)(O)CO)[C@@H]([C@H]([C@@H]1O)O)O	42607803	3.45693	-1	Flavanones [PK1214];	MSI 3
4305	PI(15:0/0:0) (or isomer)	lipid_neg	557.28	0.62	C24H47O12P	3			LMGP06050030	YTPSPOLSRATOLZ-ZZVDUULKSA-N	Glycerophosphoinositols	CCCCCCCCCCCCCCC(=O)OC[C@H](COP(=O)(O[C@@H]1[C@H](O)[C@H](O)[C@H]([C@@H]([C@H]1O)O)O)O)O	52928625	12.0597	-1	Monoacylglycerophosphoinositols [GP0605];	MSI 3
4307	DG(12:0/20:5(5Z,8Z,11Z,14Z,17Z)/0:0)[iso2] (or isomer)	lipid_neg	557.419	6.25	C35H58O5	3			LMGL02010345	QZPACLQYECQLMP-DOPDOVNOSA-N	Diacylglycerols	CCCCCCCCCCCC(=O)OC[C@@H](OC(=O)CCC/C=C\C/C=C\C/C=C\C/C=C\C/C=C\CC)CO	56936313	-3.38397	-1	Diacylglycerols [GL0201];	MSI 3
4320	DG(14:1(9Z)/18:3(9Z,12Z,15Z)/0:0)[iso2] (or isomer)	lipid_neg	559.445	6.77	C35H60O5	3	HMDB0007047		LMGL02010410	VMPFJVBUSSLDKJ-UKRSEQBJSA-N	Diacylglycerols	CCCC/C=C\CCCCCCCC(=O)OC[C@@H](OC(=O)CCCCCCC/C=C\C/C=C\C/C=C\CC)CO	53477982	13.8304	-1	Diacylglycerols [GL0201];	MSI 3
4327	6-Methoxyluteolin 7-[6''-(2-methylbutyryl) glucoside] (or isomer)	lipid_neg	561.165	0.6	C27H30O13	3			LMPK12111213	SLCJQMHYGNUWLY-GNSQAMLXSA-N	Flavones	CCC(C(=O)OC[C@H]1O[C@@H](Oc2cc3oc(cc(=O)c3c(c2OC)O)c2ccc(c(c2)O)O)[C@@H]([C@H]([C@@H]1O)O)O)C	101633397	6.74829	-1	Flavones and Flavonols [PK1211];	MSI 3
4335	1-Hydroxy-1,2-dihydrophytoene (or isomer)	lipid_neg	561.501	4.25	C40H66O	3			LMPR01070426	KBQFBNZDXFANLM-FECNPAFWSA-N	Carotenoids (C40, Ψ-Ψ)	C/C(=C\C=C\C=C(\CC/C=C(/CC/C=C(/CC/C=C(\C)/C)\C)\C)/C)/CC/C=C(/CC/C=C(/CCCC(O)(C)C)\C)\C	87443185	-5.37272	-1	C40 isoprenoids (tetraterpenes) [PR0107];	MSI 3
4341	Neoannonin (or isomer)	lipid_neg	563.43	7.97	C34H60O6	3			LMPK03000024	MWFSJFHOMBEEHP-HGKAKCIOSA-N	Acetogenins	CCCCCCCCCC[C@@H]([C@H]1CC[C@@H](O1)[C@H]1CC[C@@H](O1)[C@@H](CCCCCCCCCC1=C[C@@H](OC1=O)C)O)O		-3.50207	-1		MSI 3
4347	FAHFA(18:1(9Z)/5-O-18:0) (or isomer)	lipid_neg	563.497	4.25	C36H68O4	3	HMDB0112140		LMFA07090025	FQZBGGYKEFIGPO-MSUUIHNZSA-N	Fatty acid estolides	CCCCCCCCCCCCCC(OC(=O)CCCCCCC/C=C\CCCCCCCC)CCCC(=O)O	126456528	-12.8869	-1	Fatty acid estolides [FA0709];	MSI 3
4353	PE-NMe(11:0/11:0) (or isomer)	lipid_neg	564.375	6.02	C28H56NO8P	3			LMGP02010348	NDUYEVMUOMXUTP-AREMUKBSSA-N	Glycerophosphoethanolamines	CCCCCCCCCCC(=O)OC[C@@H](OC(=O)CCCCCCCCCC)COP(=O)(OCCNC)O	9547041	14.4955	-1	Diacylglycerophosphoethanolamines [GP0201];	MSI 3
4354	PG(22:1(11Z)/0:0) (or isomer)	lipid_neg	565.36	3.54	C28H55O9P	3			LMGP04050026	OMWIYJUNDAHAGO-NFGIUOACSA-N	Glycerophosphoglycerols	CCCCCCCCCC/C=C\CCCCCCCCCC(=O)OC[C@H](COP(=O)(OC[C@H](CO)O)O)O	52927449	14.9825	-1	Monoacylglycerophosphoglycerols [GP0405];	MSI 3
4357	4'-Hydroxyechinenone (or isomer)	lipid_neg	565.399	3.54	C40H54O2	3			LMPR01070778	RONAGRFBGGXGHB-DKLMTRRASA-N	Carotenoids (C40, β-β)	C/C(=C\C=C\C=C(\C=C\C=C(\C=C\C1=C(C)C(=O)CCC1(C)C)/C)/C)/C=C/C=C(/C=C/C1=C(C)C(O)CCC1(C)C)\C	11757672	-10.5242	-1	C40 isoprenoids (tetraterpenes) [PR0107];	MSI 3
4364	Cer(d18:1(4E)/17:0(3OH)) (or isomer)	lipid_neg	566.522	10.07	C35H69NO4	3			LMSP02010211	OKYFIRUWYSVDBS-VXKRDDQGSA-N	Ceramides	CCCCCCCCCCCCC/C=C/[C@H]([C@@H](NC(=O)C[C@@H](CCCCCCCCCCCCCC)O)CO)O		11.1698	0.0531831	N-acylsphingosines (ceramides) [SP0201];	MSI 3
4373	1-(2-methoxy-eicosanyl)-sn-glycero-3-phosphoserine (or isomer)	lipid_neg	568.362	6.79	C27H56NO9P	3			LMGP03060019	ATNQRUHZINXRNA-ITNFAHLUSA-N	Glycerophosphoserines	CCCCCCCCCCCCCCCCCCC(COC[C@H](COP(=O)(OC[C@@H](C(=O)O)N)O)O)OC	137323955	-0.353725	-1	Monoalkylglycerophosphoserines [GP0306];	MSI 3
4374	Cer(t18:1(11E)/16:0(2OH)) (or isomer)	lipid_neg	568.49	6.49	C34H67NO5	3			LMSP02030080	ASDQDZPVGNOOMN-RJJXYQHISA-N	Ceramides	CCCCCCCCCCCCCCC(C(=O)N[C@H]([C@@H]([C@@H](CCCCCC/C=C/CCCCCC)O)O)CO)O		-8.69732	-1	N-acyl-4-hydroxysphinganines (phytoceramides) [SP0203];	MSI 3
4380	Pyrrhoxanthinol (or isomer)	lipid_neg	569.331	2.24	C37H46O5	3			LMPR01070865	JPHOIGCQEIPBBI-RHYXJIAFSA-N	other	C/C(=C\C=C\C=C\C=C(\C#CC1=C(C)C[C@H](CC1(C)C)O)/C)/C=C/1\OC(=O)C(=C1)C=C[C@]12O[C@]2(C)C[C@H](CC1(C)C)O	134741793	6.11427	-1	C40 isoprenoids (tetraterpenes) [PR0107];	MSI 3
4389	PC(22:4(7Z,10Z,13Z,16Z)/0:0) (or isomer)	lipid_neg	570.356	6.77	C30H54NO7P	3	HMDB0010401		LMGP01050124	ZOJBSSVHFSBHMP-JJJSWPRASA-N	other	CCCCC/C=C\C/C=C\C/C=C\C/C=C\CCCCCC(=O)OC[C@H](COP(=O)(OCC[N+](C)(C)C)[O-])O	52924039	-1.01967	-1	Monoacylglycerophosphocholines [GP0105];	MSI 3
4405	IC202A (or isomer)	lipid_neg	571.38	4.57	C27H52N6O7	3			LMFA08020182	BVRULQCEMCYBAM-UHFFFAOYSA-N	other	CCCCC=[N+](CCCCNC(=O)CCC(=O)N(CCCCCNC(=O)CCC(=O)N(CCCCCN)O)O)[O-]	70678744	-4.65542	-1	N-acyl amines [FA0802];	MSI 3
4414	Uvarinol (or isomer)	lipid_neg	573.185	1.77	C36H30O7	3			LMPK12140149	DNSBHCGTUDJZGO-UHFFFAOYSA-N	Flavanones	Oc1ccc(cc1Cc1c(O)c(Cc2ccccc2O)c2c(c1O)C(=O)CC(O2)c1ccccc1)Cc1ccccc1O	21721823	-11.8295	-1	Flavanones [PK1214];	MSI 3
4415	Glucosyl 25-hydroxyhexacosanoate (or isomer)	lipid_neg	573.434	8.67	C32H62O8	3			LMFA13010053	ATMCRTHCTLYXPM-CTGWYOPZSA-N	Fatty acyl glycosides of mono- and disaccharides	OC[C@H]1O[C@H](OC(=O)CCCCCCCCCCCCCCCCCCCCCCCC(O)C)[C@@H]([C@H]([C@@H]1O)O)O	73242184	-5.00382	-1	Fatty acyl glycosides of mono- and disaccharides [FA1301];	MSI 3
4417	Mayolene-19 (or isomer)	lipid_neg	573.483	6.89	C37H66O4	3			LMFA07090152	ZBRFIBBSTKLUNQ-XGYXFQHVSA-N	Wax monoesters	CCCCCCCCCCCCCCCCCCC(=O)O[C@@H](/C=C\C/C=C\CC)/C=C\CCCCCCCC(=O)O	73242179	-9.70895	-1	Fatty acid estolides [FA0709];	MSI 3
4423	PC(22:2(13Z,16Z)/0:0) (or isomer)	lipid_neg	574.393	6.1	C30H58NO7P	3	HMDB0010400		LMGP01050135	YMGXOQLWSYJFSD-FALRGZJFSA-N	other	CCCCC/C=C\C/C=C\CCCCCCCCCCCC(=O)OC[C@H](COP(=O)(OCC[N+](C)(C)C)[O-])O	52924059	9.66787	-1	Monoacylglycerophosphocholines [GP0105];	MSI 3
4424	N-(13-methyl-tetradecanoyl)-capnine (or isomer)	lipid_neg	574.45	4.62	C32H65NO5S	3			LMSP01080067	JICKJYGLSKDGIC-IOWSJCHKSA-N	Sphingoid bases	CC(CCCCCCCCCCCC(=O)N[C@H]([C@@H](CCCCCCCCCCCC(C)C)O)CS(=O)(=O)O)C	10008322	-2.33397	-1	Sphingoid base analogs [SP0108];	MSI 3
4432	Formononetin 7-O-rutinoside (or isomer)	lipid_neg	575.181	6.75	C28H32O13	3	HMDB0304618		LMPK12050018	ZSCRYAYQFLBRDF-ZUTPBCDKSA-N	Isoflavones	COc1ccc(cc1)c1coc2c(c1=O)ccc(c2)O[C@@H]1O[C@H](CO[C@@H]2O[C@@H](C)[C@@H]([C@H]([C@H]2O)O)O)[C@H]([C@@H]([C@H]1O)O)O	91666352	6.90295	-1	Isoflavonoids [PK1205];	MSI 3
4433	PA(14:1(9Z)/13:0) (or isomer)	lipid_neg	575.368	7.47	C30H57O8P	3			LMGP10010108	MGEWJGUKRNVJLU-PTHGBANUSA-N	Glycerophosphates	CCCCCCCCCCCCC(=O)O[C@@H](COP(=O)(O)O)COC(=O)CCCCCCC/C=C\CCCC	52928701	-6.66337	-1	Diacylglycerophosphates [GP1001];	MSI 3
4434	glucoclionasterol (or isomer)	lipid_neg	575.43	6.25	C35H60O6	3			LMST01040200	NPJICTMALKLTFW-VPFCYKORSA-N	Stigmastane steroids	CC[C@H](C(C)C)CC[C@H]([C@H]1CC[C@@H]2[C@]1(C)CC[C@H]1[C@H]2CC=C2[C@]1(C)CC[C@@H](C2)O[C@@H]1O[C@H](CO)[C@H]([C@@H]([C@H]1O)O)O)C	70699353	-2.79718	-1	Stigmasterols and C24-ethyl derivatives [ST0104];	MSI 3
4435	1-(O-alpha-D-glucopyranosyl)-(1,3S,25R)-hexacosanetriol (or isomer)	lipid_neg	575.452	4.64	C32H64O8	3			LMFA13010025	ZTDUIGVZKPFWOX-BTZPPBCFSA-N	Fatty acyl glycosides of mono- and disaccharides	OC[C@H]1O[C@H](OCC[C@H](CCCCCCCCCCCCCCCCCCCCC[C@H](O)C)O)[C@@H]([C@H]([C@@H]1O)O)O	21727851	-0.746626	-1	Fatty acyl glycosides of mono- and disaccharides [FA1301];	MSI 3
4438	1,1'-Dihydroxy-zeta-carotene (or isomer)	lipid_neg	575.478	6.27	C40H64O2	3			LMPR01070436	DJFJTKJCZUNZRV-FNKRTIFCSA-N	Carotenoids (C40, Ψ-Ψ)	C/C(=C\C=C\C=C(\C=C\C=C(\CC/C=C(/CCCC(O)(C)C)\C)/C)/C)/C=C/C=C(/CC/C=C(/CCCC(O)(C)C)\C)\C	87795603	-8.67359	-1	C40 isoprenoids (tetraterpenes) [PR0107];	MSI 3
4439	PS(22:2(13Z,16Z)/0:0) (or isomer)	lipid_neg	576.325	0.74	C28H52NO9P	3			LMGP03050024	DSUKBLPUEMZQIX-ARCRADLVSA-N	Glycerophosphoserines	CCCCC/C=C\C/C=C\CCCCCCCCCCCC(=O)OC[C@H](COP(=O)(OC[C@@H](C(=O)O)N)O)O	52926292	-9.24337	-1	Monoacylglycerophosphoserines [GP0305];	MSI 3
4449	hexadecyl tricosanoate (or isomer)	lipid_neg	577.592	11.15	C39H78O2	3			LMFA07010007	KVPNEQOFBDJTSL-UHFFFAOYSA-N	Wax monoesters	CCCCCCCCCCCCCCCCCCCCCCC(=O)OCCCCCCCCCCCCCCCC	42607329	-1.44158	-1	Wax monoesters [FA0701];	MSI 3
4451	PE(12:0/12:0) (or isomer)	lipid_neg	578.389	6.75	C29H58NO8P	3			LMGP02010098	ZLGYVWRJIZPQMM-HHHXNRCGSA-N	Glycerophosphoethanolamines	CCCCCCCCCCCC(=O)OC[C@@H](OC(=O)CCCCCCCCCCC)COP(=O)(OCCN)O	9546801	10.7156	-1	Diacylglycerophosphoethanolamines [GP0201];	MSI 3
4452	1-(2-methoxy-17Z-tetracosenyl)-sn-glycero-3-phosphoethanolamine (or isomer)	lipid_neg	578.42	6.9	C30H62NO7P	3			LMGP02060029	UUJZEXPVLNQBJA-QYOUFUSSSA-N	Glycerophosphoethanolamines	CCCCCC/C=C\CCCCCCCCCCCCCCC(COC[C@H](COP(=O)(OCCN)O)O)OC	137323932	0.744529	-1	Monoalkylglycerophosphoethanolamines [GP0206];	MSI 3
4475	DG(12:0/21:0/0:0)[iso2] (or isomer)	lipid_neg	581.518	7.17	C36H70O5	3	HMDB0093111		LMGL02010346	DSPPAIXHNWKXQB-UMSFTDKQSA-N	Diacylglycerols	CCCCCCCCCCCCCCCCCCCCC(=O)O[C@H](COC(=O)CCCCCCCCCCC)CO	56936314	5.10639	-1	Diacylglycerols [GL0201];	MSI 3
4479	Cer(t18:1(6OH)/17:0(2OH)) (or isomer)	lipid_neg	582.508	7.17	C35H69NO5	3			LMSP02010192	HIAKZLNBYFZTDF-PSRMWANJSA-N	Ceramides	CCCCCCCCCCCCCCCC(C(=O)N[C@H]([C@@H](/C=C/[C@@H](CCCCCCCCCCCC)O)O)CO)O		-4.29141	-1	N-acylsphingosines (ceramides) [SP0201];	MSI 3
4486	catechin 3-eicosanoate (or isomer)	lipid_neg	583.365	6.02	C35H52O7	3			LMPK12020291	JXWUDTVQNAKDFQ-QWOOXDRHSA-N	Flavan-3-ols	CCCCCCCCCCCCCCCCCCCC(=O)O[C@H]1Cc2c(O)cc(cc2O[C@@H]1c1ccc(c(c1)O)O)O		2.4445	-1	Flavans, Flavanols and Leucoanthocyanidins [PK1202];	MSI 3
4489	DG(12:0/22:6(4Z,7Z,10Z,13Z,16Z,19Z)/0:0)[iso2] (or isomer)	lipid_neg	583.431	8.47	C37H60O5	3			LMGL02010353	YMDAKYHPHHIDDO-QZXJYXSHSA-N	Diacylglycerols	CCCCCCCCCCCC(=O)OC[C@@H](OC(=O)CC/C=C\C/C=C\C/C=C\C/C=C\C/C=C\C/C=C\CC)CO	56936321	-10.0524	-1	Diacylglycerols [GL0201];	MSI 3
4508	DG(14:0/20:4(5Z,8Z,11Z,14Z)/0:0)[iso2] (or isomer)	lipid_neg	587.466	7.15	C37H64O5	3	HMDB0007025		LMGL02010392	WUAKTBJJBHNDEY-BAGRHYESSA-N	Diacylglycerols	CCCCCCCCCCCCCC(=O)OC[C@@H](OC(=O)CCC/C=C\C/C=C\C/C=C\C/C=C\CCCCC)CO	53477960	-2.88254	-1	Diacylglycerols [GL0201];	MSI 3
4537	DG(17:0/17:2(9Z,12Z)/0:0)[iso2] (or isomer)	lipid_neg	591.494	6.8	C37H68O5	3			LMGL02010022	MHHWRIGSACMXBI-OBMFRSCZSA-N	Diacylglycerols	CCCCCCCCCCCCCCCCC(=O)OC[C@@H](OC(=O)CCCCCCC/C=C\C/C=C\CCCC)CO	9543690	-9.78345	-1	Diacylglycerols [GL0201];	MSI 3
4539	Brittonxanthin (or isomer)	lipid_neg	593.404	4.65	C41H54O3	3			LMPR01070798	UGLDWWRHDZCJIX-UQFPWVGQSA-N	Carotenoids (C40, β-β)	COC1CC(C)(C)C(=C(C1=O)C)/C=C/C(=C/C=C/C(=C/C=C/C=C(/C=C/C=C(/C=C/C1=C(C)C(=O)CCC1(C)C)\C)\C)/C)/C		6.73372	-1	C40 isoprenoids (tetraterpenes) [PR0107];	MSI 3
4544	Jurubine (or isomer)	lipid_neg	594.396	6.12	C33H57NO8	3			LMST01070002	YEWUMIMAJWFDQG-WILLDVSMSA-N	Furostane steroids	OC[C@H]1O[C@@H](OC[C@@H](CC[C@@]2(O)O[C@@H]3[C@H]([C@@H]2C)[C@@]2([C@@H](C3)[C@@H]3CC[C@@H]4[C@]([C@H]3CC2)(C)CC[C@@H](C4)N)C)C)[C@@H]([C@H]([C@@H]1O)O)O	52931419	-8.66304	-1	Furostanols and derivatives [ST0107];	MSI 3
4550	1-Hexosyl-1,2-dihydro-3,4-didehydroapo-8'-lycopenol (or isomer)	lipid_neg	595.364	4.9	C36H52O7	3			LMPR0106010049	YTGUIAOQSPZCKW-QFQZUQSPSA-N	Apocarotenoids (C30, Ψ-Ψ)	OC/C(=C/C=C/C(=C/C=C/C=C(/C=C/C=C(/C=C/C=C(/C=C/CC(O[C@@H]1O[C@H](CO)[C@H]([C@@H]([C@@H]1O)O)O)(C)C)\C)\C)\C)/C)/C		-0.132468	-1	C30 isoprenoids (triterpenes) [PR0106];	MSI 3
4554	26-O-[beta-D-glucopyranosyl]-25R-furostan-3beta,22alpha,26-triol (or isomer)	lipid_neg	595.391	4.65	C33H56O9	3			LMST01070001	FBJYDOQUXQMQSS-WILLDVSMSA-N	Furostane steroids	OC[C@H]1O[C@@H](OC[C@@H](CC[C@@]2(O)O[C@@H]3[C@H]([C@@H]2C)[C@@]2([C@@H](C3)[C@@H]3CC[C@@H]4[C@]([C@H]3CC2)(C)CC[C@@H](C4)O)C)C)[C@@H]([C@H]([C@@H]1O)O)O	25041237	10.0227	-1	Furostanols and derivatives [ST0107];	MSI 3
4555	Xipholenin (or isomer)	lipid_neg	595.419	4.87	C41H56O3	3			LMPR01070817	XMJZUQVGBMNPFZ-KGYDGMHDSA-N	Carotenoids (C40, β-β)	CO[C@H]1CC(C)(C)C(=C(C1=O)C)/C=C/C(=C/C=C/C(=C/C=C/C=C(/C=C/C=C(/C=C/[C@H]1C(=C[C@H](CC1(C)C)O)C)\C)\C)/C)/C	141684196	6.1508	-1	C40 isoprenoids (tetraterpenes) [PR0107];	MSI 3
4569	Rhodobacterioxanthin (or isomer)	lipid_neg	597.428	8.25	C41H58O3	3			LMPR01070480	NLSHXTJPFWTWFP-REIHPGBOSA-N	Carotenoids (C40, Ψ-Ψ)	O=C/C(=C/C=C/C=C(/C=C/C=C(/C=C/C=C(/CCC(OC)(C)C)\C)\C)\C)/C=C/C=C(/C=C/C=C(/C=C/CC(OC)(C)C)\C)\C		-4.81088	-1	C40 isoprenoids (tetraterpenes) [PR0107];	MSI 3
4575	PI(18:0/0:0) (or isomer)	lipid_neg	599.318	8.47	C27H53O12P	3	HMDB0240261		LMGP06050004	MXAFDFDAIFZFET-CZDOQZASSA-N	Glycerophosphoinositols	CCCCCCCCCCCCCCCCCC(=O)OC[C@H](COP(=O)(O[C@@H]1[C@H](O)[C@H](O)[C@H]([C@@H]([C@H]1O)O)O)O)O	42607495	-2.93174	-1	Monoacylglycerophosphoinositols [GP0605];	MSI 3
4583	OH-Spheroidenone (or isomer)	lipid_neg	599.441	6.32	C41H60O3	3		C15905	LMPR01070151	RUIGAJAIJJUKFM-PZWPVEARSA-N	Carotenoids (C40, Ψ-Ψ)	COC(C(=O)/C=C/C(=C/C=C/C(=C/C=C/C(=C/C=C/C=C(/C=C/C=C(/CC/C=C(/CCCC(O)(C)C)\C)\C)\C)/C)/C)/C)(C)C	16061267	-9.71591	-1	C40 isoprenoids (tetraterpenes) [PR0107];	MSI 3
4604	5,4'-Dihydroxy-6-C-prenylflavanone 4'-xylosyl-(1->2)-rhamnoside (or isomer)	lipid_neg	601.221	2.65	C31H38O12	3			LMPK12140101	ZJJKXIQHONOIPV-CQKPLMTESA-N	Flavanones	C/C(=C\Cc1ccc2c(c1O)C(=O)CC(O2)c1ccc(cc1)O[C@@H]1O[C@@H](C)[C@@H]([C@H]([C@H]1O[C@@H]1OC[C@H]([C@@H]([C@H]1O)O)O)O)O)/C	42607839	-14.1495	-1	Flavanones [PK1214];	MSI 3
4606	CerPE(d14:2(4E,6E)/16:0) (or isomer)	lipid_neg	601.439	8.55	C32H63N2O6P	3			LMSP03020029	BIILKPXCGAIUCO-NXSGTHGASA-N	Phosphosphingolipids	CCCCCCCCCCCCCCCC(=O)N[C@H]([C@@H](/C=C/C=C/CCCCCCC)O)COP(=O)(OCCN)O	70699012	7.04843	-1	Ceramide phosphoethanolamines [SP0302];	MSI 3
4607	1-(14-methyl-pentadecanoyl)-2-(8-[1]-ladderane-octanyl)-sn-glycerol (or isomer)	lipid_neg	601.521	4.25	C39H70O4	3			LMGL02070023	BDAZMAFTXJWLKZ-HIIKMLSBSA-N	Diacylglycerols	OC[C@@H](COC(=O)CCCCCCCCCCCCC(C)C)OCCCCCCCCC1CCC2C(C1)C1C2C=CCC1	137323882	1.50117	-1	1-acyl,2-alkylglycerols [GL0207];	MSI 3
4608	1-(14-methyl-pentadecanoyl)-2-(8-[3]-ladderane-octanyl)-sn-glycerol (or isomer)	lipid_neg	601.518	6.55	C39H70O4	3			LMGL02070004	QCHBHNNYXGOTCL-GXJVVETESA-N	Diacylglycerols	OC[C@@H](COC(=O)CCCCCCCCCCCCC(C)C)OCCCCCCCCC1CCC2C(C1)C1C2C2C1CC2	24778510	-3.54425	-1	1-acyl,2-alkylglycerols [GL0207];	MSI 3
4626	1-(O-alpha-D-glucopyranosyl)-(1,3S,27R)-octacosanetriol (or isomer)	lipid_neg	603.488	5.44	C34H68O8	3			LMFA13010026	NFLSAIRBIHMTCP-PAOSWGDWSA-N	Fatty acyl glycosides of mono- and disaccharides	OC[C@H]1O[C@H](OCC[C@H](CCCCCCCCCCCCCCCCCCCCCCC[C@H](O)C)O)[C@@H]([C@H]([C@@H]1O)O)O	102318046	6.40915	-1	Fatty acyl glycosides of mono- and disaccharides [FA1301];	MSI 3
4632	Cer(d16:2(4E,6E)/22:1(13Z)(2OH)) (or isomer)	lipid_neg	604.525	9.05	C38H71NO4	3			LMSP02010092	NABQFRSEPFCNMQ-YETABHKWSA-N	Ceramides	CCCCCCCCC/C=C/C=C/[C@H]([C@@H](NC(=O)C(CCCCCCCCCC/C=C\CCCCCCCC)O)CO)O	70698979	-10.173	-1	N-acylsphingosines (ceramides) [SP0201];	MSI 3
4640	Squamostatin D (or isomer)	lipid_neg	607.455	8.27	C36H64O7	3			LMPK03000029	WQZQTAFMUZJWFN-KCTXJUDOSA-N	Acetogenins	CCCCCCCCC[C@H]([C@@H]1CC[C@H](O1)[C@H](CC[C@@H]([C@@H]1CC[C@H](O1)CCCCCCCCCC1=C[C@@H](OC1=O)C)O)O)O		-4.82018	-1		MSI 3
4643	Ketospirilloxanthin (or isomer)	lipid_neg	609.437	4.59	C42H58O3	3		C15884	LMPR01070153	AUIMFBMJZYMMRO-MRLRKSOKSA-N	Carotenoids (C40, Ψ-Ψ)	COC(C/C=C/C(=C/C=C/C(=C/C=C/C(=C/C=C/C=C(/C=C/C=C(/C=C/C=C(/C=C/C(=O)C(OC)(C)C)\C)\C)\C)/C)/C)/C)(C)C	16061269	9.25244	-1	C40 isoprenoids (tetraterpenes) [PR0107];	MSI 3
4649	Cer(t18:1(6OH)/19:0(2OH)) (or isomer)	lipid_neg	610.539	8.17	C37H73NO5	3			LMSP02010190	KZMKQPSMXCKLJO-UFFCFSDUSA-N	Ceramides	CCCCCCCCCCCCCCCCCC(C(=O)N[C@H]([C@@H](/C=C/[C@@H](CCCCCCCCCCCC)O)O)CO)O		-3.56064	-1	N-acylsphingosines (ceramides) [SP0201];	MSI 3
4652	19-Methoxy siphonaxanthin (or isomer)	lipid_neg	613.419	5.77	C41H58O4	3			LMPR01070947	XUHAFJJARJOCDZ-NOJRHLLDSA-N	Carotenoids (C40, β-ε)	COC/C(=C\C=C\C(=C\C=C\C=C(\C=C\C=C(\C=C\[C@H]1C(=C[C@@H](CC1(C)C)O)C)/C)/C)\C)/C(=O)CC1=C(C)C[C@H](CC1(C)C)O		-11.769	-1	C40 isoprenoids (tetraterpenes) [PR0107];	MSI 3
4661	19-Hydroxymytiloxanthin (or isomer)	lipid_neg	615.378	2.99	C39H52O6	3			LMPR01071016	MJLHXTYBNWPGHJ-OYTQUDIVSA-N	Apocarotenoids	OC/C(=C\C=C\C(=C\C=C\C=C(\C=C\C=C(\C(=C\C(=O)[C@]1(C)C[C@H](CC1(C)C)O)\O)/C)/C)\C)/C#CC1=C(O)C[C@H](CC1(C)C)O		14.6017	-1	C40 isoprenoids (tetraterpenes) [PR0107];	MSI 3
4662	DG(16:1(9Z)/20:3(8Z,11Z,14Z)/0:0)[iso2] (or isomer)	lipid_neg	615.495	5.97	C39H68O5	3	HMDB0007140		LMGL02010069	NYQKJGFMVCFYDN-AMOZTXBCSA-N	Diacylglycerols	CCCCCC/C=C\CCCCCCCC(=O)OC[C@@H](OC(=O)CCCCCC/C=C\C/C=C\C/C=C\CCCCC)CO	9543735	-6.77142	-1	Diacylglycerols [GL0201];	MSI 3
4668	1-(10-methyl-hexadecanoyl)-2-(8-[1]-ladderane-octanyl)-sn-glycerol (or isomer)	lipid_neg	615.53	8.55	C40H72O4	3			LMGL02070025	HWOPWFABWDPISZ-JKIJDPNLSA-N	Diacylglycerols	CCCCCCC(CCCCCCCCC(=O)OC[C@@H](OCCCCCCCCC1CCC2C(C1)C1C2C=CCC1)CO)C	137323884	-9.38289	-1	1-acyl,2-alkylglycerols [GL0207];	MSI 3
4672	Flavocristamide A (or isomer)	lipid_neg	616.46	4.6	C34H67NO6S	3			LMSP00000022	YPDRPLLLEHXCJA-JDSDXVMKSA-N	Ceramides	CC(CCCCCCCCCCC[C@@H](CC(=O)N[C@H]([C@@H](/C=C/CCCCCCCCCC(C)C)O)CS(=O)(=O)O)O)C		-2.18943	0		MSI 3
4688	desferrioxamine G (or isomer)	lipid_neg	617.353	2.14	C27H50N6O10	3			LMFA08020171	MIVGUYBAQIHKPJ-UHFFFAOYSA-N	N-acyl amines	NCCCCCN(C(=O)CCC(=O)NCCCCCN(C(=O)CCC(=O)NCCCCCN(C(=O)CCC(=O)O)O)O)O	11444934	2.46474	-1	N-acyl amines [FA0802];	MSI 3
4689	1-(O-alpha-D-glucopyranosyl)-3-keto-(1,25R,27R)-octacosanetriol (or isomer)	lipid_neg	617.463	4.6	C34H66O9	3			LMFA13010023	RNTKVHFMPKUBEV-LVDOKWIRSA-N	Fatty acyl glycosides of mono- and disaccharides	OC[C@H]1O[C@H](OCCC(=O)CCCCCCCCCCCCCCCCCCCCC[C@@H](C[C@H](O)C)O)[C@@H]([C@H]([C@@H]1O)O)O	101916309	-0.1072	-1	Fatty acyl glycosides of mono- and disaccharides [FA1301];	MSI 3
4690	Nonaflavuxanthin (or isomer)	lipid_neg	617.473	8.39	C45H62O	3			LMPR01080012	UCNSJZXDWHQPTM-HJTQPQEFSA-N	Carotenoids (C40, Ψ-Ψ)	OC/C(=C/CC(C(=C)C)/C=C/C(=C/C=C/C(=C/C=C/C(=C/C=C/C=C(/C=C/C=C(/C=C/C=C(/CC/C=C(\C)/C)\C)\C)\C)/C)/C)/C)/C		-0.0656448	-1	Polyterpenes [PR0108];	MSI 3
4694	PE(P-16:0/12:0) (or isomer)	lipid_neg	618.449	5.99	C33H66NO7P	3			LMGP02030007	XVUVOVJNJMWWIF-PRKNVFMNSA-N	Glycerophosphoethanolamines	CCCCCCCCCCCCCC/C=C\OC[C@@H](OC(=O)CCCCCCCCCCC)COP(=O)(OCCN)O	52925040	-2.76081	-1	1-(1Z-alkenyl),2-acylglycerophosphoethanolamines [GP0203];	MSI 3
4702	4,2',3',4'-Tetrahydroxychalcone 4'-O-(2''-O-p-coumaroyl-6''-O-acetyl)glucoside (or isomer)	lipid_neg	621.162	0.95	C32H30O13	3			LMPK12120149	MNTAKHYEMJWPAC-SHVUDZGFSA-N	Chalcones	CC(=O)OC[C@H]1O[C@@H](Oc2ccc(c(c2O)O)C(=O)/C=C/c2ccc(cc2)O)[C@@H]([C@H]([C@@H]1O)O)OC(=O)/C=C/c1ccc(cc1)O	10908299	1.03846	0	Chalcones and dihydrochalcones [PK1212];	MSI 3
4705	7,5',4'-Trimethoxyflavone 7-xylosyl-(1->6)-glucoside (or isomer)	lipid_neg	621.187	0.97	C29H34O15	3			LMPK12110969	SIWCLUVDCVTJDC-YUYUGGDUSA-N	Flavones	COc1cc(O[C@@H]2O[C@H](CO[C@@H]3OC[C@H]([C@@H]([C@H]3O)O)O)[C@H]([C@@H]([C@H]2O)O)O)cc2c1c(=O)cc(o2)c1ccc(c(c1)OC)OC	10675379	7.18602	-1	Flavones and Flavonols [PK1211];	MSI 3
4735	PE(14:1(9Z)/14:1(9Z)) (or isomer)	lipid_neg	630.41	7.45	C33H62NO8P	3	HMDB0008855		LMGP02011238	NMAFIXDXWCNTFK-HFQSORNJSA-N	Glycerophosphoethanolamines	CCCC/C=C\CCCCCCCC(=O)OC[C@@H](OC(=O)CCCCCCC/C=C\CCCC)COP(=O)(OCCN)O	52924935	-6.04592	-1	Diacylglycerophosphoethanolamines [GP0201];	MSI 3
4747	CerP(d18:1/16:0[2OH]) (or isomer)	lipid_neg	632.465	6.27	C34H68NO7P	3			LMSP02050015	FIEVMAGWIQBIIH-HOXYDHSRSA-N	Ceramides	CCCCCCCCCCCCC/C=C/[C@H]([C@@H](NC(=O)C(CCCCCCCCCCCCCC)O)COP(=O)(O)O)O		-1.86086	-1	Ceramide 1-phosphates [SP0205];	MSI 3
4754	2'-Isopentenyldehydrosaproxanthin (or isomer)	lipid_neg	633.47	4.4	C45H62O2	3			LMPR01080015	SKRRRHHYRQAZNI-LRVRPKNKSA-N	Carotenoids (C45, β-Ψ)	C/C(=C\C=C\C=C(\C=C\C=C(\C=C\C1=C(C)CC(=CC1(C)C)O)/C)/C)/C=C/C=C(/C=C/C=C(/C=C/C(C(O)(C)C)C/C=C(\C)/C)\C)\C		3.91787	-1	Polyterpenes [PR0108];	MSI 3
4768	2'-Hydroxyflexixanthin trimethyl ether (or isomer)	lipid_neg	639.445	7.17	C43H60O4	3			LMPR01070578	ZUECSZNFGDSAJE-WADUVYEXSA-N	Carotenoids (C40, β-Ψ)	COC(C(OC)(C)C)/C=C/C(=C/C=C/C(=C/C=C/C(=C/C=C/C=C(/C=C/C=C(/C=C/C1=C(C)C(=O)C(CC1(C)C)OC)\C)\C)/C)/C)/C		4.29025	-1	C40 isoprenoids (tetraterpenes) [PR0107];	MSI 3
4769	Topostin D654 (or isomer)	lipid_neg	639.494	5.07	C36H68N2O7	3			LMFA08020286	FYYPBKAUUIEWNN-ZWXJPIIXSA-N	N-acyl amines	CCCCCCCCCCCCC[C@H](CC(=O)NCC(=O)N[C@H](C(=O)O)CO)OC(=O)CCCCCCCCCCCC(C)C	10349186	-1.51553	0	N-acyl amines [FA0802];	MSI 3
4772	3beta-[[3-[(4-Aminobutyl)amino]propyl]amino]-24-oxo-5alpha-cholestane-7alpha,26-diol 26-sulfate (or isomer)	lipid_neg	640.44	6.79	C34H63N3O6S	3			LMST05050063	FPONVJDJOHMLCJ-ZTGGERBASA-N	Cholestane steroids	NCCCCNCCCN[C@H]1CC[C@]2([C@H](C1)C[C@H]([C@@H]1[C@@H]2CC[C@]2([C@H]1CC[C@@H]2[C@@H](CCC(=O)C(COS(=O)(=O)O)C)C)C)O)C	10794221	4.91015	-1	Other Steroid conjugates [ST0505];	MSI 3
4789	N-palmitoyl-D-sphingosyl-1-(2-aminoethyl)phosphonate (or isomer)	lipid_neg	643.524	7.44	C36H73N2O5P	3			LMSP04000002	LGELCIQGWFLHHI-WSYRTZMQSA-N	Ceramides	CCCCCCCCCCCCCCCC(=O)N[C@H]([C@@H](/C=C/CCCCCCCCCCCCC)O)COP(=O)(CCN)O	52931240	9.28054	-1		MSI 3
4799	Sagittatoside B (or isomer)	lipid_neg	645.212	5.44	C32H38O14	3			LMPK12112005	BVDGQVAUJNUPGW-JGSSSOFVSA-N	Flavonols	COc1ccc(cc1)c1oc2c(C/C=C(\C)/C)c(O)cc(c2c(=O)c1O[C@@H]1O[C@@H](C)[C@@H]([C@H]([C@H]1O[C@@H]1OC[C@H]([C@@H]([C@H]1O)O)O)O)O)O	10146160	-11.2016	-1	Flavones and Flavonols [PK1211];	MSI 3
4801	Rhizochalinin D (or isomer)	lipid_neg	645.513	4.6	C35H70N2O8	3			LMSP01080039	ZOLNKPLWFFLILG-XJHBATEFSA-N	Sphingoid bases	OC[C@H]1O[C@@H](O[C@@H]([C@H](N)C)CCCCCCCCCCCCCCC(=O)CCCCCCCC[C@H]([C@H](N)C)O)[C@@H]([C@H]([C@@H]1O)O)O	42608368	10.3103	0	Sphingoid base analogs [SP0108];	MSI 3
4805	DG(18:3(6Z,9Z,12Z)/20:0/0:0)[iso2] (or isomer)	lipid_neg	645.54	4.6	C41H74O5	3	HMDB0007281		LMGL02010484	AHFXSFABMNMUBM-WIYORBNSSA-N	Diacylglycerols	CCCCCCCCCCCCCCCCCCCC(=O)O[C@H](COC(=O)CCCC/C=C\C/C=C\C/C=C\CCCCC)CO	53478123	-9.06259	-1	Diacylglycerols [GL0201];	MSI 3
4811	PE(P-14:0(13Me)/14:0(13Me)) (or isomer)	lipid_neg	646.479	7.97	C35H70NO7P	3			LMGP02030096	WFCKUURGYDSXHH-ILIIBKBHSA-N	Glycerophosphoethanolamines	NCCOP(=O)(OC[C@H](OC(=O)CCCCCCCCCCCC(C)C)CO/C=C\CCCCCCCCCCC(C)C)O	139291747	-3.75483	-1	1-(1Z-alkenyl),2-acylglycerophosphoethanolamines [GP0203];	MSI 3
4822	Uvaricin (or isomer)	lipid_neg	647.483	6.6	C39H68O7	3			LMPK03000013	JQOYPOSGHDJFLI-NRKBUBGYSA-N	Acetogenins	CCCCCCCCCCC(C1CCC(O1)C1CCC(O1)C(CCCCCCCCCCCCC1=C[C@@H](OC1=O)C)O)OC(=O)C		-10.1557	-1		MSI 3
4826	18:2 Cholesterol ester (or isomer)	lipid_neg	647.583	9.25	C45H76O2	3	HMDB00610	C15441	LMST01020008	NAACPBBQTFFYQB-LJAITQKLSA-N	Cholestane steroids	CCCCC/C=C\C/C=C\CCCCCCCC(=O)O[C@H]1CC[C@]2(C(=CC[C@@H]3[C@@H]2CC[C@]2([C@H]3CC[C@@H]2[C@@H](CCCC(C)C)C)C)C1)C	5287939	8.37278	0	Steryl esters [ST0102];	MSI 3
4840	PG(O-16:0/12:0) (or isomer)	lipid_neg	651.458	4.59	C34H69O9P	3			LMGP04020001	WVBWSEJGHVIHEP-JHOUSYSJSA-N	Glycerophosphoglycerols	CCCCCCCCCCCCCCCCOC[C@@H](OC(=O)CCCCCCCCCCC)COP(=O)(OC[C@H](CO)O)O	52927249	-4.06428	-1	1-alkyl,2-acylglycerophosphoglycerols [GP0402];	MSI 3
4869	N-[3-(13-methyl-tetradecanoyloxy)-13-methyl-hexadecanoyl] glycyl serine (or isomer)	lipid_neg	653.504	3.94	C37H70N2O7	3			LMFA08020231	DZKPDDDIBSEKLY-OBOZPERJSA-N	N-acyl amines	OC[C@@H](C(=O)O)NC(=O)CNC(=O)CC(OC(=O)CCCCCCCCCCCC(C)C)CCCCCCCCCCCC(C)C	53787314	-10.2904	-1	N-acyl amines [FA0802];	MSI 3
4871	DG(17:2(9Z,12Z)/22:4(7Z,10Z,13Z,16Z)/0:0)[iso2] (or isomer)	lipid_neg	653.525	5.25	C42H70O5	3			LMGL02010183	UAJZFRNWYPVRMO-XSTGAJCQSA-N	Diacylglycerols	CCCCC/C=C\C/C=C\C/C=C\C/C=C\CCCCCC(=O)O[C@H](COC(=O)CCCCCCC/C=C\C/C=C\CCCC)CO	9543848	14.7735	-1	Diacylglycerols [GL0201];	MSI 3
4881	DGTA(14:0/14:0) (or isomer)	lipid_neg	654.527	5.29	C38H73NO7	3			LMGL07010008	FLBPMPGLZMWCCM-HTIIIDOHSA-N	other	CCCCCCCCCCCCCC(=O)OC[C@@H](OC(=O)CCCCCCCCCCCCC)COCC(C(=O)[O-])C[N+](C)(C)C		-6.38197	-1	Betaine diacylglycerols [GL0701];	MSI 3
4885	Quercetagetin 4'-methyl ether 7-(6-(E)-caffeylglucoside) (or isomer)	lipid_neg	655.124	1.05	C31H28O16	3			LMPK12112955	VOLQPULSOMKKEF-JHCQQDQRSA-N	Flavonols	COc1ccc(cc1O)c1oc2cc(O[C@@H]3O[C@H](COC(=O)/C=C/c4ccc(c(c4)O)O)[C@H]([C@@H]([C@H]3O)O)O)c(c(c2c(=O)c1O)O)O	102403045	-9.941	0	Flavones and Flavonols [PK1211];	MSI 3
4907	Vitexin 3''',4'''-Di-O-acetyl 2''-O-rhamnoside (or isomer)	lipid_neg	661.183	0.6	C31H34O16	3			LMPK12110281	YSGRAAYVNSIFGD-LPSKBFPWSA-N	Flavones	OC[C@H]1O[C@H]([C@@H]([C@H]([C@@H]1O)O)O[C@@H]1O[C@@H](C)[C@@H]([C@H]([C@H]1O)OC(=O)C)OC(=O)C)c1c(O)cc(c2c1oc(cc2=O)c1ccc(cc1)O)O	102404325	8.68391	-1	Flavones and Flavonols [PK1211];	MSI 3
4915	PA(12:0/21:0) (or isomer)	lipid_neg	661.488	4.97	C36H71O8P	3			LMGP10010062	OONYCSCEVCECOJ-UUWRZZSWSA-N	Glycerophosphates	CCCCCCCCCCCCCCCCCCCCC(=O)O[C@@H](COP(=O)(O)O)COC(=O)CCCCCCCCCCC	52928655	9.49396	-1	Diacylglycerophosphates [GP1001];	MSI 3
4923	PS(P-16:0/12:0) (or isomer)	lipid_neg	662.442	4.64	C34H66NO9P	3			LMGP03030001	IVTVTYQKHJKCQY-HRORMRJYSA-N	Glycerophosphoserines	CCCCCCCCCCCCCC/C=C\OC[C@@H](OC(=O)CCCCCCCCCCC)COP(=O)(OC[C@@H](C(=O)O)N)O	52926183	2.0205	-1	1-(1Z-alkenyl),2-acylglycerophosphoserines [GP0303];	MSI 3
4930	Pectolinarigenin 7-(4'''-acetylrutinoside) (or isomer)	lipid_neg	663.191	0.6	C31H36O16	3			LMPK12111129	PXJGTASAGKWQQJ-NUBBFWLOSA-N	Flavones	COc1c(O[C@@H]2O[C@H](CO[C@@H]3O[C@@H](C)[C@@H]([C@H]([C@H]3O)O)OC(=O)C)[C@H]([C@@H]([C@H]2O)O)O)cc2c(c1O)c(=O)cc(o2)c1ccc(cc1)OC	9986888	-2.93451	-1	Flavones and Flavonols [PK1211];	MSI 3
4933	PG(P-16:0/13:0) (or isomer)	lipid_neg	663.46	5.09	C35H69O9P	3			LMGP04030002	ZRWUZLVSNTVIHD-BNNUBUKUSA-N	Glycerophosphoglycerols	CCCCCCCCCCCCCC/C=C\OC[C@@H](OC(=O)CCCCCCCCCCCC)COP(=O)(OC[C@H](CO)O)O	52927342	-1.65065	-1	1-(1Z-alkenyl),2-acylglycerophosphoglycerols [GP0403];	MSI 3
4944	PS(O-16:0/12:0) (or isomer)	lipid_neg	664.454	5.95	C34H68NO9P	3			LMGP03020001	QKISPFFHFYCBQG-ZWXJPIIXSA-N	Glycerophosphoserines	CCCCCCCCCCCCCCCCOC[C@@H](OC(=O)CCCCCCCCCCC)COP(=O)(OC[C@@H](C(=O)O)N)O	52926090	-2.22883	-1	1-alkyl,2-acylglycerophosphoserines [GP0302];	MSI 3
4956	Cer 18:0;O3/24:0 (or isomer)	lipid_neg	666.638	10.17	C42H85NO4	3			LMSP02030004	ZESJDNWGTANZCC-LFVSMIGWSA-N	Ceramides	CCCCCCCCCCCCCCCCCCCCCCCC(=O)N[C@H]([C@@H]([C@@H](CCCCCCCCCCCCCC)O)O)CO	10462091	-4.10413	-1	N-acyl-4-hydroxysphinganines (phytoceramides) [SP0203];	MSI 3
4964	Cer(t17:0/24:0(2OH)) (or isomer)	lipid_neg	668.613	10.37	C41H83NO5	3			LMSP02030087	WPOLKPIVJDIQMS-JBIFUTELSA-N	Ceramides	CCCCCCCCCCCCCCCCCCCCCCC(C(=O)N[C@H]([C@@H]([C@@H](CCCCCCCCCCCCC)O)O)CO)O		-10.2489	-1	N-acyl-4-hydroxysphinganines (phytoceramides) [SP0203];	MSI 3
4997	SM(d18:0/14:0) (or isomer)	lipid_neg	675.539	6.75	C37H77N2O6P	3	HMDB0012085		LMSP03010030	MJAFYELZQYPMQG-MPQUPPDSSA-N	other	CCCCCCCCCCCCCCC[C@H]([C@@H](NC(=O)CCCCCCCCCCCCC)COP(=O)(OCC[N+](C)(C)C)[O-])O	44260138	-8.69978	-1	Ceramide phosphocholines (sphingomyelins) [SP0301];	MSI 3
4998	OHHdiA-PC (or isomer)	lipid_neg	676.382	3.55	C33H60NO11P	3			LMGP20010034	AJRLDRTXACYEBL-ISTIVLDXSA-N	other	CCCCCCCC/C=C\CCCCCCCC(=O)OC[C@@H](OC(=O)CCC(/C=C/C(=O)O)O)COP(=O)(OCC[N+](C)(C)C)[O-]	134812313	-1.95914	-1	Oxidized glycerophosphocholines [GP2001];	MSI 3
5004	PG(O-16:0/14:1(9Z)) (or isomer)	lipid_neg	677.474	5.37	C36H71O9P	3			LMGP04020004	UUORSEAQBARVDN-GQEPBNBKSA-N	Glycerophosphoglycerols	CCCCCCCCCCCCCCCCOC[C@@H](OC(=O)CCCCCCC/C=C\CCCC)COP(=O)(OC[C@H](CO)O)O	52927252	-3.54601	-1	1-alkyl,2-acylglycerophosphoglycerols [GP0402];	MSI 3
5023	Cer(t18:1(6OH)/25:0) (or isomer)	lipid_neg	678.64	10.39	C43H85NO4	3			LMSP02010139	FPBIZJJXPSAZJI-UPXGJMFDSA-N	Ceramides	CCCCCCCCCCCCCCCCCCCCCCCCC(=O)N[C@H]([C@@H](/C=C/[C@@H](CCCCCCCCCCCC)O)O)CO		-0.856032	-1	N-acylsphingosines (ceramides) [SP0201];	MSI 3
5024	Mannosyl-1beta-phosphomycoketide C30 (or isomer)	lipid_neg	679.485	5.35	C36H73O9P	3			LMPK01000058	VRRCSSDFDKJMMB-ONPHXUHOSA-N	other	CCCCC[C@@H](CCC[C@@H](CCC[C@@H](CCC[C@@H](CCC[C@@H](CCCOP(=O)(O[C@@H]1O[C@H](CO)[C@H]([C@@H]([C@@H]1O)O)O)O)C)C)C)C)C	52929802	-10.9173	-1		MSI 3
5031	Sitostanyl-18:1 (or isomer)	lipid_neg	679.641	10.37	C47H84O2	3			LMST01020102	OKCXVZHLTRBBOQ-CCTBPIBKSA-N	Stigmastane steroids	CCCCCCCC/C=C\CCCCCCCC(=O)O[C@H]1CC[C@]2([C@H](C1)CC[C@@H]1[C@@H]2CC[C@]2([C@H]1CC[C@@H]2[C@@H](CC[C@H](C(C)C)CC)C)C)C	69168984	2.16632	-1	Steryl esters [ST0102];	MSI 3
5041	Cer(d18:0/25:0(2OH)) (or isomer)	lipid_neg	680.655	10.54	C43H87NO4	3			LMSP02020059	RZXBDCUYHFVVOW-ZQABLXSNSA-N	Ceramides	CCCCCCCCCCCCCCCCCCCCCCCC(C(=O)N[C@H]([C@@H](CCCCCCCCCCCCCCC)O)CO)O		-2.17982	-1	N-acylsphinganines (dihydroceramides) [SP0202];	MSI 3
5046	Petunidin 3-glucoside-5-(6''-acetylglucoside) (or isomer)	lipid_neg	682.171	1.24	C30H35O18	3			LMPK12010366	BPHSJTQXYOIEMV-PWZIMACXSA-O	other	OC[C@H]1O[C@@H](Oc2cc3c(cc(cc3[o+]c2c2cc(O)c(c(c2)OC)O)O)O[C@@H]2O[C@H](COC(=O)C)[C@H]([C@@H]([C@H]2O)O)O)[C@@H]([C@H]([C@@H]1O)O)O	101940278	-6.11202	-1	Anthocyanidins [PK1201];	MSI 3
5084	PE(15:1(9Z)/17:0) (or isomer)	lipid_neg	688.486	8.47	C37H72NO8P	3			LMGP02010482	DRQCZUGIWQEMDC-KAVVYCDUSA-N	Glycerophosphoethanolamines	CCCCCCCCCCCCCCCCC(=O)O[C@@H](COP(=O)(OCCN)O)COC(=O)CCCCCCC/C=C\CCCCC	52924185	-9.02083	-1	Diacylglycerophosphoethanolamines [GP0201];	MSI 3
5095	PA(18:3(9Z,12Z,15Z)/18:4(6Z,9Z,12Z,15Z)) (or isomer)	lipid_neg	689.412	2.69	C39H63O8P	3	HMDB0115011		LMGP10010408	SJXSLJLQFOEZLQ-DCBJTNPPSA-N	Glycerophosphates	CC/C=C\C/C=C\C/C=C\CCCCCCCC(=O)OC[C@@H](OC(=O)CCCC/C=C\C/C=C\C/C=C\C/C=C\CC)COP(=O)(O)O	52929001	-10.4534	-1	Diacylglycerophosphates [GP1001];	MSI 3
5097	PG(P-16:0/15:1(9Z)) (or isomer)	lipid_neg	689.475	8.54	C37H71O9P	3			LMGP04030006	SQWCOSHISYGGTQ-HJEHDMOGSA-N	Glycerophosphoglycerols	CCCCCCCCCCCCCC/C=C\OC[C@@H](OC(=O)CCCCCCC/C=C\CCCCC)COP(=O)(OC[C@H](CO)O)O	52927346	-1.83944	-1	1-(1Z-alkenyl),2-acylglycerophosphoglycerols [GP0403];	MSI 3
5099	CerPE(d15:1(4E)/20:0(2OH)) (or isomer)	lipid_neg	689.518	7.32	C37H75N2O7P	3			LMSP03020074	DZWVIWJJOGWXCC-ZVZQOESYSA-N	Phosphosphingolipids	CCCCCCCCCCCCCCCCCCC(C(=O)N[C@H]([C@@H](/C=C/CCCCCCCCCC)O)COP(=O)(OCCN)O)O	70699057	-8.26704	-1	Ceramide phosphoethanolamines [SP0302];	MSI 3
5100	PA(18:0/17:0) (or isomer)	lipid_neg	689.513	8.55	C38H75O8P	3			LMGP10010310	QARUBQKSWASZMK-PSXMRANNSA-N	Glycerophosphates	CCCCCCCCCCCCCCCCCC(=O)OC[C@@H](OC(=O)CCCCCCCCCCCCCCCC)COP(=O)(O)O	52928903	1.14464	-1	Diacylglycerophosphates [GP1001];	MSI 3
5103	SM(d18:0/15:0) (or isomer)	lipid_neg	689.553	7.3	C38H79N2O6P	3			LMSP03010091	MOOVXYQLXUAUJU-PQQNNWGCSA-N	other	CCCCCCCCCCCCCCC[C@H]([C@@H](NC(=O)CCCCCCCCCCCCCC)COP(=O)(OCC[N+](C)(C)C)[O-])O	52931141	-11.1744	-1	Ceramide phosphocholines (sphingomyelins) [SP0301];	MSI 3
5106	TG(12:0/14:1(9Z)/14:1(9Z))[iso3] (or isomer)	lipid_neg	689.579	10.74	C43H78O6	3			LMGL03012661	IZVPYIPQSLAKKL-KMSKGEFUSA-N	Triacylglycerols	CCCC/C=C\CCCCCCCC(=O)OC[C@H](OC(=O)CCCCCCC/C=C\CCCC)COC(=O)CCCCCCCCCCC	56936461	9.57925	-1	Triacylglycerols [GL0301];	MSI 3
5117	PG(P-16:0/15:0) (or isomer)	lipid_neg	691.488	7.15	C37H73O9P	3			LMGP04030005	IZXVKNYZZOZRQF-CZTMWHFZSA-N	Glycerophosphoglycerols	CCCCCCCCCCCCCC/C=C\OC[C@@H](OC(=O)CCCCCCCCCCCCCC)COP(=O)(OC[C@H](CO)O)O	52927345	-6.28943	-1	1-(1Z-alkenyl),2-acylglycerophosphoglycerols [GP0403];	MSI 3
5136	PS(O-18:0/12:0) (or isomer)	lipid_neg	692.494	5.8	C36H72NO9P	3			LMGP03020018	DLCOCSWFUKNXGG-NOCHOARKSA-N	Glycerophosphoserines	CCCCCCCCCCCCCCCCCCOC[C@@H](OC(=O)CCCCCCCCCCC)COP(=O)(OC[C@@H](C(=O)O)N)O	52926107	10.418	-1	1-alkyl,2-acylglycerophosphoserines [GP0302];	MSI 3
5141	Cholesteryl nitrolinoleate (or isomer)	lipid_neg	692.559	5.99	C45H75NO4	3			LMST01020028	DBECUTYNMXMLET-QKBQTZBKSA-N	other	CCCCC/C(=C\C/C=C\CCCCCCCC(=O)O[C@H]1CC[C@]2(C(=CC[C@@H]3[C@@H]2CC[C@]2([C@H]3CC[C@@H]2[C@@H](CCCC(C)C)C)C)C1)C)/[N+](=O)[O-]	24779607	-5.49551	-1	Steryl esters [ST0102];	MSI 3
5152	Mannosyl-1beta-phosphomycoketide C31 (or isomer)	lipid_neg	693.506	5.75	C37H75O9P	3			LMPK01000059	UEKNJOPNIRUJDK-CGLSNJQRSA-N	other	CCCCCC[C@@H](CCC[C@@H](CCC[C@@H](CCC[C@@H](CCC[C@@H](CCCOP(=O)(O[C@@H]1O[C@H](CO)[C@H]([C@@H]([C@@H]1O)O)O)O)C)C)C)C)C	52929803	-2.81276	-1		MSI 3
5153	PG(O-16:0/15:0) (or isomer)	lipid_neg	693.506	7.65	C37H75O9P	3			LMGP04020005	ADZHXEDQOONQHS-MPQUPPDSSA-N	Glycerophosphoglycerols	CCCCCCCCCCCCCCCCOC[C@@H](OC(=O)CCCCCCCCCCCCCC)COP(=O)(OC[C@H](CO)O)O	52927253	-2.11573	-1	1-alkyl,2-acylglycerophosphoglycerols [GP0402];	MSI 3
5160	Cer(d18:0/h26:0) (or isomer)	lipid_neg	694.673	10.37	C44H89NO4	3			LMSP02020018	XZMFWWLYDZUCKQ-WZYYJWNZSA-N	Ceramides	CCCCCCCCCCCCCCC[C@H]([C@@H](NC(=O)CCCCCCCCCCCCCCCCCCCCCCCCCO)CO)O	25271604	1.17525	-1	N-acylsphinganines (dihydroceramides) [SP0202];	MSI 3
5168	Cer(t18:0/25:0(2OH)) (or isomer)	lipid_neg	696.65	10.42	C43H87NO5	3			LMSP02030068	YADUGDLSXPPFIP-DGJMNPOFSA-N	Ceramides	CCCCCCCCCCCCCCCCCCCCCCCC(C(=O)N[C@H]([C@@H]([C@@H](CCCCCCCCCCCCCC)O)O)CO)O	91820527	-2.22445	-1	N-acyl-4-hydroxysphinganines (phytoceramides) [SP0203];	MSI 3
5181	CerP 18:1;O2/22:0 (or isomer)	lipid_neg	700.562	7.15	C40H80NO6P	3	HMDB0010703		LMSP02050006	ZRTZYMMYLZPKEQ-GLQCRSEXSA-N	Ceramides	CCCCCCCCCCCCCCCCCCCCCC(=O)N[C@H]([C@@H](/C=C/CCCCCCCCCCCCC)O)COP(=O)(O)O	5283585	-4.82476	-1	Ceramide 1-phosphates [SP0205];	MSI 3
5191	CerPE(d16:1(4E)/20:1(11Z)(2OH)) (or isomer)	lipid_neg	701.517	7.15	C38H75N2O7P	3			LMSP03020083	VLAVPTXAXCGRJR-TWKTWTBUSA-N	Phosphosphingolipids	CCCCCCCCCCC/C=C/[C@H]([C@@H](NC(=O)C(CCCCCCCC/C=C\CCCCCCCC)O)COP(=O)(OCCN)O)O	70699066	-9.46657	-1	Ceramide phosphoethanolamines [SP0302];	MSI 3
5193	EPC 15:1;O2/22:0 (or isomer)	lipid_neg	701.55	4.64	C39H79N2O6P	3			LMSP03020017	PUNOWDWXDFVUSY-GWQJGLRPSA-N	Phosphosphingolipids	CCCCCCCCCCCCCCCCCCCCCC(=O)N[C@H]([C@@H](/C=C/CCCCCCCCCC)O)COP(=O)(OCCN)O	70699000	-14.4896	-1	Ceramide phosphoethanolamines [SP0302];	MSI 3
5204	PE(O-18:0/16:1(9Z)) (or isomer)	lipid_neg	702.542	9.07	C39H78NO7P	3			LMGP02020093	RXOCXJHJEHMYBD-GFPLNVHWSA-N	Glycerophosphoethanolamines	CCCCCCCCCCCCCCCCCCOC[C@@H](OC(=O)CCCCCCC/C=C\CCCCCC)COP(=O)(OCCN)O	52925028	-3.71388	-1	1-alkyl,2-acylglycerophosphoethanolamines [GP0202];	MSI 3
5207	PA(22:6(4Z,7Z,10Z,13Z,16Z,19Z)/15:1(9Z)) (or isomer)	lipid_neg	703.431	2.19	C40H65O8P	3			LMGP10010821	ABWJFWPNNHPFQC-ZDKCYFNUSA-N	Glycerophosphates	CCCCC/C=C\CCCCCCCC(=O)O[C@@H](COP(=O)(O)O)COC(=O)CC/C=C\C/C=C\C/C=C\C/C=C\C/C=C\C/C=C\CC	52929414	-5.29926	-1	Diacylglycerophosphates [GP1001];	MSI 3
5208	PA(17:2(9Z,12Z)/20:5(5Z,8Z,11Z,14Z,17Z)) (or isomer)	lipid_neg	703.429	2.97	C40H65O8P	3			LMGP10010299	HOLFBKHDOFJAJE-GXUINMNTSA-N	Glycerophosphates	CCCC/C=C\C/C=C\CCCCCCCC(=O)OC[C@@H](OC(=O)CCC/C=C\C/C=C\C/C=C\C/C=C\C/C=C\CC)COP(=O)(O)O	52928892	-7.65037	-1	Diacylglycerophosphates [GP1001];	MSI 3
5213	CerPE(d16:1(4E)/20:0(2OH)) (or isomer)	lipid_neg	703.538	6.17	C38H77N2O7P	3			LMSP03020082	ZDDDSBQMYINZBP-PFKLHQKYSA-N	Phosphosphingolipids	CCCCCCCCCCCCCCCCCCC(C(=O)N[C@H]([C@@H](/C=C/CCCCCCCCCCC)O)COP(=O)(OCCN)O)O	70699065	-2.86114	0	Ceramide phosphoethanolamines [SP0302];	MSI 3
5223	PG(P-20:0/12:0) (or isomer)	lipid_neg	705.505	7.34	C38H75O9P	3			LMGP04030056	NQIHYZKUOJARMD-HEEHXVFUSA-N	Glycerophosphoglycerols	CCCCCCCCCCCCCCCCCC/C=C\OC[C@@H](OC(=O)CCCCCCCCCCC)COP(=O)(OC[C@H](CO)O)O	52927396	-4.09321	-1	1-(1Z-alkenyl),2-acylglycerophosphoglycerols [GP0403];	MSI 3
5269	CerPE(d16:2(4E,6E)/22:0) (or isomer)	lipid_neg	713.568	5.42	C40H79N2O6P	3			LMSP03020052	SRNQGTGKJRULPW-XHDQRSHVSA-N	Phosphosphingolipids	CCCCCCCCCCCCCCCCCCCCCC(=O)N[C@H]([C@@H](/C=C/C=C/CCCCCCCCC)O)COP(=O)(OCCN)O	70699035	11.2829	-1	Ceramide phosphoethanolamines [SP0302];	MSI 3
5271	TG(12:0/12:0/18:4(6Z,9Z,12Z,15Z))[iso3] (or isomer)	lipid_neg	713.578	12.12	C45H78O6	3			LMGL03012642	OYAYLTJKQJNLBJ-QHEOWJMWSA-N	Triacylglycerols	CCCCCCCCCCCC(=O)O[C@H](COC(=O)CCCCCCCCCCC)COC(=O)CCCC/C=C\C/C=C\C/C=C\C/C=C\CC	56936443	7.94307	-1	Triacylglycerols [GL0301];	MSI 3
5276	PC(14:1(9Z)/17:1(9Z)) (or isomer)	lipid_neg	714.503	1.39	C39H74NO8P	3			LMGP01011387	FDLDWJCPBNQVRB-YAXMXBBOSA-N	other	CCCCCCC/C=C\CCCCCCCC(=O)O[C@@H](COP(=O)(OCC[N+](C)(C)C)[O-])COC(=O)CCCCCCC/C=C\CCCC	52922256	-6.80577	-1	Diacylglycerophosphocholines [GP0101];	MSI 3
5284	TG(12:0/12:0/18:3(6Z,9Z,12Z))[iso3] (or isomer)	lipid_neg	715.591	10.92	C45H80O6	3			LMGL03012640	AEZJLZUHFZXJOX-XERMTKJISA-N	Triacylglycerols	CCCCCCCCCCCC(=O)O[C@H](COC(=O)CCCCCCCCCCC)COC(=O)CCCC/C=C\C/C=C\C/C=C\CCCCC	56936441	3.64402	-1	Triacylglycerols [GL0301];	MSI 3
5297	PG(O-16:0/17:2(9Z,12Z)) (or isomer)	lipid_neg	717.505	5.94	C39H75O9P	3			LMGP04020009	LIBLKFXXSFBDCF-RZTQZAHISA-N	Glycerophosphoglycerols	CCCCCCCCCCCCCCCCOC[C@@H](OC(=O)CCCCCCC/C=C\C/C=C\CCCC)COP(=O)(OC[C@H](CO)O)O	52927257	-2.97949	-1	1-alkyl,2-acylglycerophosphoglycerols [GP0402];	MSI 3
5298	Decaprenoxanthin (or isomer)	lipid_neg	717.568	7.45	C51H74O2	3			LMPR01080049	ICNCFBDQLLMGFK-BHNQPKFPSA-N	Carotenoids (C50, ε-ε)	OC/C(=C/C[C@H]1CC=C([C@H](C1(C)C)/C=C/C(=C/C=C/C(=C/C=C/C=C(/C=C/C=C(/C=C/[C@@H]1C(=CC[C@@H](C1(C)C)C/C(=C(/CO)\C)/C)C)\C)\C)/C)/C)C)/C		9.47666	-1	Polyterpenes [PR0108];	MSI 3
5306	PG(O-16:0/17:1(9Z)) (or isomer)	lipid_neg	719.521	6.62	C39H77O9P	3			LMGP04020008	DVODOMOUUPVTGG-UXGDOFLHSA-N	Glycerophosphoglycerols	CCCCCCCCCCCCCCCCOC[C@@H](OC(=O)CCCCCCC/C=C\CCCCCCC)COP(=O)(OC[C@H](CO)O)O	52927256	-3.09356	0	1-alkyl,2-acylglycerophosphoglycerols [GP0402];	MSI 3
5325	bacteriohopane-31,32,33,34-tetrol-35-cyclitol (or isomer)	lipid_neg	722.532	6.14	C41H73NO9	3			LMPR04000008	XEANNUUZOVZDTG-RWAZHOSFSA-N	Hopane and Moretane triterpenoids	OC[C@]1(O)[C@@H](OCC(C(C(C(CC(C2CC[C@]3(C2CC[C@@]2(C3CCC3[C@@]2(C)CCC2[C@]3(C)CCCC2(C)C)C)C)C)O)O)O)O)[C@@H]([C@H]([C@@H]1O)O)N	42608315	14.4071	-1		MSI 3
5333	Cer(t18:1(6OH)/27:0(2OH)) (or isomer)	lipid_neg	722.666	10.5	C45H89NO5	3			LMSP02010180	UHPGVICVJJQLJH-GQPQHBRQSA-N	Ceramides	CCCCCCCCCCCCCCCCCCCCCCCCCC(C(=O)N[C@H]([C@@H](/C=C/[C@@H](CCCCCCCCCCCC)O)O)CO)O		-1.23785	-1	N-acylsphingosines (ceramides) [SP0201];	MSI 3
5349	PG(P-16:0/18:4(6Z,9Z,12Z,15Z)) (or isomer)	lipid_neg	725.486	6.05	C40H71O9P	3			LMGP04030015	ZKPNIRGWJODCCM-BLYQLMFZSA-N	Glycerophosphoglycerols	CCCCCCCCCCCCCC/C=C\OC[C@@H](OC(=O)CCCC/C=C\C/C=C\C/C=C\C/C=C\CC)COP(=O)(OC[C@H](CO)O)O	52927355	13.6579	-1	1-(1Z-alkenyl),2-acylglycerophosphoglycerols [GP0403];	MSI 3
5350	Ecdysone 22-linoleate (or isomer)	lipid_neg	725.537	10.79	C45H74O7	3			LMST01010443	IROYYLZGUUWNHR-MRDGLDKESA-N	Ecdysteroids	CCCCC/C=C\C/C=C\CCCCCCCC(=O)O[C@@H]([C@H]([C@H]1CC[C@@]2([C@]1(C)CC[C@H]1C2=CC(=O)[C@H]2[C@]1(C)C[C@H](O)[C@@H](C2)O)O)C)CCC(O)(C)C		1.04385	-1	Cholesterol and derivatives [ST0101];	MSI 3
5353	PC(P-16:0/17:2(9Z,12Z)) (or isomer)	lipid_neg	726.54	7.35	C41H78NO7P	3			LMGP01030029	RWRVIUCMDZDLOX-PISDLAQISA-N	other	CCCCCCCCCCCCCC/C=C\OC[C@@H](OC(=O)CCCCCCC/C=C\C/C=C\CCCC)COP(=O)(OCC[N+](C)(C)C)[O-]	52923888	-5.43676	-1	1-(1Z-alkenyl),2-acylglycerophosphocholines [GP0103];	MSI 3
5356	Ecdysone 22-oleate (or isomer)	lipid_neg	727.562	8.39	C45H76O7	3			LMST01010442	CSCSWGQDAZVHET-SHNXWVHJSA-N	Ecdysteroids	CCCCCCCC/C=C\CCCCCCCC(=O)O[C@@H]([C@H]([C@H]1CC[C@@]2([C@]1(C)CC[C@H]1C2=CC(=O)[C@H]2[C@]1(C)C[C@H](O)[C@@H](C2)O)O)C)CCC(O)(C)C		14.6082	-1	Cholesterol and derivatives [ST0101];	MSI 3
5358	CerPE(d16:2(4E,6E)/23:0) (or isomer)	lipid_neg	727.569	11.77	C41H81N2O6P	3			LMSP03020058	HLKYQGXBPZKPFA-ORRFTQGBSA-N	Phosphosphingolipids	CCCCCCCCCCCCCCCCCCCCCCC(=O)N[C@H]([C@@H](/C=C/C=C/CCCCCCCCC)O)COP(=O)(OCCN)O	70699041	-9.02568	-1	Ceramide phosphoethanolamines [SP0302];	MSI 3
5360	PE(22:2(13Z,16Z)/13:0) (or isomer)	lipid_neg	728.518	10.34	C40H76NO8P	3			LMGP02011072	NCCNFYRWPZOXNO-SLEUEIPZSA-N	Glycerophosphoethanolamines	CCCCCCCCCCCCC(=O)O[C@@H](COP(=O)(OCCN)O)COC(=O)CCCCCCCCCCC/C=C\C/C=C\CCCCC	52924773	-7.89719	-1	Diacylglycerophosphoethanolamines [GP0201];	MSI 3
5394	PA(22:6(4Z,7Z,10Z,13Z,16Z,19Z)/17:1(9Z)) (or isomer)	lipid_neg	731.459	8.74	C42H69O8P	3			LMGP10010824	FHOZNIJQJWKOPH-VFQZEPBMSA-N	Glycerophosphates	CCCCCCC/C=C\CCCCCCCC(=O)O[C@@H](COP(=O)(O)O)COC(=O)CC/C=C\C/C=C\C/C=C\C/C=C\C/C=C\C/C=C\CC	52929417	-9.11714	0	Diacylglycerophosphates [GP1001];	MSI 3
5395	PG(P-20:0/14:1(9Z)) (or isomer)	lipid_neg	731.519	8.64	C40H77O9P	3			LMGP04030059	WTDHHLMPZRCTGO-SXSRUWNYSA-N	Glycerophosphoglycerols	CCCCCCCCCCCCCCCCCC/C=C\OC[C@@H](OC(=O)CCCCCCC/C=C\CCCC)COP(=O)(OC[C@H](CO)O)O	52927399	-5.6716	-1	1-(1Z-alkenyl),2-acylglycerophosphoglycerols [GP0403];	MSI 3
5408	PC O-18:0/15:0 (or isomer)	lipid_neg	732.601	7.17	C41H84NO7P	3			LMGP01020197	VHKWWPPIMCFCOI-RRHRGVEJSA-N	other	CCCCCCCCCCCCCCCCCCOC[C@@H](OC(=O)CCCCCCCCCCCCCC)COP(=O)(OCC[N+](C)(C)C)[O-]	52923772	12.9656	-1	1-alkyl,2-acylglycerophosphocholines [GP0102];	MSI 3
5415	PG(O-16:0/18:1(9Z)) (or isomer)	lipid_neg	733.536	7.22	C40H79O9P	3			LMGP04020092	VODQFHVPFFGTIS-KOXHLKJNSA-N	Glycerophosphoglycerols	CCCCCCCCCCCCCCCCOC[C@@H](OC(=O)CCCCCCC/C=C\CCCCCCCC)COP(=O)(OC[C@H](CO)O)O	52927339	-4.48646	0	1-alkyl,2-acylglycerophosphoglycerols [GP0402];	MSI 3
5416	PG(P-18:0/16:0) (or isomer)	lipid_neg	733.543	9.27	C40H79O9P	3			LMGP04030034	KZKFOQJVOABMOH-UDZAHPOESA-N	Glycerophosphoglycerols	CCCCCCCCCCCCCCCC/C=C\OC[C@@H](OC(=O)CCCCCCCCCCCCCCC)COP(=O)(OC[C@H](CO)O)O	52927374	4.96059	-1	1-(1Z-alkenyl),2-acylglycerophosphoglycerols [GP0403];	MSI 3
5421	Beta-Cryptoxanthin laurate (or isomer)	lipid_neg	733.592	7.17	C52H78O2	3			LMPR01070691	BBSABGISYQGCJF-QRNRQIDLSA-N	Carotenoids (C40, β-β)	CCCCCCCCCCCC(=O)O[C@@H]1CC(=C(C(C1)(C)C)/C=C/C(=C/C=C/C(=C/C=C/C=C(/C=C/C=C(/C=C/C1=C(C)CCCC1(C)C)\C)\C)/C)/C)C	101997813	-1.081	-1	C40 isoprenoids (tetraterpenes) [PR0107];	MSI 3
5423	TG(13:0/14:0/16:1(9Z))[iso6] (or isomer)	lipid_neg	733.637	4.57	C46H86O6	3			LMGL03013676	XVDJRFUPILEDSH-GYQHWOHPSA-N	Triacylglycerols	CCCCCC/C=C\CCCCCCCC(=O)OC[C@H](OC(=O)CCCCCCCCCCCCC)COC(=O)CCCCCCCCCCCC	56937466	1.87969	-1	Triacylglycerols [GL0301];	MSI 3
5429	PG(12:0/21:0) (or isomer)	lipid_neg	735.515	6.94	C39H77O10P	3			LMGP04010064	JVFIFHJGDMOOEX-PQQNNWGCSA-N	Glycerophosphoglycerols	CCCCCCCCCCCCCCCCCCCCC(=O)O[C@@H](COP(=O)(OC[C@H](CO)O)O)COC(=O)CCCCCCCCCCC	52926329	-3.73661	-1	Diacylglycerophosphoglycerols [GP0401];	MSI 3
5431	Loroxanthin decenoate (or isomer)	lipid_neg	735.537	5.12	C50H72O4	3			LMPR01070917	GHKJJUCQVSCWKQ-ZASBTPHMSA-N	Carotenoids (C40, β-ε)	CCCCCCC/C=C/C(=O)OC/C(=C\C=C\C(=C\C=C\C=C(\C=C\C=C(\C=C\C1C(=C[C@@H](CC1(C)C)O)C)/C)/C)\C)/C=C/C1=C(C)C[C@H](CC1(C)C)O		1.45952	-1	C40 isoprenoids (tetraterpenes) [PR0107];	MSI 3
5434	PE(16:1(9Z)/20:4(5Z,8Z,11Z,14Z)) (or isomer)	lipid_neg	736.5	9.37	C41H72NO8P	3	HMDB0008970		LMGP02011217	SRMGFLRYVIOGEG-ZHOJSJNFSA-N	Glycerophosphoethanolamines	CCCCCC/C=C\CCCCCCCC(=O)OC[C@@H](OC(=O)CCC/C=C\C/C=C\C/C=C\C/C=C\CCCCC)COP(=O)(OCCN)O	52924915	10.7466	-1	Diacylglycerophosphoethanolamines [GP0201];	MSI 3
5445	PA(20:3(8Z,11Z,14Z)/19:1(9Z)) (or isomer)	lipid_neg	737.521	3.94	C42H75O8P	3			LMGP10010605	WVLBDCVQPPVFSI-WNISEXJOSA-N	Glycerophosphates	CCCCCCCCC/C=C\CCCCCCCC(=O)O[C@@H](COP(=O)(O)O)COC(=O)CCCCCC/C=C\C/C=C\C/C=C\CCCCC	52929198	10.8644	-1	Diacylglycerophosphates [GP1001];	MSI 3
5446	PA(19:1(9Z)/20:3(8Z,11Z,14Z)) (or isomer)	lipid_neg	737.518	7.67	C42H75O8P	3			LMGP10010500	WHWITFHQZSYOEB-QYFUUPPHSA-N	Glycerophosphates	CCCCCCCCC/C=C\CCCCCCCC(=O)OC[C@@H](OC(=O)CCCCCC/C=C\C/C=C\C/C=C\CCCCC)COP(=O)(O)O	52929093	6.54846	-1	Diacylglycerophosphates [GP1001];	MSI 3
5452	PA(O-20:0/20:4(5Z,8Z,11Z,14Z)) (or isomer)	lipid_neg	737.551	5.22	C43H79O7P	3			LMGP10020064	NHEHHPCMGNYBKU-MMVIJXHXSA-N	Glycerophosphates	CCCCCCCCCCCCCCCCCCCCOC[C@@H](OC(=O)CCC/C=C\C/C=C\C/C=C\C/C=C\CCCCC)COP(=O)(O)O	52929627	2.90255	-1	1-alkyl,2-acylglycerophosphates [GP1002];	MSI 3
5457	PC(18:3(6Z,9Z,12Z)/15:1(9Z)) (or isomer)	lipid_neg	738.503	6.65	C41H74NO8P	3			LMGP01011645	FXRVCZMQPWSNSP-CRBVYYSFSA-N	other	CCCCC/C=C\CCCCCCCC(=O)O[C@@H](COP(=O)(OCC[N+](C)(C)C)[O-])COC(=O)CCCC/C=C\C/C=C\C/C=C\CCCCC	52922769	-6.48713	-1	Diacylglycerophosphocholines [GP0101];	MSI 3
5460	N-(2R-hydroxy-heptadecanoyl)-1-beta-D-glucosyl-9-methyl-sphing-4E,8E,10E-trienine (or isomer)	lipid_neg	738.551	5.25	C42H77NO9	3			LMSP05010171	FQEXKDYDJPBGDO-BXODTBIZSA-N	Neutral glycosphingolipids	CCCCCCCCCCCCCCC[C@H](C(=O)N[C@H]([C@@H](/C=C/CC/C=C(/C=C/CCCCCCC)\C)O)CO[C@@H]1O[C@H](CO)[C@H]([C@@H]([C@H]1O)O)O)O	102318223	-1.44208	-1	Simple Glc series [SP0501];	MSI 3
5463	PS(15:1(9Z)/18:3(9Z,12Z,15Z)) (or isomer)	lipid_neg	740.448	8.87	C39H68NO10P	3			LMGP03010176	AHSPJFOTSRDSCB-LMZQPEHOSA-N	Glycerophosphoserines	CCCCC/C=C\CCCCCCCC(=O)OC[C@@H](OC(=O)CCCCCCC/C=C\C/C=C\C/C=C\CC)COP(=O)(OC[C@@H](C(=O)O)N)O	52925286	-3.34315	-1	Diacylglycerophosphoserines [GP0301];	MSI 3
5465	PS(15:1(9Z)/18:3(6Z,9Z,12Z)) (or isomer)	lipid_neg	740.447	10.04	C39H68NO10P	3			LMGP03010175	JYEHAYIIXIPLBG-OLGLQNCTSA-N	Glycerophosphoserines	CCCCC/C=C\CCCCCCCC(=O)OC[C@@H](OC(=O)CCCC/C=C\C/C=C\C/C=C\CCCCC)COP(=O)(OC[C@@H](C(=O)O)N)O	52925285	-4.70804	-1	Diacylglycerophosphoserines [GP0301];	MSI 3
5467	MGDG(18:4(6Z,9Z,12Z,15Z)/16:4(4Z,7Z,10Z,13Z)) (or isomer)	lipid_neg	741.468	4.54	C43H66O10	3			LMGL05010057	ZUMRLLQCQWMBIK-HRCAYUMYSA-N	Glycosyldiacylglycerols	CC/C=C\C/C=C\C/C=C\C/C=C\CCCCC(=O)OC[C@@H](OC(=O)CC/C=C\C/C=C\C/C=C\C/C=C\CC)CO[C@@H]1O[C@H](CO)[C@@H]([C@@H]([C@H]1O)O)O	71480258	13.3875	-1	Glycosyldiacylglycerols [GL0501];	MSI 3
5469	(2'S)-Deoxymyxol 2'-(2,4-di-O-methyl-alpha-L-fucoside) (or isomer)	lipid_neg	741.5	7.57	C48H70O6	3		C15935	LMPR01070543	BLYISYDKTSMYSK-GKZFAFHHSA-N	Carotenoids (C40, β-Ψ)	CO[C@@H]1[C@@H](O[C@H]([C@H]([C@H]1O)OC)C)O[C@H](C(O)(C)C)/C=C/C(=C/C=C/C(=C/C=C/C(=C/C=C/C=C(/C=C/C=C(/C=C/C1=C(C)CCCC1(C)C)\C)\C)/C)/C)/C	23724609	-13.4034	-1	C40 isoprenoids (tetraterpenes) [PR0107];	MSI 3
5471	PA(19:1(9Z)/20:1(11Z)) (or isomer)	lipid_neg	741.54	5.95	C42H79O8P	3			LMGP10010498	HNOCSDDDTSDSAG-UTOALYGKSA-N	Glycerophosphates	CCCCCCCCC/C=C\CCCCCCCC(=O)OC[C@@H](OC(=O)CCCCCCCCC/C=C\CCCCCCCC)COP(=O)(O)O	52929091	-5.33757	-1	Diacylglycerophosphates [GP1001];	MSI 3
5488	PE(O-18:0/19:1(9Z)) (or isomer)	lipid_neg	744.592	8.57	C42H84NO7P	3			LMGP02020053	RNGJRWGXYOGDBW-SLHRHHANSA-N	Glycerophosphoethanolamines	CCCCCCCCCCCCCCCCCCOC[C@@H](OC(=O)CCCCCCC/C=C\CCCCCCCCC)COP(=O)(OCCN)O	52924988	1.13358	-1	1-alkyl,2-acylglycerophosphoethanolamines [GP0202];	MSI 3
5495	PG(P-16:0/19:1(9Z)) (or isomer)	lipid_neg	745.548	11.65	C41H79O9P	3			LMGP04030017	HQFIXTOVIDWKPO-ULOOIWAESA-N	Glycerophosphoglycerols	CCCCCCCCCCCCCC/C=C\OC[C@@H](OC(=O)CCCCCCC/C=C\CCCCCCCCC)COP(=O)(OC[C@H](CO)O)O	52927357	11.7054	-1	1-(1Z-alkenyl),2-acylglycerophosphoglycerols [GP0403];	MSI 3
5516	PC(13:0/20:0) (or isomer)	lipid_neg	746.574	6.69	C41H82NO8P	3			LMGP01010465	STFDYQJAZCASBW-LDLOPFEMSA-N	other	CCCCCCCCCCCCCCCCCCCC(=O)O[C@@H](COP(=O)(OCC[N+](C)(C)C)[O-])COC(=O)CCCCCCCCCCCC	24778599	4.57128	-1	Diacylglycerophosphocholines [GP0101];	MSI 3
5518	PE(20:0/16:0) (or isomer)	lipid_neg	746.578	10.37	C41H82NO8P	3	HMDB0009220		LMGP02011179	UEDZCHGCEKMYMD-LDLOPFEMSA-N	Glycerophosphoethanolamines	CCCCCCCCCCCCCCCCCCCC(=O)OC[C@@H](OC(=O)CCCCCCCCCCCCCCC)COP(=O)(OCCN)O	52924880	9.52133	-1	Diacylglycerophosphoethanolamines [GP0201];	MSI 3
5563	PG(O-16:0/20:5(5Z,8Z,11Z,14Z,17Z)) (or isomer)	lipid_neg	753.512	7.07	C42H75O9P	3			LMGP04020074	ROTMOHCKYVIGOO-BYMRVMERSA-N	Glycerophosphoglycerols	CCCCCCCCCCCCCCCCOC[C@@H](OC(=O)CCC/C=C\C/C=C\C/C=C\C/C=C\C/C=C\CC)COP(=O)(OC[C@H](CO)O)O	52927322	5.68415	-1	1-alkyl,2-acylglycerophosphoglycerols [GP0402];	MSI 3
5574	PA(18:2(9Z,12Z)/22:0) (or isomer)	lipid_neg	755.568	10.94	C43H81O8P	3	HMDB0114964		LMGP10010360	HMFSRCBVVSBNOC-DEPOTCCGSA-N	Glycerophosphates	CCCCCCCCCCCCCCCCCCCCCC(=O)O[C@@H](COP(=O)(O)O)COC(=O)CCCCCCC/C=C\C/C=C\CCCCC	52928953	11.6784	-1	Diacylglycerophosphates [GP1001];	MSI 3
5575	TG(13:0/14:0/18:4(6Z,9Z,12Z,15Z))[iso6] (or isomer)	lipid_neg	755.615	6.44	C48H84O6	3			LMGL03013685	WMLCBUZACFRVRI-UXYARDFSSA-N	Triacylglycerols	CC/C=C\C/C=C\C/C=C\C/C=C\CCCCC(=O)OC[C@H](OC(=O)CCCCCCCCCCCCC)COC(=O)CCCCCCCCCCCC	56937475	-5.42635	-1	Triacylglycerols [GL0301];	MSI 3
5584	CerP 18:1;O2/26:0 (or isomer)	lipid_neg	756.622	6.45	C44H88NO6P	3	HMDB10706		LMSP02050010	MGCPUMGEWRJETA-GVOPMEMSSA-N	Ceramides	CCCCCCCCCCCCCCCCCCCCCCCC(=O)N[C@H]([C@@H](/C=C/CCCCCCCCCCCCCCC)O)COP(=O)(O)O	16061331	-7.48255	-1	Ceramide 1-phosphates [SP0205];	MSI 3
5593	PE(18:3(6Z,9Z,12Z)/20:5(5Z,8Z,11Z,14Z,17Z)) (or isomer)	lipid_neg	758.473	8.69	C43H70NO8P	3	HMDB0009137		LMGP02010703	LAXOJOQXUPOBND-HSHOEZBASA-N	Glycerophosphoethanolamines	CCCCC/C=C\C/C=C\C/C=C\CCCCC(=O)OC[C@@H](OC(=O)CCC/C=C\C/C=C\C/C=C\C/C=C\C/C=C\CC)COP(=O)(OCCN)O	52924404	-5.18342	-1	Diacylglycerophosphoethanolamines [GP0201];	MSI 3
5608	Linolipin F (or isomer)	lipid_neg	759.477	5.77	C43H68O11	3			LMGL05010044	LBSONCQESRKNMJ-YBCRGNPRSA-N	Glycosyldiacylglycerols	CC/C=C\C/C=C\C/C=C\CCCCCC(=O)O[C@@H](CO[C@@H]1O[C@H](CO)[C@@H]([C@@H]([C@H]1O)O)O)COC(=O)CCCCCCC/C=C\C=C\O/C=C\C=C/CC		11.0453	0	Glycosyldiacylglycerols [GL0501];	MSI 3
5611	Myxol 2'-methyl hexoside (or isomer)	lipid_neg	759.478	8.67	C47H68O8	3			LMPR01070551	OPGAPMWARLQMJO-NVGJCBQPSA-N	Carotenoids (C40, β-Ψ)	CO[C@@H]1[C@@H](O[C@@H]([C@H]([C@@H]1O)O)CO)O[C@H](C(O)(C)C)/C=C/C(=C/C=C/C(=C/C=C/C(=C/C=C/C=C(/C=C/C=C(/C=C/C1=C(C)C[C@H](CC1(C)C)O)\C)\C)/C)/C)/C		-8.43988	-1	C40 isoprenoids (tetraterpenes) [PR0107];	MSI 3
5614	PA(P-20:0/22:6(4Z,7Z,10Z,13Z,16Z,19Z)) (or isomer)	lipid_neg	759.538	9.45	C45H77O7P	3			LMGP10030086	SKCJJVCHSRSCLN-FLFKUHFJSA-N	Glycerophosphates	CCCCCCCCCCCCCCCCCC/C=C\OC[C@@H](OC(=O)CC/C=C\C/C=C\C/C=C\C/C=C\C/C=C\C/C=C\CC)COP(=O)(O)O	52929741	6.23368	-1	1-(1Z-alkenyl),2-acylglycerophosphates [GP1003];	MSI 3
5618	TG(12:0/14:1(9Z)/19:1(9Z))[iso6] (or isomer)	lipid_neg	759.652	5.45	C48H88O6	3			LMGL03013252	UYBNMNNIZARUBQ-KRYJPJFTSA-N	Triacylglycerols	CCCCCCCCCCCC(=O)OC[C@@H](OC(=O)CCCCCCC/C=C\CCCC)COC(=O)CCCCCCC/C=C\CCCCCCCCC	56937042	1.95948	-1	Triacylglycerols [GL0301];	MSI 3
5629	LPIM1(18:0/0:0) (or isomer)	lipid_neg	761.376	8.97	C33H63O17P	3			LMGP15040003	HVOSTPTUGSYCPY-FGRRABDYSA-N	Glycerophosphoinositolglycans	CCCCCCCCCCCCCCCCCC(=O)OC[C@H](COP(=O)(O[C@H]1[C@@H](O)[C@@H](O)[C@@H]([C@H]([C@@H]1O[C@H]1O[C@H](CO)[C@H]([C@@H]([C@@H]1O)O)O)O)O)O)O	126457660	4.1142	-1	Monoacylglycerophosphoinositolglycans [GP1504];	MSI 3
5631	PG(16:0/18:0(11Cp)) (or isomer)	lipid_neg	761.541	7.1	C41H79O10P	3			LMGP04010989	SVTCSHZHAPWHDA-FHEXXAODSA-N	Glycerophosphoglycerols	CCCCCCCCCCCCCCCC(=O)OC[C@@H](OC(=O)CCCCCCCCC[C@@H]1C[C@@H]1CCCCCC)COP(=O)(OC[C@H](CO)O)O	131841378	9.49304	-1	Diacylglycerophosphoglycerols [GP0401];	MSI 3
5659	PC(P-16:0/20:5(5Z,8Z,11Z,14Z,17Z)) (or isomer)	lipid_neg	762.544	7.1	C44H78NO7P	3	HMDB0011222		LMGP01030040	OEZJTMNFEIOILN-ACTKFRKUSA-N	other	CCCCCCCCCCCCCC/C=C\OC[C@@H](OC(=O)CCC/C=C\C/C=C\C/C=C\C/C=C\C/C=C\CC)COP(=O)(OCC[N+](C)(C)C)[O-]	52923910	0.223299	-1	1-(1Z-alkenyl),2-acylglycerophosphocholines [GP0103];	MSI 3
5660	PS(O-20:0/15:0) (or isomer)	lipid_neg	762.559	10.92	C41H82NO9P	3			LMGP03020045	BEJLHCGNAFBXJW-RGULYWFUSA-N	Glycerophosphoserines	CCCCCCCCCCCCCCCCCCCCOC[C@@H](OC(=O)CCCCCCCCCCCCCC)COP(=O)(OC[C@@H](C(=O)O)N)O	52926134	-8.55866	-1	1-alkyl,2-acylglycerophosphoserines [GP0302];	MSI 3
5670	PG(18:0/17:0) (or isomer)	lipid_neg	763.543	7.14	C41H81O10P	3			LMGP04010312	MKMMWGCBZYLDOO-ZESVVUHVSA-N	Glycerophosphoglycerols	CCCCCCCCCCCCCCCCCC(=O)OC[C@@H](OC(=O)CCCCCCCCCCCCCCCC)COP(=O)(OC[C@H](CO)O)O	52926577	-8.69282	-1	Diacylglycerophosphoglycerols [GP0401];	MSI 3
5687	Cer 18:0;O3/31:0 (or isomer)	lipid_neg	764.749	10.94	C49H99NO4	3			LMSP02030062	QIUJEFANMZZFKS-JLPJUISDSA-N	Ceramides	CCCCCCCCCCCCCCCCCCCCCCCCCCCCCCC(=O)N[C@H]([C@@H]([C@@H](CCCCCCCCCCCCCC)O)O)CO	145715024	-1.33567	-1	N-acyl-4-hydroxysphinganines (phytoceramides) [SP0203];	MSI 3
5690	PA(20:4(5Z,8Z,11Z,14Z)/21:0) (or isomer)	lipid_neg	765.555	4.59	C44H79O8P	3			LMGP10010641	PCAGHLDCMFGIBQ-MMVIJXHXSA-N	Glycerophosphates	CCCCCCCCCCCCCCCCCCCCC(=O)O[C@@H](COP(=O)(O)O)COC(=O)CCC/C=C\C/C=C\C/C=C\C/C=C\CCCCC	52929234	13.9049	-1	Diacylglycerophosphates [GP1001];	MSI 3
5704	PC(P-16:0/20:3(8Z,11Z,14Z)) (or isomer)	lipid_neg	766.585	11.2	C44H82NO7P	3			LMGP01030039	SWWXTMWKIUVGCD-OBOHFHHVSA-N	other	CCCCCCCCCCCCCC/C=C\OC[C@@H](OC(=O)CCCCCC/C=C\C/C=C\C/C=C\CCCCC)COP(=O)(OCC[N+](C)(C)C)[O-]	52923908	12.8721	0	1-(1Z-alkenyl),2-acylglycerophosphocholines [GP0103];	MSI 3
5705	1-(10-methylhexadecanyl)-2-(8-[3]-ladderane-octanyl)-sn-glycerophosphocholine (or isomer)	lipid_neg	766.601	10.94	C45H86NO6P	3			LMGP01040093	RUDBJYGESDFYQH-RCDQLJJXSA-N	other	CCCCCCC(CCCCCCCCCOC[C@H](COP(=O)(OCC[N+](C)(C)C)[O-])OCCCCCCCCC1CCC2C(C1)C1C2C2C1CC2)C	44256606	-14.8489	-1	Dialkylglycerophosphocholines [GP0104];	MSI 3
5719	PA(P-20:0/22:2(13Z,16Z)) (or isomer)	lipid_neg	767.599	10.94	C45H85O7P	3			LMGP10030084	BPQKJRVLHXEGQX-HRFNLXICSA-N	Glycerophosphates	CCCCCCCCCCCCCCCCCC/C=C\OC[C@@H](OC(=O)CCCCCCCCCCC/C=C\C/C=C\CCCCC)COP(=O)(O)O	52929739	3.94103	-1	1-(1Z-alkenyl),2-acylglycerophosphates [GP1003];	MSI 3
5724	PC(P-18:0/18:2(9Z,12Z)) (or isomer)	lipid_neg	768.584	11.2	C44H84NO7P	3	HMDB0011244		LMGP01030058	PWPOLLAYFXIWOQ-PXSMKGAESA-N	other	CCCCCCCCCCCCCCCC/C=C\OC[C@@H](OC(=O)CCCCCCC/C=C\C/C=C\CCCCC)COP(=O)(OCC[N+](C)(C)C)[O-]	52923944	-9.918	-1	1-(1Z-alkenyl),2-acylglycerophosphocholines [GP0103];	MSI 3
5725	2-Demethylmenaquinone-9 (or isomer)	lipid_neg	769.588	10.62	C55H78O2	3			LMPR02030039	MZHQKWYODJVUBB-RNFPTGGASA-N	Prenyl quinone meroterpenoids	C/C(=C\CC/C(=C/CC/C(=C/CC/C(=C/CC1=CC(=O)c2c(C1=O)cccc2)/C)/C)/C)/CC/C=C(/CC/C=C(/CC/C=C(/CC/C=C(/CC/C=C(\C)/C)\C)\C)\C)\C	25245235	-6.34055	-1	Vitamin K [PR0203];	MSI 3
5729	Termitomycesphin B (or isomer)	lipid_neg	770.588	10.64	C43H81NO10	3			LMSP05010097	YGHZUFAKQVBOFS-UHOUMNMTSA-N	Neutral glycosphingolipids	CCCCCCCCCCCCCCCC[C@H](C(=O)N[C@H]([C@@H](/C=C/CCC(C(=C)CCCCCCCCC)O)O)CO[C@@H]1O[C@H](CO)[C@H]([C@@H]([C@H]1O)O)O)O	10101719	12.1063	-1	Simple Glc series [SP0501];	MSI 3
5731	PA(22:0/19:1(9Z)) (or isomer)	lipid_neg	771.586	10.64	C44H85O8P	3			LMGP10010714	LLKCIINSXVBRON-MLIYJITJSA-N	Glycerophosphates	CCCCCCCCCCCCCCCCCCCCCC(=O)OC[C@@H](OC(=O)CCCCCCC/C=C\CCCCCCCCC)COP(=O)(O)O	52929307	-6.60852	-1	Diacylglycerophosphates [GP1001];	MSI 3
5733	PE(P-18:1(9Z)/22:6(4Z,7Z,10Z,13Z,16Z,19Z)) (or isomer)	lipid_neg	772.526	7.14	C45H76NO7P	3	HMDB0011460		LMGP02030006	UKPNUUDYLNCIOE-IZHHWLPXSA-N	Glycerophosphoethanolamines	CCCCCCCC/C=C\CCCCCC/C=C\OC[C@@H](OC(=O)CC/C=C\C/C=C\C/C=C\C/C=C\C/C=C\C/C=C\CC)COP(=O)(OCCN)O	52925039	-3.29217	-1	1-(1Z-alkenyl),2-acylglycerophosphoethanolamines [GP0203];	MSI 3
5739	PE(P-18:0/22:6(4Z,7Z,10Z,13Z,16Z,19Z)) (or isomer)	lipid_neg	774.543	8.07	C45H78NO7P	3	HMDB0011394		LMGP02030005	FIJFPUAJUDAZEY-MNDXXDKYSA-N	Glycerophosphoethanolamines	CCCCCCCCCCCCCCCC/C=C\OC[C@@H](OC(=O)CC/C=C\C/C=C\C/C=C\C/C=C\C/C=C\C/C=C\CC)COP(=O)(OCCN)O	42607458	-1.34653	-1	1-(1Z-alkenyl),2-acylglycerophosphoethanolamines [GP0203];	MSI 3
5742	MGDG(18:2(9Z,12Z)/18:3(9Z,12Z,15Z)) (or isomer)	lipid_neg	775.542	5.44	C45H76O10	3			LMGL05010024	DRLQFBRXASRGDP-WWEGJJHISA-N	Glycosyldiacylglycerols	CCCCC/C=C\C/C=C\CCCCCCCC(=O)OC[C@@H](OC(=O)CCCCCCC/C=C\C/C=C\C/C=C\CC)CO[C@@H]1O[C@H](CO)[C@@H]([C@@H]([C@H]1O)O)O	52922102	7.42245	-1	Glycosyldiacylglycerols [GL0501];	MSI 3
5757	PC(18:4(6Z,9Z,12Z,15Z)/18:1(9Z)) (or isomer)	lipid_neg	778.531	7.29	C44H78NO8P	3	HMDB0008236		LMGP01011712	SQOJMBITSSDGAU-MAFUUHOFSA-N	other	CCCCCCCC/C=C\CCCCCCCC(=O)O[C@@H](COP(=O)(OCC[N+](C)(C)C)[O-])COC(=O)CCCC/C=C\C/C=C\C/C=C\C/C=C\CC	52922903	-11.1634	-1	Diacylglycerophosphocholines [GP0101];	MSI 3
5764	Rhodoquinone-9 (or isomer)	lipid_neg	778.614	11.19	C53H81NO3	3			LMPR02010048	GCQAFBRARRTBAO-NSCWJZNLSA-N	Prenyl quinone meroterpenoids	COC1=C(N)C(=O)C(=C(C1=O)C/C=C(/CC/C=C(/CC/C=C(/CC/C=C(/CC/C=C(/CC/C=C(/CC/C=C(/CC/C=C(/CC/C=C(\C)/C)\C)\C)\C)\C)\C)\C)\C)\C)C	25246233	-0.986633	-1	Ubiquinones [PR0201];	MSI 3
5769	PG(O-16:0/22:6(4Z,7Z,10Z,13Z,16Z,19Z)) (or isomer)	lipid_neg	779.525	7.29	C44H77O9P	3			LMGP04020088	WOIRZYODRIWXSE-PDMOIVGFSA-N	Glycerophosphoglycerols	CCCCCCCCCCCCCCCCOC[C@@H](OC(=O)CC/C=C\C/C=C\C/C=C\C/C=C\C/C=C\C/C=C\CC)COP(=O)(OC[C@H](CO)O)O	52927335	2.24219	-1	1-alkyl,2-acylglycerophosphoglycerols [GP0402];	MSI 3
5779	16:2-Glc-Cholesterol (or isomer)	lipid_neg	781.59	10.92	C49H82O7	3			LMST01010372	FTLCGKWDAGBMQT-NRBIFWANSA-N	Stigmastane steroids	CCCCC/C=C\C/C=C\CCCCCC(=O)OC[C@H]1O[C@@H](O[C@H]2CC[C@]3(C(=CC[C@@H]4[C@@H]3CC[C@]3([C@H]4CC[C@@H]3[C@@H](CCCC(C)C)C)C)C2)C)[C@@H]([C@H]([C@@H]1O)O)O	70699286	-11.1595	-1	Cholesterol and derivatives [ST0101];	MSI 3
5785	PE(O-20:0/20:3(8Z,11Z,14Z)) (or isomer)	lipid_neg	782.597	11.07	C45H86NO7P	3			LMGP02020082	VRLKAQVLDYFNRJ-AUJQYDMUSA-N	Glycerophosphoethanolamines	CCCCCCCCCCCCCCCCCCCCOC[C@@H](OC(=O)CCCCCC/C=C\C/C=C\C/C=C\CCCCC)COP(=O)(OCCN)O	52925017	-12.2803	-1	1-alkyl,2-acylglycerophosphoethanolamines [GP0202];	MSI 3
5786	GlcCer(d18:2(4E,8Z)/21:0(2OH[R])) (or isomer)	lipid_neg	782.612	4.85	C45H85NO9	3			LMSP05010053	PHLYNRSKAQOEAG-HTVOZPDWSA-N	Neutral glycosphingolipids	CCCCCCCCCCCCCCCCCCC[C@H](C(=O)N[C@H]([C@@H](/C=C/CC/C=C\CCCCCCCCC)O)CO[C@@H]1O[C@H](CO)[C@H]([C@@H]([C@H]1O)O)O)O	134812548	-4.44285	-1	Simple Glc series [SP0501];	MSI 3
5788	PE(P-20:0/20:2(11Z,14Z)) (or isomer)	lipid_neg	782.599	11.09	C45H86NO7P	3			LMGP02030083	PRVAHRVPZOXAPM-ZOHWEROTSA-N	Glycerophosphoethanolamines	CCCCCCCCCCCCCCCCCC/C=C\OC[C@@H](OC(=O)CCCCCCCCC/C=C\C/C=C\CCCCC)COP(=O)(OCCN)O	52925116	-9.4943	-1	1-(1Z-alkenyl),2-acylglycerophosphoethanolamines [GP0203];	MSI 3
5794	PA(22:2(13Z,16Z)/20:0) (or isomer)	lipid_neg	783.6	11.07	C45H85O8P	3	HMDB0115308		LMGP10010774	XMFHGPUADDWLIC-MTFJKWJPSA-N	Glycerophosphates	CCCCCCCCCCCCCCCCCCCC(=O)O[C@@H](COP(=O)(O)O)COC(=O)CCCCCCCCCCC/C=C\C/C=C\CCCCC	52929367	11.0997	-1	Diacylglycerophosphates [GP1001];	MSI 3
5796	SM(d16:1/24:1) (or isomer)	lipid_neg	783.627	10.84	C45H89N2O6P	3			LMSP03010071	FOULCGVQZYQEQM-DNXGLLHMSA-N	other	CCCCCCCCCCC/C=C/[C@H]([C@@H](NC(=O)CCCCCCCCCCCCC/C=C\CCCCCCCC)COP(=O)(OCC[N+](C)(C)C)[O-])O	52931201	-14.1076	-1	Ceramide phosphocholines (sphingomyelins) [SP0301];	MSI 3
5801	1,2-dioctadecanoyl-3-O-(6-deoxy-6-amino-alpha-D-glucosyl)-sn-glycerol (or isomer)	lipid_neg	784.633	10.95	C45H87NO9	3			LMGL05010003	KJILUUUMZVFMFK-QOSRUJHKSA-N	Glycosyldiacylglycerols	CCCCCCCCCCCCCCCCCC(=O)OC[C@@H](OC(=O)CCCCCCCCCCCCCCCCC)CO[C@H]1O[C@H](CN)[C@H]([C@@H]([C@H]1O)O)O	42607397	3.38043	-1	Glycosyldiacylglycerols [GL0501];	MSI 3
5810	Linolipin A (or isomer)	lipid_neg	787.504	4.59	C45H72O11	3			LMGL05010039	HJMOOVDMBBFAGL-UPOCCRFSSA-N	Glycosyldiacylglycerols	CC/C=C\C/C=C\C/C=C\CCCCCCCC(=O)OC[C@@H](OC(=O)CCCCCCC/C=C\C=C\O/C=C\C=C/CC)CO[C@@H]1O[C@H](CO)[C@@H]([C@@H]([C@H]1O)O)O		4.68934	-1	Glycosyldiacylglycerols [GL0501];	MSI 3
5812	PG(20:1(11Z)/17:1(9Z)) (or isomer)	lipid_neg	787.558	7.27	C43H81O10P	3			LMGP04010537	KOJHCXVADRGTIR-BEFUGRHZSA-N	Glycerophosphoglycerols	CCCCCCCC/C=C\CCCCCCCCCC(=O)OC[C@@H](OC(=O)CCCCCCC/C=C\CCCCCCC)COP(=O)(OC[C@H](CO)O)O	52926802	10.3132	-1	Diacylglycerophosphoglycerols [GP0401];	MSI 3
5818	TG(12:0/17:0/18:1(9Z))[iso6] (or isomer)	lipid_neg	789.687	11.07	C50H94O6	3			LMGL03013375	HEUKHSUNKUWVFN-QKJLDJSYSA-N	Triacylglycerols	CCCCCCCCCCCC(=O)OC[C@@H](OC(=O)CCCCCCCCCCCCCCCC)COC(=O)CCCCCCC/C=C\CCCCCCCC	56937165	-13.1715	-1	Triacylglycerols [GL0301];	MSI 3
5820	PE(20:1(11Z)/20:5(5Z,8Z,11Z,14Z,17Z)) (or isomer)	lipid_neg	790.541	7.45	C45H78NO8P	3	HMDB0009269		LMGP02010864	IXYMAAOCUUSCAR-ZGKFMFKDSA-N	Glycerophosphoethanolamines	CCCCCCCC/C=C\CCCCCCCCCC(=O)OC[C@@H](OC(=O)CCC/C=C\C/C=C\C/C=C\C/C=C\C/C=C\CC)COP(=O)(OCCN)O	52924565	2.48071	-1	Diacylglycerophosphoethanolamines [GP0201];	MSI 3
5828	TG(14:1(9Z)/14:1(9Z)/20:5(5Z,8Z,11Z,14Z,17Z))[iso3] (or isomer)	lipid_neg	791.63	11.07	C51H84O6	3			LMGL03012833	CWUSLEQQGYDUSV-DXENOEQLSA-N	Triacylglycerols	CCCC/C=C\CCCCCCCC(=O)O[C@H](COC(=O)CCCCCCC/C=C\CCCC)COC(=O)CCC/C=C\C/C=C\C/C=C\C/C=C\C/C=C\CC	56936627	13.8116	-1	Triacylglycerols [GL0301];	MSI 3
5839	TG(12:0/18:3(9Z,12Z,15Z)/18:3(9Z,12Z,15Z))[iso3] (or isomer)	lipid_neg	793.628	11.07	C51H86O6	3			LMGL03012673	DZHLEKGVGUFESU-HHSLIQGHSA-N	Triacylglycerols	CC/C=C\C/C=C\C/C=C\CCCCCCCC(=O)OC[C@H](OC(=O)CCCCCCC/C=C\C/C=C\C/C=C\CC)COC(=O)CCCCCCCCCCC	56936471	-9.0921	-1	Triacylglycerols [GL0301];	MSI 3
5850	PI-Cer(t18:0/16:0) (or isomer)	lipid_neg	796.527	8.39	C40H80NO12P	3			LMSP03030012	JMFVHCDWSIWIQH-SKKLWFJZSA-N	Phosphosphingolipids	CCCCCCCCCCCCCCCC(=O)N[C@H]([C@@H]([C@@H](CCCCCCCCCCCCCC)O)O)COP(=O)(O[C@@H]1[C@H](O)[C@H](O)[C@H]([C@@H]([C@H]1O)O)O)O	70699085	-9.88673	-1	Ceramide phosphoinositols [SP0303];	MSI 3
5853	PI-Cer(d18:0/16:0(2OH)) (or isomer)	lipid_neg	796.527	10.92	C40H80NO12P	3			LMSP03030030	SKYUXNHNWBKJCL-JHHVHFEJSA-N	Phosphosphingolipids	CCCCCCCCCCCCCCC[C@H]([C@@H](NC(=O)C(CCCCCCCCCCCCCC)O)COP(=O)(O[C@@H]1[C@H](O)[C@H](O)[C@H]([C@@H]([C@H]1O)O)O)O)O	70699102	-9.75294	-1	Ceramide phosphoinositols [SP0303];	MSI 3
5889	PS(15:0/22:0) (or isomer)	lipid_neg	804.568	6.64	C43H84NO10P	3	HMDB0112334		LMGP03010156	HCJXCECWFHKWJZ-PVXQIPPMSA-N	Glycerophosphoserines	CCCCCCCCCCCCCCCCCCCCCC(=O)O[C@@H](COP(=O)(OC[C@@H](C(=O)O)N)O)COC(=O)CCCCCCCCCCCCCC	52925266	-10.2137	-1	Diacylglycerophosphoserines [GP0301];	MSI 3
5895	TG(13:0/18:3(9Z,12Z,15Z)/18:4(6Z,9Z,12Z,15Z))[iso6] (or isomer)	lipid_neg	805.637	3.92	C52H86O6	3			LMGL03013984	WAPOJOQUYSXWID-ZOXQXJCJSA-N	Triacylglycerols	CC/C=C\C/C=C\C/C=C\CCCCCCCC(=O)O[C@H](COC(=O)CCCCCCCCCCCC)COC(=O)CCCC/C=C\C/C=C\C/C=C\C/C=C\CC	56937774	2.37688	-1	Triacylglycerols [GL0301];	MSI 3
5907	PA(22:2(13Z,16Z)/22:2(13Z,16Z)) (or isomer)	lipid_neg	807.584	10.74	C47H85O8P	3	HMDB0115316		LMGP10010783	YRWMGKMASGBUMW-JVEFJGDOSA-N	Glycerophosphates	CCCCC/C=C\C/C=C\CCCCCCCCCCCC(=O)OC[C@@H](OC(=O)CCCCCCCCCCC/C=C\C/C=C\CCCCC)COP(=O)(O)O	52929376	-8.19375	-1	Diacylglycerophosphates [GP1001];	MSI 3
5909	16:2-Glc-Stigmasterol (or isomer)	lipid_neg	807.614	4.65	C51H84O7	3			LMST01040227	PIUNFZUNIRWTOH-KOMUMTBSSA-N	Ergostane steroids	CCCCC/C=C\C/C=C\CCCCCC(=O)OC[C@H]1O[C@@H](O[C@H]2CC[C@]3(C(=CC[C@@H]4[C@@H]3CC[C@]3([C@H]4CC[C@@H]3[C@@H](/C=C/[C@H](C(C)C)CC)C)C)C2)C)[C@@H]([C@H]([C@@H]1O)O)O	70699378	-1.05278	-1	Stigmasterols and C24-ethyl derivatives [ST0104];	MSI 3
5911	TG(13:0/14:1(9Z)/22:5(7Z,10Z,13Z,16Z,19Z))[iso6] (or isomer)	lipid_neg	807.662	4.62	C52H88O6	3			LMGL03013729	MNOUJMIHOHYALC-SRILZOJASA-N	Triacylglycerols	CCCCCCCCCCCCC(=O)OC[C@@H](OC(=O)CCCCCCC/C=C\CCCC)COC(=O)CCCCC/C=C\C/C=C\C/C=C\C/C=C\C/C=C\CC	56937519	13.5376	-1	Triacylglycerols [GL0301];	MSI 3
5912	PE(19:0/22:4(7Z,10Z,13Z,16Z)) (or isomer)	lipid_neg	808.585	10.74	C46H84NO8P	3			LMGP02010791	VITOSVGJMSZUDA-WRIQGYDKSA-N	Glycerophosphoethanolamines	CCCCCCCCCCCCCCCCCCC(=O)OC[C@@H](OC(=O)CCCCC/C=C\C/C=C\C/C=C\C/C=C\CCCCC)COP(=O)(OCCN)O	52924492	-1.02743	-1	Diacylglycerophosphoethanolamines [GP0201];	MSI 3
5937	TG(14:1(9Z)/18:4(6Z,9Z,12Z,15Z)/18:4(6Z,9Z,12Z,15Z))[iso3] (or isomer)	lipid_neg	815.616	11	C53H84O6	3			LMGL03012854	VKEXFXOXJWPVPT-HLRLYTEJSA-N	Triacylglycerols	CC/C=C\C/C=C\C/C=C\C/C=C\CCCCC(=O)OC[C@H](OC(=O)CCCC/C=C\C/C=C\C/C=C\C/C=C\CC)COC(=O)CCCCCCC/C=C\CCCC	56936648	-4.17377	-1	Triacylglycerols [GL0301];	MSI 3
5972	GlcCer(d18:1(8Z)/24:0(2OH[R])) (or isomer)	lipid_neg	826.675	10.1	C48H93NO9	3			LMSP05010073	VBJOKYVODZNDKY-HYNNBOAQSA-N	Neutral glycosphingolipids	CCCCCCCCCCCCCCCCCCCCCC[C@H](C(=O)N[C@H]([C@@H](CCCC/C=C\CCCCCCCCC)O)CO[C@@H]1O[C@H](CO)[C@H]([C@@H]([C@H]1O)O)O)O	134812567	-3.38052	-1	Simple Glc series [SP0501];	MSI 3
5974	PG(22:0/18:3(6Z,9Z,12Z)) (or isomer)	lipid_neg	827.584	8.27	C46H85O10P	3			LMGP04010711	KVJDBERPHZZOTB-COIHJGSMSA-N	Glycerophosphoglycerols	CCCCCCCCCCCCCCCCCCCCCC(=O)OC[C@@H](OC(=O)CCCC/C=C\C/C=C\C/C=C\CCCCC)COP(=O)(OC[C@H](CO)O)O	52926976	3.56243	-1	Diacylglycerophosphoglycerols [GP0401];	MSI 3
5982	PG(22:2(13Z,16Z)/18:0) (or isomer)	lipid_neg	829.601	9.09	C46H87O10P	3			LMGP04010767	QYSDDNGNDWINBR-SXPGKWTQSA-N	Glycerophosphoglycerols	CCCCCCCCCCCCCCCCCC(=O)O[C@@H](COP(=O)(OC[C@H](CO)O)O)COC(=O)CCCCCCCCCCC/C=C\C/C=C\CCCCC	52927032	5.3314	-1	Diacylglycerophosphoglycerols [GP0401];	MSI 3
5985	P-IsoPGF2-PC (or isomer)	lipid_neg	830.547	10.67	C44H82NO11P	3			LMGP20010046	NJHGFFOICHJLQM-SMAMXKCCSA-N	other	CCCCCCCCCCCCCCCC(=O)OC[C@@H](OC(=O)CCC/C=C\CC1C(O)CC(C1/C=C/C(CCCCC)O)O)COP(=O)(OCC[N+](C)(C)C)[O-]	134812337	-9.93766	-1	Oxidized glycerophosphocholines [GP2001];	MSI 3
5996	PS(18:0/21:0) (or isomer)	lipid_neg	832.616	6.57	C45H88NO10P	3			LMGP03010319	BIHSMOFTCJKNKM-HLFYWILQSA-N	Glycerophosphoserines	CCCCCCCCCCCCCCCCCCCCC(=O)O[C@@H](COP(=O)(OC[C@@H](C(=O)O)N)O)COC(=O)CCCCCCCCCCCCCCCCC	52925429	10.6652	0	Diacylglycerophosphoserines [GP0301];	MSI 3
6002	PI(17:2(9Z,12Z)/17:0) (or isomer)	lipid_neg	833.517	5.29	C43H79O13P	3			LMGP06010254	CVQVSVZABGYUNS-CFMOXTETSA-N	Glycerophosphoinositols	CCCCCCCCCCCCCCCCC(=O)O[C@@H](COP(=O)(O[C@@H]1[C@H](O)[C@H](O)[C@H]([C@@H]([C@H]1O)O)O)O)COC(=O)CCCCCCC/C=C\C/C=C\CCCC	52927707	-1.89401	-1	Diacylglycerophosphoinositols [GP0601];	MSI 3
6004	PG(22:6(4Z,7Z,10Z,13Z,16Z,19Z)/19:1(9Z)) (or isomer)	lipid_neg	833.545	10.65	C47H79O10P	3			LMGP04010834	CNZVYYRTSMWFMY-GCHBHLGGSA-N	Glycerophosphoglycerols	CCCCCCCCC/C=C\CCCCCCCC(=O)O[C@@H](COP(=O)(OC[C@H](CO)O)O)COC(=O)CC/C=C\C/C=C\C/C=C\C/C=C\C/C=C\C/C=C\CC	52927099	13.5197	-1	Diacylglycerophosphoglycerols [GP0401];	MSI 3
6011	PE(22:6(4Z,7Z,10Z,13Z,16Z,19Z)/22:6(4Z,7Z,10Z,13Z,16Z,19Z)) (or isomer)	lipid_neg	834.518	5.3	C49H74NO8P	3	HMDB0009705		LMGP02010093	RBDNSJMXMWTPCS-NYUVKXDYSA-N	Glycerophosphoethanolamines	CC/C=C\C/C=C\C/C=C\C/C=C\C/C=C\C/C=C\CCC(=O)OC[C@@H](OC(=O)CC/C=C\C/C=C\C/C=C\C/C=C\C/C=C\C/C=C\CC)COP(=O)(OCCN)O	9546797	12.2218	-1	Diacylglycerophosphoethanolamines [GP0201];	MSI 3
6015	PS(20:5(5Z,8Z,11Z,14Z,17Z)/20:1(11Z)) (or isomer)	lipid_neg	834.537	5.25	C46H78NO10P	3	HMDB0112691		LMGP03010667	QQABPLHSYQKSCC-CGMOFTSLSA-N	Glycerophosphoserines	CCCCCCCC/C=C\CCCCCCCCCC(=O)O[C@@H](COP(=O)(OC[C@@H](C(=O)O)N)O)COC(=O)CCC/C=C\C/C=C\C/C=C\C/C=C\C/C=C\CC	52925777	9.74155	-1	Diacylglycerophosphoserines [GP0301];	MSI 3
6024	PG(19:0/22:6(4Z,7Z,10Z,13Z,16Z,19Z)) (or isomer)	lipid_neg	835.539	10.65	C47H81O10P	3			LMGP04010479	QAHNTDWPJYCSSH-KOUNHPINSA-N	Glycerophosphoglycerols	CCCCCCCCCCCCCCCCCCC(=O)OC[C@@H](OC(=O)CC/C=C\C/C=C\C/C=C\C/C=C\C/C=C\C/C=C\CC)COP(=O)(OC[C@H](CO)O)O	52926744	-12.297	-1	Diacylglycerophosphoglycerols [GP0401];	MSI 3
6032	Dideoxymycobactin (or isomer)	lipid_neg	836.55	5.75	C47H75N5O8	3			LMFA00000015	JLBSVDZUWJLOCF-ZLKQSCCRSA-N	Depsipeptides	CCCCCCCCCCCCCCCCC/C=C\C(=O)NCCCC[C@@H](C(=O)O[C@@H](CC(=O)N[C@H]1CCCCNC1=O)C)NC(=O)[C@]1(C)COC(=N1)c1ccccc1O	52921723	-4.92444	-1		MSI 3
6041	PG(22:4(7Z,10Z,13Z,16Z)/19:0) (or isomer)	lipid_neg	839.573	10.67	C47H85O10P	3			LMGP04010804	VARADERUZXKELS-NPAFHZFMSA-N	Glycerophosphoglycerols	CCCCCCCCCCCCCCCCCCC(=O)O[C@@H](COP(=O)(OC[C@H](CO)O)O)COC(=O)CCCCC/C=C\C/C=C\C/C=C\C/C=C\CCCCC	52927069	-8.8653	-1	Diacylglycerophosphoglycerols [GP0401];	MSI 3
6043	PG(19:0/22:4(7Z,10Z,13Z,16Z)) (or isomer)	lipid_neg	839.574	10.65	C47H85O10P	3			LMGP04010478	KNMNKNMFZYWLCN-SHSUNWIFSA-N	Glycerophosphoglycerols	CCCCCCCCCCCCCCCCCCC(=O)OC[C@@H](OC(=O)CCCCC/C=C\C/C=C\C/C=C\C/C=C\CCCCC)COP(=O)(OC[C@H](CO)O)O	52926743	-8.3296	0	Diacylglycerophosphoglycerols [GP0401];	MSI 3
6052	PG(22:4(7Z,10Z,13Z,16Z)/20:5(5Z,8Z,11Z,14Z,17Z)) (or isomer)	lipid_neg	843.525	5.44	C48H77O10P	3			LMGP04010811	BYLGNJOKEAKJFO-CIHNGRDBSA-N	Glycerophosphoglycerols	CCCCC/C=C\C/C=C\C/C=C\C/C=C\CCCCCC(=O)OC[C@@H](OC(=O)CCC/C=C\C/C=C\C/C=C\C/C=C\C/C=C\CC)COP(=O)(OC[C@H](CO)O)O	52927076	8.4172	-1	Diacylglycerophosphoglycerols [GP0401];	MSI 3
6058	PC(P-20:0/22:6(4Z,7Z,10Z,13Z,16Z,19Z)) (or isomer)	lipid_neg	844.613	10.74	C50H88NO7P	3			LMGP01030104	PBCGCYPCACHPOW-DLKGOUNDSA-N	other	CCCCCCCCCCCCCCCCCC/C=C\OC[C@@H](OC(=O)CC/C=C\C/C=C\C/C=C\C/C=C\C/C=C\C/C=C\CC)COP(=O)(OCC[N+](C)(C)C)[O-]	52924036	-11.8986	-1	1-(1Z-alkenyl),2-acylglycerophosphocholines [GP0103];	MSI 3
6064	PS(P-20:0/22:6(4Z,7Z,10Z,13Z,16Z,19Z)) (or isomer)	lipid_neg	846.56	10.75	C48H82NO9P	3			LMGP03030093	VVZRUZNDHOKQSD-YFBDMMIZSA-N	Glycerophosphoserines	CCCCCCCCCCCCCCCCCC/C=C\OC[C@@H](OC(=O)CC/C=C\C/C=C\C/C=C\C/C=C\C/C=C\C/C=C\CC)COP(=O)(OC[C@@H](C(=O)O)N)O	52926275	-6.88429	-1	1-(1Z-alkenyl),2-acylglycerophosphoserines [GP0303];	MSI 3
6066	PE(22:4(7Z,10Z,13Z,16Z)/22:2(13Z,16Z)) (or isomer)	lipid_neg	846.599	10.24	C49H86NO8P	3	HMDB0009601		LMGP02011130	KYFVKASESHWBQG-DNNHNIDJSA-N	Glycerophosphoethanolamines	CCCCC/C=C\C/C=C\CCCCCCCCCCCC(=O)O[C@@H](COP(=O)(OCCN)O)COC(=O)CCCCC/C=C\C/C=C\C/C=C\C/C=C\CCCCC	52924831	-3.78442	-1	Diacylglycerophosphoethanolamines [GP0201];	MSI 3
6070	PS(O-20:0/21:0) (or isomer)	lipid_neg	846.665	9.05	C47H94NO9P	3			LMGP03020065	KAQCYJSOZNMPSF-UVTBUIGASA-N	Glycerophosphoserines	CCCCCCCCCCCCCCCCCCCCOC[C@@H](OC(=O)CCCCCCCCCCCCCCCCCCCC)COP(=O)(OC[C@@H](C(=O)O)N)O	52926154	6.31919	-1	1-alkyl,2-acylglycerophosphoserines [GP0302];	MSI 3
6072	PG(22:2(13Z,16Z)/20:5(5Z,8Z,11Z,14Z,17Z)) (or isomer)	lipid_neg	847.558	10.75	C48H81O10P	3			LMGP04010780	FTIVPPLXBZECHX-XQFNNNDESA-N	Glycerophosphoglycerols	CCCCC/C=C\C/C=C\CCCCCCCCCCCC(=O)OC[C@@H](OC(=O)CCC/C=C\C/C=C\C/C=C\C/C=C\C/C=C\CC)COP(=O)(OC[C@H](CO)O)O	52927045	9.89612	-1	Diacylglycerophosphoglycerols [GP0401];	MSI 3
6084	PG(22:2(13Z,16Z)/20:2(11Z,14Z)) (or isomer)	lipid_neg	853.589	10.74	C48H87O10P	3			LMGP04010777	HWJWEXKRHBJBFW-FFUKOTJESA-N	Glycerophosphoglycerols	CCCCC/C=C\C/C=C\CCCCCCCCCCCC(=O)OC[C@@H](OC(=O)CCCCCCCCC/C=C\C/C=C\CCCCC)COP(=O)(OC[C@H](CO)O)O	52927042	-8.57399	-1	Diacylglycerophosphoglycerols [GP0401];	MSI 3
6087	PS(21:0/20:3(8Z,11Z,14Z)) (or isomer)	lipid_neg	854.586	7.67	C47H86NO10P	3			LMGP03010695	ZVCHLEVHFZLUBI-RXZGSDMMSA-N	Glycerophosphoserines	CCCCCCCCCCCCCCCCCCCCC(=O)OC[C@@H](OC(=O)CCCCCC/C=C\C/C=C\C/C=C\CCCCC)COP(=O)(OC[C@@H](C(=O)O)N)O	52925805	-6.29236	-1	Diacylglycerophosphoserines [GP0301];	MSI 3
6088	PC(19:1(9Z)/22:1(11Z)) (or isomer)	lipid_neg	854.653	10.77	C49H94NO8P	3			LMGP01011783	PSMHPUIXYCXPML-NHSFPSFCSA-N	other	CCCCCCCCCC/C=C\CCCCCCCCCC(=O)O[C@@H](COP(=O)(OCC[N+](C)(C)C)[O-])COC(=O)CCCCCCC/C=C\CCCCCCCCC	52923045	-12.8794	-1	Diacylglycerophosphocholines [GP0101];	MSI 3
6096	PC(20:2(11Z,14Z)/22:6(4Z,7Z,10Z,13Z,16Z,19Z)) (or isomer)	lipid_neg	856.589	10.74	C50H84NO8P	3	HMDB0008354		LMGP01011865	YBAVZMWJCPETFA-QFTUWMPFSA-N	other	CCCCC/C=C\C/C=C\CCCCCCCCCC(=O)OC[C@@H](OC(=O)CC/C=C\C/C=C\C/C=C\C/C=C\C/C=C\C/C=C\CC)COP(=O)(OCC[N+](C)(C)C)[O-]	10854909	3.68297	-1	Diacylglycerophosphocholines [GP0101];	MSI 3
6104	Decaprenyl diphosphate (or isomer)	lipid_neg	857.563	5.25	C50H84O7P2	3		C18321	LMPR03030011	FSCYHDCTHRVSKN-DJNGBRKISA-N	Bactoprenols	C/C(=C/CC/C(=C\CC/C(=C\CC/C(=C\CC/C(=C\COP(=O)(OP(=O)(O)O)O)/C)/C)/C)/C)/CC/C=C(\CC/C=C(\CC/C=C(\CC/C=C(/CC/C=C(/C)\C)\C)/C)/C)/C	45479374	1.04651	-1	Bactoprenol diphosphates [PR0303];	MSI 3
6106	TG(15:1(9Z)/18:4(6Z,9Z,12Z,15Z)/20:4(5Z,8Z,11Z,14Z))[iso6] (or isomer)	lipid_neg	857.656	10.34	C56H90O6	3			LMGL03015577	UNJVFFVUBHQHLB-NBKKMBASSA-N	Triacylglycerols	CCCCC/C=C\CCCCCCCC(=O)OC[C@@H](OC(=O)CCCC/C=C\C/C=C\C/C=C\C/C=C\CC)COC(=O)CCC/C=C\C/C=C\C/C=C\C/C=C\CCCCC	56939359	-11.6928	-1	Triacylglycerols [GL0301];	MSI 3
6112	PS(22:4(7Z,10Z,13Z,16Z)/20:4(5Z,8Z,11Z,14Z)) (or isomer)	lipid_neg	858.518	6.94	C48H78NO10P	3	HMDB0112805		LMGP03010810	VYIWQQWAQYOOKU-WIVNPGDUSA-N	Glycerophosphoserines	CCCCC/C=C\C/C=C\C/C=C\C/C=C\CCCCCC(=O)OC[C@@H](OC(=O)CCC/C=C\C/C=C\C/C=C\C/C=C\CCCCC)COP(=O)(OC[C@@H](C(=O)O)N)O	52925920	-12.4502	-1	Diacylglycerophosphoserines [GP0301];	MSI 3
6114	PC(19:0/22:0) (or isomer)	lipid_neg	858.691	10.15	C49H98NO8P	3			LMGP01011751	LXJWTEASQXHBGK-QZNUWAOFSA-N	other	CCCCCCCCCCCCCCCCCCCCCC(=O)O[C@@H](COP(=O)(OCC[N+](C)(C)C)[O-])COC(=O)CCCCCCCCCCCCCCCCCC	52922981	-5.7476	-1	Diacylglycerophosphocholines [GP0101];	MSI 3
6115	PE(22:0/22:0) (or isomer)	lipid_neg	858.702	10.22	C49H98NO8P	3	HMDB0009501		LMGP02010168	TZFNCLDMKUFURD-QZNUWAOFSA-N	Glycerophosphoethanolamines	CCCCCCCCCCCCCCCCCCCCCC(=O)OC[C@@H](OC(=O)CCCCCCCCCCCCCCCCCCCCC)COP(=O)(OCCN)O	9546867	6.98306	-1	Diacylglycerophosphoethanolamines [GP0201];	MSI 3
6129	PG(21:0/21:0) (or isomer)	lipid_neg	861.646	5.97	C48H95O10P	3			LMGP04010851	YMSLZHPPNVEEIY-CRCOQUFZSA-N	Glycerophosphoglycerols	CCCCCCCCCCCCCCCCCCCCC(=O)OC[C@@H](OC(=O)CCCCCCCCCCCCCCCCCCCC)COP(=O)(OC[C@H](CO)O)O	52927116	-14.9675	-1	Diacylglycerophosphoglycerols [GP0401];	MSI 3
6139	20:2-Glc-Stigmasterol (or isomer)	lipid_neg	863.667	10.82	C55H92O7	3			LMST01040232	MZOCHDCQVFFPEH-NORTWZQSSA-N	Ergostane steroids	CCCCC/C=C\C/C=C\CCCCCCCCCC(=O)OC[C@H]1O[C@@H](O[C@H]2CC[C@]3(C(=CC[C@@H]4[C@@H]3CC[C@]3([C@H]4CC[C@@H]3[C@@H](/C=C/[C@H](C(C)C)CC)C)C)C2)C)[C@@H]([C@H]([C@@H]1O)O)O	70699383	-12.1685	-1	Stigmasterols and C24-ethyl derivatives [ST0104];	MSI 3
6154	PI(O-18:0/20:4(5Z,8Z,11Z,14Z)) (or isomer)	lipid_neg	871.582	10.74	C47H85O12P	3			LMGP06020072	WVZYOWMZDZYUMR-MCRWXTICSA-N	Glycerophosphoinositols	CCCCCCCCCCCCCCCCCCOC[C@@H](OC(=O)CCC/C=C\C/C=C\C/C=C\C/C=C\CCCCC)COP(=O)(O[C@@H]1[C@H](O)[C@H](O)[C@H]([C@@H]([C@H]1O)O)O)O	52928486	12.6715	-1	1-alkyl,2-acylglycerophosphoinositols [GP0602];	MSI 3
6156	TG(15:0/19:1(9Z)/19:1(9Z))[iso3] (or isomer)	lipid_neg	871.787	11.12	C56H104O6	3			LMGL03012912	FLCUHNDNBWJWTH-JPDYSXJOSA-N	Triacylglycerols	CCCCCCCCC/C=C\CCCCCCCC(=O)OC[C@H](OC(=O)CCCCCCC/C=C\CCCCCCCCC)COC(=O)CCCCCCCCCCCCCC	56936704	12.0386	-1	Triacylglycerols [GL0301];	MSI 3
6170	PG(21:0/22:0) (or isomer)	lipid_neg	875.684	10.94	C49H97O10P	3			LMGP04010698	CPSBVSUBVRUZOJ-KBRGEABDSA-N	Glycerophosphoglycerols	CCCCCCCCCCCCCCCCCCCCCC(=O)O[C@@H](COP(=O)(OC[C@H](CO)O)O)COC(=O)CCCCCCCCCCCCCCCCCCCC	52926963	10.43	-1	Diacylglycerophosphoglycerols [GP0401];	MSI 3
6173	PG(22:6(4Z,7Z,10Z,13Z,16Z,19Z)/22:0) (or isomer)	lipid_neg	877.599	10.65	C50H87O10P	3			LMGP04010842	WYEKWLMCIJBWIO-PGNBWSJMSA-N	Glycerophosphoglycerols	CCCCCCCCCCCCCCCCCCCCCC(=O)O[C@@H](COP(=O)(OC[C@H](CO)O)O)COC(=O)CC/C=C\C/C=C\C/C=C\C/C=C\C/C=C\C/C=C\CC	52927107	2.98939	-1	Diacylglycerophosphoglycerols [GP0401];	MSI 3
6186	PG(22:2(13Z,16Z)/22:2(13Z,16Z)) (or isomer)	lipid_neg	881.618	10.87	C50H91O10P	3			LMGP04010784	OVLAXUFEKOQBLA-AOOUNGSZSA-N	Glycerophosphoglycerols	CCCCC/C=C\C/C=C\CCCCCCCCCCCC(=O)OC[C@@H](OC(=O)CCCCCCCCCCC/C=C\C/C=C\CCCCC)COP(=O)(OC[C@H](CO)O)O	52927049	-11.3456	-1	Diacylglycerophosphoglycerols [GP0401];	MSI 3
6198	PC(21:0/22:1(11Z)) (or isomer)	lipid_neg	884.717	10.3	C51H100NO8P	3			LMGP01011977	LDSGYPDHDJWFQE-XXPSLULPSA-N	other	CCCCCCCCCCCCCCCCCCCCC(=O)OC[C@@H](OC(=O)CCCCCCCCC/C=C\CCCCCCCCCC)COP(=O)(OCC[N+](C)(C)C)[O-]	52923431	6.43756	-1	Diacylglycerophosphocholines [GP0101];	MSI 3
6209	PC(22:0/21:0) (or isomer)	lipid_neg	886.733	10.35	C51H102NO8P	3			LMGP01011999	YPXKIVVOEVHWKI-ANFMRNGASA-N	other	CCCCCCCCCCCCCCCCCCCCCC(=O)OC[C@@H](OC(=O)CCCCCCCCCCCCCCCCCCCC)COP(=O)(OCC[N+](C)(C)C)[O-]	52923475	6.61736	-1	Diacylglycerophosphocholines [GP0101];	MSI 3
6218	(3'-sulfo)Galbeta-Cer(d18:1/24:1(15Z)) (or isomer)	lipid_neg	888.629	6.27	C48H91NO11S	3	HMDB0012318	C06125	LMSP06020015	ZZQWQNAZXFNSEP-JCOQVFCVSA-N	Acidic glycosphingolipids	CCCCCCCCCCCCC/C=C/[C@H]([C@@H](NC(=O)CCCCCCCCCCCCC/C=C\CCCCCCCC)CO[C@@H]1O[C@H](CO)[C@@H]([C@@H]([C@H]1O)OS(=O)(=O)O)O)O	5459361	5.72728	-1	Sulfoglycosphingolipids (sulfatides) [SP0602];	MSI 3
6227	Renieroside B1 (or isomer)	lipid_neg	890.715	8.17	C53H97NO9	3			LMSP05010176	AGFKRWRLAJDUHQ-YHBZXAMRSA-N	Neutral glycosphingolipids	CCCCCCC/C=C/C(=C/CC/C=C/[C@H]([C@@H](NC(=O)[C@@H](CCCCCCCCCCCCCCCCCC/C=C\CCCCCC)O)CO[C@@H]1O[C@H](CO)[C@H]([C@@H]([C@H]1O)O)O)O)/C	23643541	6.57783	-1	Simple Glc series [SP0501];	MSI 3
6242	TG(12:0/21:0/22:4(7Z,10Z,13Z,16Z))[iso6] (or isomer)	lipid_neg	895.767	4.59	C58H104O6	3			LMGL03013648	NODZVAGJXVCPTO-REIHHSIFSA-N	Triacylglycerols	CCCCCCCCCCCC(=O)OC[C@@H](OC(=O)CCCCCCCCCCCCCCCCCCCC)COC(=O)CCCCC/C=C\C/C=C\C/C=C\C/C=C\CCCCC	56937438	-10.0778	-1	Triacylglycerols [GL0301];	MSI 3
6244	TG(15:0/18:2(9Z,12Z)/22:2(13Z,16Z))[iso6] (or isomer)	lipid_neg	895.776	12.19	C58H104O6	3			LMGL03015180	MAWNXWUEDRYQEG-PNXRNZSZSA-N	Triacylglycerols	CCCCC/C=C\C/C=C\CCCCCCCCCCCC(=O)OC[C@H](OC(=O)CCCCCCC/C=C\C/C=C\CCCCC)COC(=O)CCCCCCCCCCCCCC	56938962	0.538926	-1	Triacylglycerols [GL0301];	MSI 3
6271	TG(18:1(9Z)/18:3(9Z,12Z,15Z)/20:4(5Z,8Z,11Z,14Z))[iso6] (or isomer)	lipid_neg	901.733	10.27	C59H98O6	3			LMGL03010807	GSSCBNMGXJDQBM-UXRQZNCDSA-N	Triacylglycerols	CCCCCCCC/C=C\CCCCCCCC(=O)OC[C@@H](OC(=O)CCCCCCC/C=C\C/C=C\C/C=C\CC)COC(=O)CCC/C=C\C/C=C\C/C=C\C/C=C\CCCCC	9544768	4.11159	-1	Triacylglycerols [GL0301];	MSI 3
6287	PI(20:2(11Z,14Z)/20:5(5Z,8Z,11Z,14Z,17Z)) (or isomer)	lipid_neg	907.541	7.72	C49H81O13P	3			LMGP06010550	PEYHUKJORLOXIY-KWLLKQBGSA-N	Glycerophosphoinositols	CCCCC/C=C\C/C=C\CCCCCCCCCC(=O)OC[C@@H](OC(=O)CCC/C=C\C/C=C\C/C=C\C/C=C\C/C=C\CC)COP(=O)(O[C@@H]1[C@H](O)[C@H](O)[C@H]([C@@H]([C@H]1O)O)O)O	52928003	7.85737	-1	Diacylglycerophosphoinositols [GP0601];	MSI 3
6305	PI(20:4(5Z,8Z,11Z,14Z)/20:2(11Z,14Z)) (or isomer)	lipid_neg	909.562	10.67	C49H83O13P	3			LMGP06010608	DDMWLCSFSYASML-ZEALNHELSA-N	Glycerophosphoinositols	CCCCC/C=C\C/C=C\CCCCCCCCCC(=O)O[C@@H](COP(=O)(O[C@@H]1[C@H](O)[C@H](O)[C@H]([C@@H]([C@H]1O)O)O)O)COC(=O)CCC/C=C\C/C=C\C/C=C\C/C=C\CCCCC	52928061	13.1032	-1	Diacylglycerophosphoinositols [GP0601];	MSI 3
6320	TG(15:1(9Z)/20:3(8Z,11Z,14Z)/22:4(7Z,10Z,13Z,16Z))[iso6] (or isomer)	lipid_neg	915.75	10.32	C60H100O6	3			LMGL03015659	DXFGNRYPLNRIHQ-CUNPTAOHSA-N	Triacylglycerols	CCCCC/C=C\C/C=C\C/C=C\CCCCCCC(=O)O[C@H](COC(=O)CCCCCCC/C=C\CCCCC)COC(=O)CCCCC/C=C\C/C=C\C/C=C\C/C=C\CCCCC	56939441	5.69082	-1	Triacylglycerols [GL0301];	MSI 3
6338	CL(1'-[18:2(9Z,12Z)/0:0],3'-[18:2(9Z,12Z)/0:0]) (or isomer)	lipid_neg	923.51	10.67	C45H82O15P2	3			LMGP12070001	LNDZCACUIYQVRO-XWAAZOOPSA-N	Glycerophosphoglycerols	CCCCC/C=C\C/C=C\CCCCCCCC(=O)OC[C@H](COP(=O)(OC[C@H](COP(=O)(OC[C@@H](COC(=O)CCCCCCC/C=C\C/C=C\CCCCC)O)O)O)O)O	52929774	5.23808	-1	Monoacylglycerophosphoglycerophosphomonoradylglycerols [GP1207];	MSI 3
6358	PI(22:4(7Z,10Z,13Z,16Z)/20:4(5Z,8Z,11Z,14Z)) (or isomer)	lipid_neg	933.556	7.72	C51H83O13P	3			LMGP06010779	BNBKSENRDTYHHW-BKBGTLNCSA-N	Glycerophosphoinositols	CCCCC/C=C\C/C=C\C/C=C\C/C=C\CCCCCC(=O)OC[C@@H](OC(=O)CCC/C=C\C/C=C\C/C=C\C/C=C\CCCCC)COP(=O)(O[C@@H]1[C@H](O)[C@H](O)[C@H]([C@@H]([C@H]1O)O)O)O	52928232	6.12982	-1	Diacylglycerophosphoinositols [GP0601];	MSI 3
6373	Am-PE(O-20:0/20:4(5Z,8Z,11Z,14Z)) (or isomer)	lipid_neg	942.637	10.67	C51H94NO12P	3			LMGP21020002	SJBFZMAGZLCIHG-AFKZUMDCSA-N	Glycerophosphoethanolamines	CCCCCCCCCCCCCCCCCCCCOC[C@@H](OC(=O)CCC/C=C\C/C=C\C/C=C\C/C=C\CCCCC)COP(=O)(OCCNC[C@@]1(O)OC[C@H]([C@H]([C@@H]1O)O)O)O		-7.90054	0	1-alkyl,2-acylglycerophosphoethanolamine glycans [GP2102];	MSI 3
6386	TG(17:0/20:2(11Z,14Z)/22:4(7Z,10Z,13Z,16Z))[iso6] (or isomer)	lipid_neg	947.811	9.97	C62H108O6	3			LMGL03011370	RPXYIVMVMULKMX-HLDJOXDRSA-N	Triacylglycerols	CCCCCCCCCCCCCCCCC(=O)OC[C@@H](OC(=O)CCCCCCCCC/C=C\C/C=C\CCCCC)COC(=O)CCCCC/C=C\C/C=C\C/C=C\C/C=C\CCCCC	9545331	3.64991	-1	Triacylglycerols [GL0301];	MSI 3
6414	TG(18:2(9Z,12Z)/20:0/22:4(7Z,10Z,13Z,16Z))[iso6] (or isomer)	lipid_neg	961.825	10.07	C63H110O6	3			LMGL03011602	HKRSQYQLQNSHTO-WDXQQGNVSA-N	Triacylglycerols	CCCCCCCCCCCCCCCCCCCC(=O)O[C@H](COC(=O)CCCCCCC/C=C\C/C=C\CCCCC)COC(=O)CCCCC/C=C\C/C=C\C/C=C\C/C=C\CCCCC	9545563	2.55974	-1	Triacylglycerols [GL0301];	MSI 3
6478	PE-GlcGlcDG(P-14:0/16:1(9Z)) (or isomer)	lipid_neg	968.567	10.74	C47H88NO17P	3			LMGL05020002	NEZGKANNEYIIJJ-RUVNTXLESA-N	Glycosyldiacylglycerols	CCCCCCCCCCCC/C=C\OC[C@@H](OC(=O)CCCCCCC/C=C\CCCCCC)CO[C@@H]1O[C@H](CO[C@H]2O[C@H](COP(=O)(OCCN)O)[C@H]([C@@H]([C@H]2O)O)O)[C@H]([C@@H]([C@H]1O)O)O	134812270	-4.72651	-1	Glycosylalkylacylglycerols [GL0502];	MSI 3
6554	TG(20:1(11Z)/21:0/22:5(7Z,10Z,13Z,16Z,19Z))[iso6] (or isomer)	lipid_neg	1003.86	11.37	C66H116O6	3			LMGL03012284	FJGMKWAICSJJMS-JZHYHRQLSA-N	Triacylglycerols	CCCCCCCCCCCCCCCCCCCCC(=O)O[C@H](COC(=O)CCCCCCCCC/C=C\CCCCCCCC)COC(=O)CCCCC/C=C\C/C=C\C/C=C\C/C=C\C/C=C\CC	9546244	-11.3918	-1	Triacylglycerols [GL0301];	MSI 3
6593	TG(19:0/22:0/22:1(11Z))[iso6] (or isomer)	lipid_neg	1013.94	12.39	C66H126O6	3			LMGL03016695	QLFAJJAGJIPSQE-RQYMZXEUSA-N	Triacylglycerols	CCCCCCCCCCCCCCCCCCC(=O)OC[C@@H](OC(=O)CCCCCCCCCCCCCCCCCCCCC)COC(=O)CCCCCCCCC/C=C\CCCCCCCCCC	56940477	-11.3258	-1	Triacylglycerols [GL0301];	MSI 3
6605	omega-linoleoyloxy-Cer(t18:0/29:0) (or isomer)	lipid_neg	1014.94	12.39	C65H125NO6	3			LMSP02040143	DBVJXCMRYTUHGI-LXMOTNQKSA-N	Ceramides	CCCCC/C=C\C/C=C\CCCCCCCC(=O)OCCCCCCCCCCCCCCCCCCCCCCCCCCCCC(=O)N[C@H]([C@@H]([C@@H](CCCCCCCCCCCCCC)O)O)CO		-0.789803	-1	Acylceramides [SP0204];	MSI 3
6608	TG(20:0/22:1(11Z)/22:6(4Z,7Z,10Z,13Z,16Z,19Z))[iso6] (or isomer)	lipid_neg	1015.88	12.39	C67H116O6	3			LMGL03016804	BVPNDGHACRIPAH-SIOYAFTLSA-N	Triacylglycerols	CCCCCCCCCCCCCCCCCCCC(=O)OC[C@@H](OC(=O)CCCCCCCCC/C=C\CCCCCCCCCC)COC(=O)CC/C=C\C/C=C\C/C=C\C/C=C\C/C=C\C/C=C\CC	56940586	9.95155	-1	Triacylglycerols [GL0301];	MSI 3
6619	TG(21:0/22:6(4Z,7Z,10Z,13Z,16Z,19Z)/22:6(4Z,7Z,10Z,13Z,16Z,19Z))[iso3] (or isomer)	lipid_neg	1019.81	10.05	C68H108O6	3			LMGL03012585	PIARVBOPLDCRHK-FYGGYCLQSA-N	Triacylglycerols	CC/C=C\C/C=C\C/C=C\C/C=C\C/C=C\C/C=C\CCC(=O)OC[C@H](OC(=O)CC/C=C\C/C=C\C/C=C\C/C=C\C/C=C\C/C=C\CC)COC(=O)CCCCCCCCCCCCCCCCCCCC	9546543	1.44149	-1	Triacylglycerols [GL0301];	MSI 3
6629	Pittosporumxanthin C1 (or isomer)	lipid_neg	1027.77	10.95	C69H104O6	3			LMPR01070762	VRWPVBPKEBIXMP-WQSYGDABSA-N	Carotenoids (C40, β-β)	C[C@@H](CCC[C@]1(C)CCc2c(O1)c(C)c(c1c2C[C@H](/C=C(\C=C\[C@]23O[C@]3(C)C[C@H](CC2(C)C)O)/C)[C@H](O1)/C(=C/C=C/C=C(/C=C/C=C(/C=C=C1C(C)(C)C[C@@H](C[C@@]1(C)O)O)\C)\C)/C)C)CCC[C@@H](CCCC(C)C)C	101864655	-10.5591	-1	C40 isoprenoids (tetraterpenes) [PR0107];	MSI 3
6654	TG(22:1(11Z)/22:4(7Z,10Z,13Z,16Z)/22:6(4Z,7Z,10Z,13Z,16Z,19Z))[iso6] (or isomer)	lipid_neg	1035.84	12.47	C69H112O6	3			LMGL03016877	HBTFTIGTRWETNR-NLOSMTSISA-N	Triacylglycerols	CCCCCCCCCC/C=C\CCCCCCCCCC(=O)OC[C@@H](OC(=O)CCCCC/C=C\C/C=C\C/C=C\C/C=C\CCCCC)COC(=O)CC/C=C\C/C=C\C/C=C\C/C=C\C/C=C\C/C=C\CC	56940659	4.16087	-1	Triacylglycerols [GL0301];	MSI 3
6893	Fucoxanthinol 3-oleate 3'-palmitate (or isomer)	lipid_neg	1117.89	12.2	C74H118O7	3			LMPR01070360	BYZCRNGJAQWLEZ-UHUNAZJUSA-N	Carotenoids (C40, β-β)	CCCCCCCCCCCCCCCC(=O)O[C@H]1CC(C)(C)C(=C=C/C(=C/C=C/C(=C/C=C/C=C(/C=C/C=C(/C(=O)C[C@]23O[C@]3(C)C[C@H](CC2(C)C)OC(=O)CCCCCCC/C=C\CCCCCCCC)\C)\C)/C)/C)[C@](C1)(C)O		7.92647	-1	C40 isoprenoids (tetraterpenes) [PR0107];	MSI 3
6921	Mactraxanthin 3-(5Z,8Z,11Z,14Z,17Z-eicosapentaenoate) 3'-palmitoleate (or isomer)	lipid_neg	1141.85	12.07	C75H114O8	3			LMPR01070384	GSVFLUDSEHFKQU-RVYBWJKVSA-N	Carotenoids (C40, β-β)	CCCCCC/C=C\CCCCCCCC(=O)O[C@H]1CC(C)(C)[C@]([C@](C1)(C)O)(O)/C=C/C(=C/C=C/C(=C/C=C/C=C(/C=C/C=C(/C=C/[C@@]1(O)C(C)(C)C[C@@H](C[C@@]1(C)O)OC(=O)CCC/C=C\C/C=C\C/C=C\C/C=C\C/C=C\C)\C)\C)/C)/C		6.78789	-1	C40 isoprenoids (tetraterpenes) [PR0107];	MSI 3
6976	Mactraxanthin 3-(5Z,8Z,11Z,14Z,17Z-eicosapentaenoate) 3'-(9E-hexadecenoate) (or isomer)	lipid_neg	1155.87	12.22	C76H116O8	3			LMPR01070394	YSFIRCAOMZADTI-OFHPLRMPSA-N	Carotenoids (C40, β-β)	CCCCCC/C=C/CCCCCCCC(=O)O[C@H]1CC(C)(C)[C@]([C@](C1)(C)O)(O)/C=C/C(=C/C=C/C(=C/C=C/C=C(/C=C/C=C(/C=C/[C@@]1(O)C(C)(C)C[C@@H](C[C@@]1(C)O)OC(=O)CCC/C=C\C/C=C\C/C=C\C/C=C\C/C=C\CC)\C)\C)/C)/C		4.87884	-1	C40 isoprenoids (tetraterpenes) [PR0107];	MSI 3
7023	Cyanidin 3-(6'',6'''-disinapylsophoroside)-5-glucoside (or isomer)	lipid_neg	1184.33	0.6	C55H61O29	3			LMPK12010187	OMKHCRCKDGASQY-OHVXOXKGSA-O	other	OC[C@H]1O[C@@H](Oc2cc(O)cc3c2cc(O[C@@H]2O[C@H](COC(=O)/C=C/c4cc(OC)c(c(c4)OC)O)[C@H]([C@@H]([C@H]2O[C@@H]2O[C@H](COC(=O)/C=C/c4cc(OC)c(c(c4)OC)O)[C@H]([C@@H]([C@H]2O)O)O)O)O)c([o+]3)c2ccc(c(c2)O)O)[C@@H]([C@H]([C@@H]1O)O)O	44256792	3.04632	-1	Anthocyanidins [PK1201];	MSI 3
7024	Cyanidin 3-O-[beta-D-glucopyranoside]-7,3'-di-O-[6-O-(sinapyl)-beta-D-glucopyranoside] (or isomer)	lipid_neg	1184.33	0.62	C55H61O29	3			LMPK12010205	XOYAXTMVHJXJIK-BKJIKSQOSA-O	other	OC[C@H]1O[C@@H](Oc2cc3c(O)cc(cc3[o+]c2c2ccc(c(c2)O[C@@H]2O[C@H](COC(=O)/C=C/c3cc(OC)c(c(c3)OC)O)[C@H]([C@@H]([C@H]2O)O)O)O)O[C@@H]2O[C@H](COC(=O)/C=C/c3cc(OC)c(c(c3)OC)O)[C@H]([C@@H]([C@H]2O)O)O)[C@@H]([C@H]([C@@H]1O)O)O	44256810	4.37513	-1	Anthocyanidins [PK1201];	MSI 3
7265	N-carbamoylglycine (or isomer)	polar_pos	119.045	4.37	C3H6N2O3	3	HMDB0304424			KZVRXPPUJQRGFN-UHFFFAOYSA-N	Aminoacids	OC(=N)NCC(=O)O		-1.29671	-1		MSI 3
7312	4,6-Heptadiyne-1,3-diol (or isomer)	polar_pos	125.06	1.95	C7H8O2	3	HMDB0038963			VTFRDZFVCKUXNE-UHFFFAOYSA-N	other	OC(C#CC#C)CCO	85627657	-0.340179	-1		MSI 3
7319	1-(3-Aminopropyl)-pyrrolinium (or isomer)	polar_pos	127.125	4.75	C7H14N2	3	HMDB0302340			IHGJZNUBLMAEGL-UHFFFAOYSA-N	Quinolizidine alkaloids	C1CCN2C(N1)CCC2	11094624	12.4237	-1		MSI 3
7348	N-Methyl hexanamide (or isomer)	polar_pos	130.123	1.98	C7H15NO	3		C02722	LMFA08020142	RSPBQSYWXAROOO-UHFFFAOYSA-N	N-acyl amines	CCCCCC(=O)NC	439790	0.813226	-1	N-acyl amines [FA0802];	MSI 3
7370	2-Heptanethiol (or isomer)	polar_pos	133.105	0.98	C7H16S	3	HMDB0032303			DAZNOIJJVKASGS-UHFFFAOYSA-N	Fatty alcohols	CCCCCC(S)C	522071	5.57615	-1		MSI 3
7378	Diisopropanolamine (or isomer)	polar_pos	134.118	4.22	C6H15NO2	3	HMDB0251354			LVTYICIALWPMFW-UHFFFAOYSA-N	other	CC(CNCC(O)C)O	8086	-0.190286	-1		MSI 3
7390	1,4-Benzodioxane (or isomer)	polar_pos	137.06	3.15	C8H8O2	3	HMDB0244196			BNBQRQQYDMDJAH-UHFFFAOYSA-N	Rotenoids	C1COc2c(O1)cccc2	10301	-0.165363	-1		MSI 3
7404	Butylcyclohexane (or isomer)	polar_pos	141.165	4.62	C10H20	3	HMDB0041402		LMFA11000657	GGBJHURWWWLEQH-UHFFFAOYSA-N	Hydrocarbons	CCCCC1CCCCC1	15506	8.61315	-1		MSI 3
7418	Sedridine (or isomer)	polar_pos	144.138	3.17	C8H17NO	3	HMDB0302907			GFKFBLJVPWRDEL-HTQZYQBOSA-N	Acetate-derived alkaloids	C[C@H](C[C@H]1CCCCN1)O	213522	0.497649	0.11775		MSI 3
7428	4-Guanidinobutanamide (or isomer)	polar_pos	145.107	5.15	C5H12N4O	3		C03078		YHVFECVVGNXFKO-UHFFFAOYSA-N	Polyamines	NC(=O)CCCNC(=N)N	123	-8.50174	-1		MSI 3
7430	1-(3-Aminopropyl)-4-aminobutanal (or isomer)	polar_pos	145.134	3.7	C7H16N2O	3	HMDB0012135			JNZUMEMWAPJNLC-UHFFFAOYSA-N	Polyamines	NCCCNCCCC=O	19913541	0.0975256	-1		MSI 3
7438	(±)-2-(2-Methylpropyl)thiazolidine (or isomer)	polar_pos	146.1	5.98	C7H15NS	3	HMDB0040117			OLVZVPBWPSBRNF-UHFFFAOYSA-N	other	CC(CC1NCCS1)C	135445	0.72178	-1		MSI 3
7439	7-Aminoheptanoic acid (or isomer)	polar_pos	146.118	5.17	C7H15NO2	3	HMDB0247233			XDOLZJYETYVRKV-UHFFFAOYSA-N	Amino fatty acids	NCCCCCCC(=O)O	13580	1.28158	0.0337827		MSI 3
7444	Heptaminol (or isomer)	polar_pos	146.154	3.15	C8H19NO	3	HMDB0253104			LREQLEBVOXIEOM-UHFFFAOYSA-N	other	CC(CCCC(O)(C)C)N	3590	-0.183511	-1		MSI 3
7463	3-(2-Furanylmethylene)pyrrolidine (or isomer)	polar_pos	150.091	4.68	C9H11NO	3	HMDB0040043			PNXWYJGINUMYJQ-VURMDHGXSA-N	Piperidine alkaloids	C1NC/C(=C\c2ccco2)/C1	91748326	0.46565	-1		MSI 3
7469	4-Phenyl-2-butanol (or isomer)	polar_pos	151.112	3.2	C10H14O	3	HMDB0031613			GDWRKZLROIFUML-UHFFFAOYSA-N	other	CC(CCc1ccccc1)O	61302	-1.151	-1		MSI 3
7518	S-Isopropyl 3-methylbut-2-enethioate (or isomer)	polar_pos	159.084	6.5	C8H14OS	3	HMDB0032354			IZVXTRDVESJRTA-UHFFFAOYSA-N	Acyclic monoterpenoids	CC(SC(=O)C=C(C)C)C	118658	3.41061	-1		MSI 3
7524	5-Acetamidovaleric acid (or isomer)	polar_pos	160.097	1.95	C7H13NO3	3	HMDB0012175	C03087	LMFA01030987	TZZSWAXSIGWXOS-UHFFFAOYSA-N	Unsaturated fatty acids	OC(=O)CCCCNC(=O)C	439903	-0.049029	-1	Unsaturated fatty acids [FA0103];	MSI 3
7543	N,N,N',N'-Tetramethyl-P-phenylenediamine (or isomer)	polar_pos	165.139	3.22	C10H16N2	3	HMDB0244279			CJAOGUFAAWZWNI-UHFFFAOYSA-N	other	CN(c1ccc(cc1)N(C)C)C	7490	-0.583819	0.0155905		MSI 3
7608	2-Propylglutaric acid (or isomer)	polar_pos	175.096	5.13	C8H14O4	3	HMDB0060684			IFNXFIJXYVEYLF-UHFFFAOYSA-N	Dicarboxylic acids	CCCC(C(=O)O)CCC(=O)O	134970	-0.248149	-1		MSI 3
7627	Ethyl 5-(methylthio)valerate (or isomer)	polar_pos	177.095	1.95	C8H16O2S	3	HMDB0303228			PAXAYUXLROMDQU-UHFFFAOYSA-N	Wax monoesters	CSCCCCC(=O)OCC	57509241	3.74513	-1		MSI 3
7645	4-Hexyl-2,5-dimethyloxazole (or isomer)	polar_pos	182.154	4.65	C11H19NO	3	HMDB0037890			HMYAUWMKFPILNN-UHFFFAOYSA-N	other	CCCCCCc1nc(oc1C)C	573845	0.0248417	0.0732871		MSI 3
7710	N-Cyclopropyl-trans-2-cis-6-nonadienamide (or isomer)	polar_pos	194.154	4.67	C12H19NO	3	HMDB0032210		LMFA08020191	BTSTZWOTLKSKHV-ODYTWBPASA-N	N-acyl amines	CC/C=C\CC/C=C/C(=O)NC1CC1	11469606	-2.13517	-1	N-acyl amines [FA0802];	MSI 3
7717	dodeca-3,6,9-trienoic acid (or isomer)	polar_pos	195.141	1.35	C12H18O2	3	HMDB0340707			CTFJSBPSFUSONR-UHFFFAOYSA-N	Unsaturated fatty acids	CCC=CCC=CCC=CCC(=O)O	53738984	14.5821	-1		MSI 3
7732	Centperazine (or isomer)	polar_pos	198.16	4.48	C10H19N3O	3	HMDB0249802			RJIZRWPAYCUABD-UHFFFAOYSA-N	Lysine alkaloids	CCN1CCC2N(C1=O)CCN(C2)C	160000	-1.0735	0.474143		MSI 3
7746	S-(2-(N,N-Diisopropylamino)ethyl)isothiourea (or isomer)	polar_pos	204.154	3.78	C9H21N3S	3	HMDB0244614			LZIAMMQBHJIZAG-UHFFFAOYSA-N	Pseudoalkaloids	NC(=N)SCCN(C(C)C)C(C)C	132460	7.4918	-1		MSI 3
7750	(+)-gamma-Hydroxy-L-homoarginine (or isomer)	polar_pos	205.13	5.95	C7H16N4O3	3	HMDB0301838			UFBPWFODSIJGPL-AKGZTFGVSA-N	Aminoacids	OC(C[C@@H](C(=O)O)N)CCN=C(N)N	193331	0.339022	-1		MSI 3
7778	Topaquinone (or isomer)	polar_pos	212.055	6.42	C9H9NO5	3	HMDB0011639			YWRFBISQAMHSIX-YFKPBYRVSA-N	Aminoacids	OC(=O)[C@H](CC1=CC(=O)C(=O)C=C1O)N	123871	-0.870907	-1	Histidine Metabolism;beta-Alanine Metabolism;Tyrosine Metabolism;	MSI 3
7791	o-Succinylhomoserine (or isomer)	polar_pos	220.081	6.6	C8H13NO6	3		C01118		GNISQJGXJIDKDJ-YFKPBYRVSA-N	Aminoacids	O=C(CCC(=O)O)OCC[C@@H](C(=O)O)N	439406	-1.58531	-1		MSI 3
7794	Quinmerac (or isomer)	polar_pos	222.029	8.43	C11H8ClNO2	3	HMDB0257043			ALZOLUNSQWINIR-UHFFFAOYSA-N	Pyridine alkaloids	Cc1cnc2c(c1)ccc(c2C(=O)O)Cl	91749	-13.386	-1		MSI 3
7810	Phenylcyclohexyldiethylamine (or isomer)	polar_pos	232.206	1.15	C16H25N	3	HMDB0256438			MGHQRFFBZCQPGZ-UHFFFAOYSA-N	other	CCN(C(c1ccccc1)C)C1CCCCC1	150978	-1.10602	-1		MSI 3
7824	2',3'-Dideoxyadenosine (or isomer)	polar_pos	236.113	1.12	C10H13N5O2	3	HMDB0245544			WVXRAFOPTSTNLL-UHFFFAOYSA-N	Purine nucleos(t)ides	OCC1CCC(O1)n1cnc2c1ncnc2N	263976	-6.96913	-1		MSI 3
7831	Dropropizine (or isomer)	polar_pos	237.16	1.95	C13H20N2O2	3	HMDB0251622			PTVWPYVOOKLBCG-UHFFFAOYSA-N	Lysine alkaloids	OCC(CN1CCN(CC1)c1ccccc1)O	3169	0.197787	-1		MSI 3
7835	Secobarbital (or isomer)	polar_pos	239.139	1.97	C12H18N2O3	3	HMDB0014562			KQPKPCNLIDLUMF-UHFFFAOYSA-N	Simple diketopiperazine alkaloids	CCCC(C1(CC=C)C(=O)NC(=O)NC1=O)C	5193	-0.104984	-1		MSI 3
7855	Dioscoretine (or isomer)	polar_pos	242.175	4.55	C13H23NO3	3	HMDB0038588			YWVYEZNFPRWGMM-UHFFFAOYSA-N	Terpenoid alkaloids	CC(CC1(O)CC2CCC1CN2C)CC(=O)O	10060255	-1.07314	-1		MSI 3
7858	(3S,5R,6R,7E)-3,5,6-Trihydroxy-7-megastigmen-9-one (or isomer)	polar_pos	243.161	4.62	C13H22O4	3	HMDB0038736			QASOACWKTAXFSE-AATRIKPKSA-N	Apocarotenoids (β-)	CC(=O)/C=C/C1(O)C(C)(C)CC(CC1(C)O)O	51136538	9.40561	0.0028635		MSI 3
7859	Falcarinone (or isomer)	polar_pos	243.177	4.55	C17H22O	3	HMDB0033693			UQEBOJRXTNLPKZ-ZHACJKMWSA-N	Hydrocarbons	CCCCCCC/C=C/CC#CC#CC(=O)C=C	6109789	11.5006	-1		MSI 3
7886	Oxidized Photinus luciferin (or isomer)	polar_pos	250.996	3.87	C10H6N2O2S2	3		C03797		JJVOROULKOMTKG-UHFFFAOYSA-N	other	Oc1ccc2c(c1)sc(n2)C1=NC(=O)CS1	135398698	7.47193	-1		MSI 3
7892	4-Coumaroyl-2-hydroxyputrescine (or isomer)	polar_pos	251.141	5.42	C13H18N2O3	3	HMDB0033462			XBVRGBGSLROQIA-ZZXKWVIFSA-N	Cinnamic acid amides	NCCC(CNC(=O)/C=C/c1ccc(cc1)O)O	101755293	7.31988	-1		MSI 3
7895	Dihydroalprenolol (or isomer)	polar_pos	252.196	4.27	C15H25NO2	3	HMDB0251293			JVHCMYZFGCOCTD-UHFFFAOYSA-N	Phenylalanine-derived alkaloids	CCCc1ccccc1OCC(CNC(C)C)O	43216	-0.201637	-1		MSI 3
7907	Pulcherriminic acid (or isomer)	polar_pos	257.153	8.45	C12H20N2O4	3		C20515		WXWWNANFOZVVLD-UHFFFAOYSA-N	other	CC(Cc1[n+]([O-])c(O)c([n+](c1O)[O-])CC(C)C)C	3083664	11.9522	-1		MSI 3
7911	(2R)-1-(4-Nonylphenyl)propan-2-amine (or isomer)	polar_pos	262.253	1.08	C18H31N	3	HMDB0255320			XBYWJVSFNJCKAA-UHFFFAOYSA-N	other	CCCCCCCCCc1ccc(cc1)CC(N)C		-0.280587	-1		MSI 3
7918	Recainam (or isomer)	polar_pos	264.205	0.95	C15H25N3O	3	HMDB0257130			WHJSFPCTWYLZRC-UHFFFAOYSA-N	Polyamines	CC(NCCCNC(=O)Nc1c(C)cccc1C)C	53084	-6.66964	-1		MSI 3
7924	2,4,6-Tris(dimethylaminomethyl)phenol (or isomer)	polar_pos	266.222	4.12	C15H27N3O	3	HMDB0247627			AHDSRXYHVZECER-UHFFFAOYSA-N	other	CN(Cc1cc(CN(C)C)c(c(c1)CN(C)C)O)C	7026	-2.3219	-1		MSI 3
7930	Octadecylamine (or isomer)	polar_pos	270.315	2	C18H39N	3	HMDB0029586			REYJJPSVUYRZGE-UHFFFAOYSA-N	Hydrocarbons	CCCCCCCCCCCCCCCCCCN	15793	-0.62642	-1		MSI 3
7941	Triethyl citrate (or isomer)	polar_pos	277.128	1.02	C12H20O7	3	HMDB0034263			DOOTYTYQINUNNV-UHFFFAOYSA-N	Wax monoesters	CCOC(=O)C(CC(=O)OCC)(CC(=O)OCC)O	6506	-1.45731	-1		MSI 3
7959	(+)-Pentazocine (or isomer)	polar_pos	286.213	1.2	C19H27NO	3	HMDB0243543			VOKSWYLNZZRQPF-UHFFFAOYSA-N	Morphinan alkaloids	CC(=CCN1CCC2(C(C1Cc1c2cc(cc1)O)C)C)C	4736	-13.8682	-1		MSI 3
7976	Procyclidine (or isomer)	polar_pos	288.236	0.97	C19H29NO	3	HMDB0014531			WYDUSKDSKCASEF-UHFFFAOYSA-N	Piperidine alkaloids	OC(c1ccccc1)(C1CCCCC1)CCN1CCCC1	4919	14.1083	-1		MSI 3
8027	Mefluidide (or isomer)	polar_pos	311.069	6.12	C11H13F3N2O3S	3	HMDB0254409			OKIBNKKYNPBDRS-UHFFFAOYSA-N	other	CC(=Nc1cc(NS(=O)(=O)C(F)(F)F)c(cc1C)C)O		5.71967	-1		MSI 3
8038	2'-Hydroxy-4,4',6'-trimethoxychalcone (or isomer)	polar_pos	315.122	1.1	C18H18O5	3	HMDB0033586			CGIBCVBDFUTMPT-RMKNXTFCSA-N	Chalcones	COc1ccc(cc1)/C=C/C(=O)c1c(O)cc(cc1OC)OC	5355469	-1.33131	-1		MSI 3
8042	Fluvoxamine (or isomer)	polar_pos	319.165	1.02	C15H21F3N2O2	3	HMDB0014322			CJOFXWAVKWHTFT-UHFFFAOYSA-N	other	NCCON=C(c1ccc(cc1)C(F)(F)F)CCCCOC	3404	7.92989	-1		MSI 3
8056	Beta-Citryl-glutamic acid (or isomer)	polar_pos	322.081	5.23	C11H15NO10	3	HMDB0013220			GAQNUGISBQJMKO-UHFFFAOYSA-N	other	OC(=O)CCC(C(=O)O)NC(=O)C(CC(=O)O)(CC(=O)O)O	21125622	13.6975	-1		MSI 3
8064	Farnesylcysteine (or isomer)	polar_pos	326.217	1.9	C18H31NO2S	3	HMDB0011627	C19691		SYSLNQMKLROGCL-BCYUYYMPSA-N	Farnesane sesquiterpenoids	C/C(=C\CSC[C@@H](C(=O)O)N)/CC/C=C(/CCC=C(C)C)\C	6438372	6.49387	0.0245064		MSI 3
8075	1-[10-[3-(Dimethylamino)propyl]phenothiazin-2-yl]ethanol (or isomer)	polar_pos	329.169	5.75	C19H24N2OS	3	HMDB0244911			ZIJWCRNUEBJMSQ-UHFFFAOYSA-N	Simple indole alkaloids	CN(CCCN1c2ccccc2Sc2c1cc(cc2)C(O)C)C	525233	1.32473	0		MSI 3
8088	Gibberellin A45 (or isomer)	polar_pos	333.172	4.6	C19H24O5	3	HMDB0035042			MBNDVMTZEKAWKP-CFHXUCNZSA-N	Gibberellins	OC(=O)[C@H]1[C@H]2[C@]3([C@H]4[C@@]51C[C@H](C(=C)[C@H]5O)CC4)CCC[C@@]2(C)C(=O)O3	101603116	7.1375	0.0335865		MSI 3
8089	Spectinomycin (or isomer)	polar_pos	333.169	5.43	C14H24N2O7	3	HMDB0015055			UNFWWIHTNXNPBV-WXKVUWSESA-N	other	CN[C@H]1[C@H](O)[C@H]2O[C@@H]3O[C@H](C)CC(=O)[C@@]3(O[C@@H]2[C@H]([C@H]1O)NC)O	15541	9.43758	-1		MSI 3
8100	Semilepidinoside A (or isomer)	polar_pos	337.143	8.42	C16H20N2O6	3	HMDB0033107			PVXWBKJKWJZGQJ-UHFFFAOYSA-N	other	OCC1OC(Oc2ccc(cc2)Cc2ncc[nH]2)C(C(C1O)O)O	131751375	9.65271	-1		MSI 3
8101	2-Propanamine, N,N,2-trimethyl-1-((3-phenyl-2-quinolinyl)thio)- (or isomer)	polar_pos	337.175	1.02	C21H24N2S	3	HMDB0259526			ARPRLCXPAGXBRL-UHFFFAOYSA-N	other	CN(C(CSc1nc2ccccc2cc1c1ccccc1)(C)C)C	134946	6.16818	0.0621656		MSI 3
8107	N1-(2-Methoxy-4-methylbenzyl)-n2-(2-(5-methylpyridin-2-yl)ethyl)oxalamide (or isomer)	polar_pos	342.181	0.92	C19H23N3O3	3	HMDB0032382			GDMDCNCFVKXNAN-UHFFFAOYSA-N	Pyridine alkaloids	COc1cc(C)ccc1CNC(=O)C(=O)NCCc1ccc(cn1)C	11210019	-0.773849	0.0868795		MSI 3
8122	Vanillic acid 4-O-glucuronide (or isomer)	polar_pos	345.087	4.22	C14H16O10	3	HMDB0060024			GRERMCGRRAMWSD-GRZGAGJTSA-N	Simple phenolic acids	COc1cc(ccc1O[C@@H]1O[C@H](C(=O)O)[C@H]([C@@H]([C@H]1O)O)O)C(=O)O	101579718	14.7384	-1		MSI 3
8123	(-)-erythro-Anethole glycol 2-glucoside (or isomer)	polar_pos	345.154	0.92	C16H24O8	3	HMDB0033067			JYWSARFDLXXOHT-UHFFFAOYSA-N	other	OCC1OC(OC(C(c2ccc(cc2)OC)O)C)C(C(C1O)O)O	45360332	-1.41057	-1		MSI 3
8139	12,20-Dioxo-leukotriene B4 (or isomer)	polar_pos	349.196	1.87	C20H28O5	3	HMDB0060094			CPTWPKCLDUXOKW-RBQYXHKQSA-N	Leukotrienes	O=CCCCC/C=C\CC(=O)/C=C/C=C/C=C\[C@H](CCCC(=O)O)O	122164848	-13.7136	-1		MSI 3
8149	6''-O-Acetylholocalin (or isomer)	polar_pos	354.123	8.57	C16H19NO8	3	HMDB0036331			NIVXKMKLZUXGSY-UHFFFAOYSA-N	Aminoacids	N#CC(c1cccc(c1)O)OC1OC(COC(=O)C)C(C(C1O)O)O	131751960	12.9677	-1		MSI 3
8155	5-methylthiopentyldesulfoglucosinolate (or isomer)	polar_pos	356.119	6.33	C13H25NO6S2	3	HMDB0304219			HKIBRYCZLMJRFT-UHFFFAOYSA-N	Glucosinolates	CSCCCCCC(=NO)SC1OC(CO)C(C(C1O)O)O		-2.60841	0.0291797		MSI 3
8165	(3R,5R)-3-Butyl-3-ethyl-5-phenyl-4,5-dihydro-2H-1$l^{6},4-benzothiazepine 1,1-dioxide (or isomer)	polar_pos	358.186	4.37	C21H27NO2S	3	HMDB0249932			RUWCWTXHTOBJIA-UHFFFAOYSA-N	Quinoline alkaloids	CCCCC1(CC)NC(c2ccccc2)c2c(S(=O)(=O)C1)cccc2	54287043	5.62888	-1		MSI 3
8169	N-(8-Amino-1-carboxyoctyl)-alanyl-proline (or isomer)	polar_pos	358.233	4.43	C17H31N3O5	3	HMDB0247737			BVFMABDUHNUCMQ-UHFFFAOYSA-N	Aminoacids	NCCCCCCCC(C(=O)O)NC(C(=O)N1CCCC1C(=O)O)C	15927695	-2.38816	-1		MSI 3
8175	Itopride (or isomer)	polar_pos	359.197	0.93	C20H26N2O4	3	HMDB0253722			QQQIECGTIMUVDS-UHFFFAOYSA-N	Amarylidaceae alkaloids	COc1cc(ccc1OC)C(=O)NCc1ccc(cc1)OCCN(C)C	3792	-0.00287557	-1		MSI 3
8188	(+)-Butaclamol (or isomer)	polar_pos	362.253	0.93	C25H31NO	3	HMDB0242247			ZZJYIKPMDIWRSN-UHFFFAOYSA-N	Isoquinoline alkaloids	OC1(CCN2C(C1)c1cccc3c1C(C2)c1ccccc1CC3)C(C)(C)C	1224	13.5694	-1		MSI 3
8192	(E)-N-(2-Amino-4-fluorophenyl)-3-(1-cinnamyl-1H-pyrazol-4-yl)acrylamide (or isomer)	polar_pos	363.162	1.82	C21H19FN4O	3	HMDB0257192			BLVQHYHDYFTPDV-UHFFFAOYSA-N	other	O=C(Nc1ccc(cc1N)F)C=Cc1cnn(c1)CC=Cc1ccccc1	68294530	1.89308	-1		MSI 3
8211	Ilaprazole (or isomer)	polar_pos	367.119	8.6	C19H18N4O2S	3	HMDB0253394			HRRXCXABAPSOCP-UHFFFAOYSA-N	other	COc1ccnc(c1C)C[S+](c1nc2c([nH]1)ccc(c2)n1cccc1)[O-]		-8.08389	-1		MSI 3
8215	Tetraphyllin B sulfate (or isomer)	polar_pos	368.066	6.25	C12H17NO10S	3	HMDB0038486			OXUIYNFEUWRHJJ-UHFFFAOYSA-N	other	OCC1OC(OC2(C#N)C=CC(C2)OS(=O)(=O)O)C(C(C1O)O)O	435458	4.7273	0		MSI 3
8246	Neotame (or isomer)	polar_pos	379.223	0.95	C20H30N2O5	3	HMDB0034566			HLIAVLHNDJUHFG-UHFFFAOYSA-N	Tripeptides	COC(=O)C(Cc1ccccc1)NC(=O)C(CC(=O)O)NCCC(C)(C)C	3804937	-0.131089	-1		MSI 3
8250	4H-1-Benzopyran-8-acetic acid, 4-oxo-2-phenyl-, 2-(diethylamino)ethyl ester (or isomer)	polar_pos	380.191	0.95	C23H25NO4	3	HMDB0254134			ZMLZQKCBYPEYMG-UHFFFAOYSA-N	Flavones	CCN(CCOC(=O)Cc1cccc2c1oc(cc2=O)c1ccccc1)CC	55750	13.9331	-1		MSI 3
8265	Stachyflin (or isomer)	polar_pos	386.238	1.17	C23H31NO4	3	HMDB0258481			KUWCILGWLAWLGB-UHFFFAOYSA-N	Tetraketide meroterpenoids	CC1CCC2C3(C1(C)Cc1c(O)cc4c(c1O3)CNC4=O)CCC(C2(C)C)O		14.8971	-1		MSI 3
8274	2,4,6-Phenanthrenetriol 2-O-b-D-glucoside (or isomer)	polar_pos	389.125	3.8	C20H20O8	3	HMDB0036335			OLRKGPYAYTYJGF-UHFFFAOYSA-N	Phenanthrenes	OCC1OC(Oc2cc(O)c3c(c2)ccc2c3cc(O)cc2)C(C(C1O)O)O	131751962	3.71562	-1		MSI 3
8279	Dilept (or isomer)	polar_pos	391.223	0.93	C21H30N2O5	3	HMDB0251364			HNWPAYLOEFDTJN-UHFFFAOYSA-N	Tripeptides	CCCCCC(=O)N1CCCC1C(=O)NC(C(=O)OC)Cc1ccc(cc1)O	56694129	0.753752	-1		MSI 3
8282	1-[4-[2-[2-(4-Fluorophenyl)ethoxy]ethoxy]phenoxy]-3-(propan-2-ylamino)propan-2-ol (or isomer)	polar_pos	392.226	0.93	C22H30FNO4	3	HMDB0250008			CYCXZGUVPDRYLG-UHFFFAOYSA-N	other	OC(COc1ccc(cc1)OCCOCCc1ccc(cc1)F)CNC(C)C	135817	7.15019	-1		MSI 3
8284	CPA(16:0/0:0) (or isomer)	polar_pos	393.238	0.93	C19H37O6P	3	HMDB0007003			WLYRJURLXSFXRK-UHFFFAOYSA-N	Fatty Acids and Conjugates	CCCCCCCCCCCCCCCC(=O)OCC1COP(=O)(O1)O	9801940	-5.2684	-1		MSI 3
8286	1H-Indole-3-carboxylic acid, 1-methyl-, (1-(2-((methylsulfonyl)amino)ethyl)-4-piperidinyl)methyl ester (or isomer)	polar_pos	394.185	3.03	C19H27N3O4S	3	HMDB0252924			MOZPSIXKYJUTKI-UHFFFAOYSA-N	Carboline alkaloids	O=C(c1cn(c2c1cccc2)C)OCC1CCN(CC1)CCNS(=O)(=O)C	119376	13.9865	-1		MSI 3
8297	N-(4-Hydroxyphenyl)-eicosa-5,8,11,14-tetraenamide (or isomer)	polar_pos	396.29	3.43	C26H37NO2	3	HMDB0248267			IJBZOOZRAXHERC-UHFFFAOYSA-N	N-acyl amines	CCCCCC=CCC=CCC=CCC=CCCCC(=O)Nc1ccc(cc1)O	2127	-0.228533	-1		MSI 3
8309	5-Hydroxyflavone (or isomer)	polar_pos	401.124	3.37	C21H20O8	3	HMDB0040556			KCTFPBYBZISAEX-UHFFFAOYSA-N	Flavones	OCC1OC(Oc2cccc3c2c(=O)cc(o3)c2ccccc2)C(C(C1O)O)O	131752853	3.02283	-1		MSI 3
8321	Methyl 7-epi-12-hydroxyjasmonate glucoside (or isomer)	polar_pos	403.196	5.15	C19H30O9	3	HMDB0031763			AJWIFVNLXHFTFD-NSCUHMNNSA-N	Fatty acyl glycosides of mono- and disaccharides	OCC1OC(OCC/C=C/CC2C(CCC2=O)CC(=O)OC)C(C(C1O)O)O	131751189	-1.11753	-1		MSI 3
8332	Albanin D (or isomer)	polar_pos	407.188	1.15	C25H26O5	3	HMDB0038876			KDUZVQDAWGTXTF-FRKPEAEDSA-N	Flavones	C/C(=C\Cc1c(O)cc2c(c1O)c(=O)cc(o2)c1ccc(cc1)O)/CCC=C(C)C	21591195	7.65781	-1		MSI 3
8333	Glucoibervirin (or isomer)	polar_pos	408.049	4.23	C11H21NO9S3	3	HMDB0303666			ZCZCVJVUJGULMO-KPKJPENVSA-N	Glucosinolates	CSCCC/C(=N\OS(=O)(=O)O)/SC1OC(CO)C(C(C1O)O)O	15560240	8.59975	-1		MSI 3
8338	N-((6-Methyl-5-oxo-3-thiomorpholinyl)carbonyl)-L-histidyl-L-proline (or isomer)	polar_pos	410.153	3.93	C17H23N5O5S	3	HMDB0250383			BWBSSERHKZVUKK-UHFFFAOYSA-N	Dipeptides	O=C(C1CSC(C(=O)N1)C)NC(C(=O)N1CCCC1C(=O)O)Cc1cnc[nH]1	126010	8.10608	0.0242075		MSI 3
8354	N-Docosahexaenoyl GABA (or isomer)	polar_pos	414.306	1.15	C26H39NO3	3	HMDB0062332			HZMSBMNSIHSLPJ-ZPWIVGABSA-N	Unsaturated fatty acids	CC/C=C\C/C=C\CC=CCC=CC/C=C\CC=CCCC(=NCCCC(=O)O)O		12.963	0.0264745	N-acyl amines [FA0802];	MSI 3
8372	3,4-Dimethoxy-N-(4-(3-nitrophenyl)thiazol-2-yl)benzenesulfonamide (or isomer)	polar_pos	422.048	5.25	C17H15N3O6S2	3	HMDB0257267			NDPBMCKQJOZAQX-UHFFFAOYSA-N	other	COc1cc(ccc1OC)S(=O)(=O)Nc1scc(n1)c1cccc(c1)[N+](=O)[O-]	5282337	0.923039	-1		MSI 3
8376	Indigo Carmine (or isomer)	polar_pos	423.001	6.43	C16H10N2O8S2	3	HMDB0059912			CFZXDJWFRVEWSR-BUHFOSPRSA-N	other	O=C1/C(=C/2\Nc3c(C2=O)cc(cc3)S(=O)(=O)O)/Nc2c1cc(cc2)S(=O)(=O)O		14.446	-1		MSI 3
8377	Aurintricarboxylic acid (or isomer)	polar_pos	423.072	2.05	C22H14O9	3	HMDB0248731			GIXWDMTZECRIJT-UHFFFAOYSA-N	other	OC(=O)C1=CC(=C(c2ccc(c(c2)C(=O)O)O)c2ccc(c(c2)C(=O)O)O)C=CC1=O	2259	2.7822	0		MSI 3
8390	Skepinone-L (or isomer)	polar_pos	426.156	3.42	C24H21F2NO4	3	HMDB0258326			HXMGCTFLLWPVFM-UHFFFAOYSA-N	other	OCC(COc1ccc2c(c1)C(=O)c1ccc(cc1CC2)Nc1ccc(cc1F)F)O	75110012	11.0597	-1		MSI 3
8398	6-(2-Carboxyethyl)-7-hydroxy-2,2-dimethyl-4-chromanone glucoside (or isomer)	polar_pos	427.159	3.42	C20H26O10	3	HMDB0034032			DSNULGSRJZPYOC-UHFFFAOYSA-N	other	OCC1OC(Oc2cc3OC(C)(C)CC(=O)c3cc2CCC(=O)O)C(C(C1O)O)O	85190792	-2.47835	-1		MSI 3
8399	13'-Hydroxy-gamma-tocotrienol (or isomer)	polar_pos	427.321	0.93	C28H42O3	3	HMDB0012562			BUWYMGRHXZROTQ-XYSSNJNPSA-N	Prenyl quinone meroterpenoids	OC/C(=C/CC/C(=C/CC/C(=C/CC[C@@]1(C)CCc2c(O1)c(C)c(c(c2)O)C)/C)/C)/C	53481468	0.626276	-1		MSI 3
8408	wortmannin (or isomer)	polar_pos	429.156	2.93	C23H24O8	3	HMDB0259902			QDLHCMPXEPAAMD-UHFFFAOYSA-N	Androstane steroids	COCC1OC(=O)c2c3C1(C)C1=C(C(=O)c3oc2)C2C(CC1OC(=O)C)(C)C(=O)CC2	5691	2.66652	-1		MSI 3
8409	AdipoRon (or isomer)	polar_pos	429.22	0.95	C27H28N2O3	3	HMDB0248016			SHHUPGSHGSNPDB-UHFFFAOYSA-N	other	O=C(NC1CCN(CC1)Cc1ccccc1)COc1ccc(cc1)C(=O)c1ccccc1	16307093	7.02321	-1		MSI 3
8410	Stearolac (or isomer)	polar_pos	429.318	4.8	C24H44O6	3	HMDB0258491			KHICUSAUSRBPJT-UHFFFAOYSA-N	Fatty acid estolides	CCCCCCCCCCCCCCCCCC(=O)OC(C(=O)OC(C(=O)O)C)C	22038	-7.06715	-1		MSI 3
8425	alpha-hydroxysalmeterol (or isomer)	polar_pos	432.281	1.23	C25H37NO5	3	HMDB0061045			PGRMEHUQIPZHKM-UHFFFAOYSA-N	Phenylethylamines	OCc1cc(ccc1O)C(CNCCCCCCOCCCC(c1ccccc1)O)O	197627	14.9327	-1		MSI 3
8455	Kanzonol I (or isomer)	polar_pos	437.235	1.27	C27H32O5	3	HMDB0040606			RVKDAOFCDAPVGX-UHFFFAOYSA-N	Pterocarpan	COc1c2CC(COc2cc(c1CC=C(C)C)OC)c1ccc(c2c1OC(C)(C)C=C2)O	131752863	5.87507	-1		MSI 3
8456	(2S)-2-[[(2S)-2-[[(2S)-2-Amino-3-methylbutanoyl]amino]propanoyl]-phenylmethoxycarbonylamino]butanedioic acid (or isomer)	polar_pos	438.192	4.57	C20H27N3O8	3	HMDB0257866			JHJGVTJGJAHEGE-UHFFFAOYSA-N	Tripeptides	OC(=O)CC(N(C(=O)C(NC(=O)C(C(C)C)N)C)C(=O)OCc1ccccc1)C(=O)O		12.125	0		MSI 3
8457	1-Hydroxy-3,6,7-trimethoxy-2,8-diprenylxanthone (or isomer)	polar_pos	439.213	5.22	C26H30O6	3	HMDB0036597			FCIKYGUVHWZSJV-UHFFFAOYSA-N	Plant xanthones	COc1c(OC)cc2c(c1CC=C(C)C)c(=O)c1c(o2)cc(c(c1O)CC=C(C)C)OC	231412	2.56434	0		MSI 3
8461	N-Arachidonoyl dopamine (or isomer)	polar_pos	440.321	1.1	C28H41NO3	3		C12271	LMFA08020084	MVVPIAAVGAWJNQ-DOFZRALJSA-N	N-acyl amines	CCCCC/C=C\C/C=C\C/C=C\C/C=C\CCCC(=O)NCCc1ccc(c(c1)O)O	5282105	12.1055	-1	N-acyl amines [FA0802];	MSI 3
8463	Propylene glycol alginate (or isomer)	polar_pos	441.155	6.23	C17H28O13	3	HMDB0039860			HDSBZMRLPLPFLQ-UHFFFAOYSA-N	other	COC1OC(C(=O)O)C(C(C1O)O)OC1OC(C(=O)OCC(O)C)C(C(C1O)O)C	131752735	-10.9888	-1		MSI 3
8470	3-N-(2-Fluoroethyl)spiperone (or isomer)	polar_pos	442.233	0.95	C25H29F2N3O2	3	HMDB0245941			MNARAEXGMVEFDO-UHFFFAOYSA-N	other	FCCN1CN(C2(C1=O)CCN(CC2)CCCC(=O)c1ccc(cc1)F)c1ccccc1	129198	6.83457	-1		MSI 3
8474	cortisol 21-sulfate (or isomer)	polar_pos	443.172	3.4	C21H30O8S	3	HMDB0062779	C02822	LMST05020020	JOVLCJDINAUYJW-VWUMJDOOSA-N	Pregnane steroids	O=C1CC[C@]2(C(=C1)CC[C@@H]1[C@@H]2[C@@H](O)C[C@]2([C@H]1CC[C@]2(O)C(=O)COS(=O)(=O)O)C)C	102172	-4.10594	0	Sulfates [ST0502];	MSI 3
8478	Pevonedistat (or isomer)	polar_pos	444.175	3.4	C21H25N5O4S	3	HMDB0256358			MPUQHZXIXSTTDU-UHFFFAOYSA-N	other	OC1CC(CC1COS(=O)(=O)N)n1ccc2c1ncnc2NC1CCc2c1cccc2	49831043	10.3508	-1		MSI 3
8494	Roxifiban (or isomer)	polar_pos	448.217	0.92	C21H29N5O6	3	HMDB0257318			IRAXRQFCCSHQDX-UHFFFAOYSA-N	Small peptides	CCCCOC(=O)NC(C(=O)OC)CNC(=O)CC1ON=C(C1)c1ccc(cc1)C(=N)N	21896638	-3.85026	-1		MSI 3
8495	Palbociclib (or isomer)	polar_pos	448.244	0.95	C24H29N7O2	3	HMDB0256084			AHJRHEGDXFFMBM-UHFFFAOYSA-N	other	CC(=O)c1c(C)c2cnc(nc2n(c1=O)C1CCCC1)Nc1ccc(cn1)N1CCNCC1	5330286	-3.20369	-1		MSI 3
8499	beta-Citraurin epoxide (or isomer)	polar_pos	449.301	0.9	C30H40O3	3	HMDB0039079			TUSQPOXZYYVVMH-STNACPSUSA-N	Apocarotenoids (β-)	O=C/C(=C/C=C/C(=C/C=C/C=C(/C=C/C=C(\C=C\C12OC2(C)CC(CC1(C)C)O)/C)\C)/C)/C	131752538	-9.48295	-1		MSI 3
8506	Androsta-1,4-diene-17-carboxylicacid, 17-[(ethoxycarbonyl)oxy]-11-hydroxy-3-oxo-, fluoromethyl ester, (11b,17a)- (or isomer)	polar_pos	451.215	1.13	C24H31FO7	3	HMDB0244564			QOEJEWOZMFGMLR-UHFFFAOYSA-N	Pregnane steroids	FCOC(=O)C1(CCC2C1(C)CC(O)C1C2CCC2=CC(=O)C=CC12C)OC(=O)OCC	71341419	4.65918	-1		MSI 3
8558	1-(2-Hydroxyphenylamino)-1-deoxy-beta-D-gentiobioside 1,2-carbamate (or isomer)	polar_pos	460.14	3.37	C19H25NO12	3	HMDB0037551			UQUJYJFBLXCVJV-UHFFFAOYSA-N	other	OCC1OC(OCC2OC3C(C(C2O)O)OC(=O)N3c2ccccc2O)C(C(C1O)O)O	22297200	-9.9526	-1		MSI 3
8568	5,7-Dihydroxy-2',6-dimethoxyisoflavone 7-rhamnoside (or isomer)	polar_pos	461.145	2.43	C23H24O10	3	HMDB0040129			WNIHYNZJOPCHOA-UHFFFAOYSA-N	Isoflavones	COc1c(OC2OC(C)C(C(C2O)O)O)cc2c(c1O)c(=O)c(co2)c1ccccc1OC	131752779	1.80144	-1		MSI 3
8570	4-(2-Nitroethyl)phenyl primeveroside (or isomer)	polar_pos	462.156	2.13	C19H27NO12	3	HMDB0031742			ZHVLPKFAODFQST-UHFFFAOYSA-N	Phenylethanoids	O=N(=O)CCc1ccc(cc1)OC1OC(COC2OCC(C(C2O)O)O)C(C(C1O)O)O		-9.79062	-1		MSI 3
8582	LysoSM(d18:1) (or isomer)	polar_pos	466.352	0.95	C23H50N2O5P	3	HMDB0006482	C03640		JLVSPVFPBBFMBE-HXSWCURESA-O	other	CCCCCCCCCCCCC/C=C/[C@H]([C@H](COP(=O)(OCC[N+](C)(C)C)O)N)O	5280613	-2.36434	-1	Lysosphingomyelins and lysoglycosphingolipids [SP0106];	MSI 3
8592	Ruboxistaurin (or isomer)	polar_pos	469.223	3.42	C28H28N4O3	3	HMDB0257357			ZCBUQCWBWNUWSU-UHFFFAOYSA-N	Simple indole alkaloids	CN(CC1OCCn2cc(c3c2cccc3)C2=C(c3cn(CC1)c1ccccc31)C(=O)NC2=O)C	9892366	-0.14668	0.0204235		MSI 3
8618	Cervonyl carnitine (or isomer)	polar_pos	472.348	1.13	C29H45NO4	3	HMDB0006510		LMFA07070055	WLLMYDQRCSWAST-BUHCESQUSA-N	other	CC/C=C/C/C=C/C/C=C/C/C=C/C/C=C/C/C=C/CCC(=O)OC(C[N+](C)(C)C)CC(=O)[O-]	53477842	11.7333	0.00358056	Fatty acyl carnitines [FA0707];	MSI 3
8625	Lotamilast (or isomer)	polar_pos	473.182	3.42	C26H24N4O5	3	HMDB0254171			BBTFKAOFCSOZMB-UHFFFAOYSA-N	other	CNc1nc2cc(OC)c(cc2c(n1)c1cccc(c1)NC(=O)c1ccc(cc1)C(=O)OC)OC	24864553	-0.132767	-1		MSI 3
8634	Temsavir (or isomer)	polar_pos	474.185	3.43	C24H23N7O4	3	HMDB0249319			QRPZBKAMSFHVRW-UHFFFAOYSA-N	other	COc1cnc(c2c1c(c[nH]2)C(=O)C(=O)N1CCN(CC1)C(=O)c1ccccc1)n1cnc(n1)C	11317439	-6.4947	-1		MSI 3
8640	Apigenin 7-O-(2''-O-acetylglucoside) (or isomer)	polar_pos	475.125	5.33	C23H22O11	3	HMDB0037341			LGPATLKJAZAUNQ-UHFFFAOYSA-N	Flavones	OCC1OC(Oc2cc(O)c3c(c2)oc(cc3=O)c2ccc(cc2)O)C(C(C1O)O)OC(=O)C	73829943	2.231	0	Flavones and Flavonols [PK1211];	MSI 3
8648	Pralatrexate (or isomer)	polar_pos	478.187	3.42	C23H23N7O5	3	HMDB0256729			OGSBUKJUDHAQEA-UHFFFAOYSA-N	other	C#CCC(c1ccc(cc1)C(=O)NC(C(=O)O)CCC(=O)O)Cc1cnc2c(n1)c(N)nc(n2)N	18350668	8.12174	-1		MSI 3
8649	PE(18:2(9Z,12Z)/0:0) (or isomer)	polar_pos	478.29	0.97	C23H44NO7P	3	HMDB0011507		LMGP02050011	DBHKHNGBVGWQJE-USWSLJGRSA-N	Glycerophosphoethanolamines	CCCCC/C=C\C/C=C\CCCCCCCC(=O)OC[C@H](COP(=O)(OCCN)O)O	52925130	-4.85875	-1	Monoacylglycerophosphoethanolamines [GP0205];	MSI 3
8654	PE(18:1(11Z)/0:0) (or isomer)	polar_pos	480.306	1.02	C23H46NO7P	3	HMDB0011505		LMGP02050064	WAYKKNOEMJFLDI-KOIKXXGWSA-N	Glycerophosphoethanolamines	CCCCCC/C=C\CCCCCCCCCC(=O)OC[C@H](COP(=O)(OCCN)O)O	53480949	-4.78741	-1	Monoacylglycerophosphoethanolamines [GP0205];	MSI 3
8661	Copanlisib (or isomer)	polar_pos	481.236	2.15	C23H28N8O4	3	HMDB0250446			MWYDSXOGIBMAET-UHFFFAOYSA-N	other	COc1c(OCCCN2CCOCC2)ccc2c1nc(=NC(=O)c1cnc(nc1)N)n1c2NCC1	135565596	10.6205	-1		MSI 3
8667	Talampicillin (or isomer)	polar_pos	482.132	1.65	C24H23N3O6S	3	HMDB0258686			SOROUYSPFADXSN-UHFFFAOYSA-N	Penicillins	O=C(C(c1ccccc1)N)NC1C(=O)N2C1SC(C2C(=O)OC1OC(=O)c2c1cccc2)(C)C	5373	-11.8132	-1		MSI 3
8693	BioMed 101 (or isomer)	polar_pos	485.246	3.43	C28H36O7	3	HMDB0257533			ZVVCSBSDFGYRCB-UHFFFAOYSA-N	other	CCCc1c(OCCCOc2ccc(c(c2CCC)OC)C(=O)C)ccc2c1OC(CC2)C(=O)O	114999	-14.4868	-1		MSI 3
8719	hydroxynefazodone (or isomer)	polar_pos	486.222	3.43	C25H32ClN5O3	3	HMDB0061040			VKGQYGXMUUBRBD-UHFFFAOYSA-N	other	Clc1cccc(c1)N1CCN(CC1)CCCn1nc(n(c1=O)CCOc1ccccc1)C(O)C	11755137	-10.4661	-1		MSI 3
8724	Scyphostatin (or isomer)	polar_pos	486.327	1.12	C29H43NO5	3	HMDB0258187			KSIWZCYBCSQXTA-UHFFFAOYSA-N	Open-chain polyketides	OCC(CC1(O)C(=O)C=CC2C1O2)NC(=O)C=CC=CC=CC(CC(CC(=CC(CC)C)C)C)C		11.5889	-1		MSI 3
8729	1-(3,4-Dimethoxyphenyl)-2,3-bis(methoxycarbonyl)-4-hydroxy-6,7,8-trimethoxynaphthalene (or isomer)	polar_pos	487.164	4.58	C25H26O10	3	HMDB0258668			DTCYXOLBEPGOHV-UHFFFAOYSA-N	other	COc1ccc(cc1OC)c1c(C(=O)OC)c(C(=O)OC)c(c2c1c(OC)c(OC)c(c2)OC)O	128664	8.00599	-1		MSI 3
8730	Apadenoson (or isomer)	polar_pos	487.224	3.43	C23H30N6O6	3	HMDB0248502			FLEVIENZILQUKB-UHFFFAOYSA-N	other	CCNC(=O)C1OC(C(C1O)O)n1cnc2c1nc(C#CCC1CCC(CC1)C(=O)OC)nc2N	18623038	-12.5416	-1		MSI 3
8737	5beta,19-Epoxy-19-methoxycucurbita-6,23(E)-diene-3beta,25-diol (or isomer)	polar_pos	487.381	0.95	C31H50O4	3	HMDB0302039			LZKVXEZYUAJCDF-UQHQDSPHSA-N	Cucurbitane triterpenoids	CO[C@@H]1O[C@@]23[C@H](C41CC[C@]1([C@@]([C@@H]4C=C2)(C)CC[C@@H]1[C@@H](C/C=C/C(O)(C)C)C)C)CC[C@@H](C3(C)C)O		5.86157	-1		MSI 3
8738	(2S)-3-[[2-[(5R)-3-(4-Carbamimidoylphenyl)-4,5-dihydro-1,2-oxazol-5-yl]acetyl]amino]-2-[(3-methylphenyl)sulfonylamino]propanoic acid (or isomer)	polar_pos	488.157	5.78	C22H25N5O6S	3	HMDB0250050			MZXCMCNTHWUWQR-UHFFFAOYSA-N	other	O=C(CC1ON=C(C1)c1ccc(cc1)C(=N)N)NCC(C(=O)O)NS(=O)(=O)c1cccc(c1)C	49823751	-5.10278	0		MSI 3
8767	Grapiprant (or isomer)	polar_pos	492.203	3.4	C26H29N5O3S	3	HMDB0252937			HZVLFTCYCLXTGV-UHFFFAOYSA-N	other	CCc1nc2c(n1c1ccc(cc1)CCNC(=O)NS(=O)(=O)c1ccc(cc1)C)cc(nc2C)C	11677589	-7.28099	-1		MSI 3
8774	Isolariciresinol 9'-O-alpha-L-arabinofuranoside (or isomer)	polar_pos	493.206	3.4	C25H32O10	3	HMDB0032906			HLTAJPBMZNNKMA-UHFFFAOYSA-N	Arylnaphthalene and aryltetralin lignans	OCC1Cc2cc(OC)c(cc2C(C1COC1OC(C(C1O)O)CO)c1ccc(c(c1)OC)O)O	131751348	-2.54215	-1		MSI 3
8778	Dihydroprudomenin (or isomer)	polar_pos	495.145	1.63	C23H26O12	3	HMDB0039357			MUNCRDHDUBYFAO-UHFFFAOYSA-N	Dihydroflavonols	OCC1OC(Oc2cc(O)c3c(c2OC)OC(C(C3=O)O)c2ccc(cc2)OC)C(C(C1O)O)O	131752616	-9.69891	0.0351508		MSI 3
8782	Ustiloxin D (or isomer)	polar_pos	495.241	1.1	C23H34N4O8	3	HMDB0041054			GDXLZSYACWZHOC-UHFFFAOYSA-N	Cyclic peptides	CNC1C(=O)NC(C(C)C)C(=O)NC(C(Oc2cc(C1O)ccc2O)(C)CC)C(=O)NCC(=O)O	72773471	-7.98364	-1		MSI 3
8789	4'-Methyl-(-)-epigallocatechin 7-glucuronide (or isomer)	polar_pos	497.125	5.38	C22H24O13	3	HMDB0041676			DIBOSYWBDWWWDM-HAQXZMAGSA-N	Flavan-3-ols	COc1c(O)cc(cc1O)[C@H]1Oc2cc(O[C@@H]3O[C@H](C(=O)O)[C@H]([C@@H]([C@H]3O)O)O)cc(c2C[C@H]1O)O	76966715	-8.36708	0		MSI 3
8796	Validamycin (or isomer)	polar_pos	498.214	3.45	C20H35NO13	3		C12112		JARYYMUOCXVXNK-CSLFJTBJSA-N	Amino cyclitols	OC[C@H]1C[C@H](N[C@H]2C=C(CO)[C@H]([C@@H]([C@H]2O)O)O)[C@@H]([C@H]([C@@H]1O[C@@H]1O[C@H](CO)[C@H]([C@@H]([C@H]1O)O)O)O)O	443629	-9.0554	0.000522626		MSI 3
8801	7-[3-(4-Acetyl-3-hydroxy-2-propylphenoxy)-2-hydroxypropoxy]-4-oxo-8-propylchromene-2-carboxylic acid (or isomer)	polar_pos	499.197	2.07	C27H30O9	3	HMDB0252477			LMQBMWHHGVZWMR-UHFFFAOYSA-N	other	CCCc1c(OCC(COc2ccc(c(c2CCC)O)C(=O)C)O)ccc2c1oc(cc2=O)C(=O)O	105007	2.11436	-1		MSI 3
8816	Isoaustin (or isomer)	polar_pos	501.213	2.02	C27H32O9	3	HMDB0030043			SLCHGQPSMLGFMX-UHFFFAOYSA-N	Tetraketide meroterpenoids	CC(=O)OC1CC2(C)C(=C(C31C=CC(=O)OC3(C)C)C)CC1(C(=C)C32C(=O)OC(C3(O)C(=O)O1)C)C	131750949	2.25183	0		MSI 3
8817	Austin (or isomer)	polar_pos	501.216	4.57	C27H32O9	3	HMDB0034463			DEMDOYQPCDXCEB-UHFFFAOYSA-N	Tetraketide meroterpenoids	CC(=O)OC1C2=C(C)C3(C=CC(=O)OC3(C)C)CCC2(C)C23C(=C)C1(C)OC(=O)C3(O)C(OC2=O)C	430632	9.08016	-1		MSI 3
8873	Maraviroc (or isomer)	polar_pos	514.334	0.98	C29H41F2N5O	3	HMDB0015584			GSNHKUDZZFZSJB-HLMSNRGBSA-N	Tropane alkaloids	O=C(C1CCC(CC1)(F)F)N[C@H](c1ccccc1)CCN1[C@@H]2CC[C@H]1CC(C2)n1c(C)nnc1C(C)C	3002977	-1.65308	-1		MSI 3
8891	Gossypol (or isomer)	polar_pos	519.202	3.38	C30H30O8	3	HMDB0040723	C07667	LMPR0103330002	QBKSWRVVCFFDOT-UHFFFAOYSA-N	Cadinane sesquiterpenoids	O=Cc1c(O)c(O)c(c2c1c(O)c(c(c2)C)c1c(C)cc2c(c1O)c(C=O)c(c(c2C(C)C)O)O)C(C)C	3503	1.5994	-1	C15 isoprenoids (sesquiterpenes) [PR0103];	MSI 3
8894	Asi-222 (or isomer)	polar_pos	520.333	1.22	C29H45NO7	3	HMDB0260432			IDPDVBWYOPBDLZ-UHFFFAOYSA-N	Cardenolides	O=C1OCC(=C1)C1CCC2(C1(C)CCC1C2CCC2C1(C)CCC(C2)OC1OC(C)C(C(C1O)O)N)O	115398	11.213	-1		MSI 3
8938	Rocuronium (or isomer)	polar_pos	530.415	0.93	C32H53N2O4	3	HMDB0014866			YXRDKMPIGHSVRX-OOJCLDBCSA-N	other	C=CC[N+]1(CCCC1)[C@H]1C[C@@H]2[C@]([C@H]1OC(=O)C)(C)CC[C@H]1[C@H]2CC[C@@H]2[C@]1(C)C[C@@H]([C@H](C2)O)N1CCOCC1	441290	13.8651	-1		MSI 3
8941	strictosidine (or isomer)	polar_pos	531.227	4.55	C27H34N2O9	3	HMDB0304492			XBAMJZTXGWPTRM-UHFFFAOYSA-N	Carboline alkaloids	OCC1OC(OC2OC=C(C(C2C=C)CC2NCCc3c2[nH]c2c3cccc2)C(=O)OC)C(C(C1O)O)O	3262516	-13.0468	-1		MSI 3
8950	Vicriviroc (or isomer)	polar_pos	534.312	3.45	C28H38F3N5O2	3	HMDB0259804			CNPVJJQCETWNEU-UHFFFAOYSA-N	other	COCC(N1CCN(CC1C)C1(C)CCN(CC1)C(=O)c1c(C)ncnc1C)c1ccc(cc1)C(F)(F)F	21336308	13.1865	-1		MSI 3
8951	Delamanid (or isomer)	polar_pos	535.181	3.58	C25H25F3N4O6	3	HMDB0250966			XDAOLTSRNUSPPH-UHFFFAOYSA-N	other	FC(Oc1ccc(cc1)OC1CCN(CC1)c1ccc(cc1)OCC1(C)Oc2n(C1)cc(n2)[N+](=O)[O-])(F)F	11756905	1.61122	-1		MSI 3
8953	(-)-Arctiin (or isomer)	polar_pos	535.217	3.5	C27H34O11	3	HMDB0301809			XOJVHLIYNSOZOO-SWOBOCGESA-N	Dibenzylbutyrolactone lignans	OC[C@H]1O[C@@H](Oc2ccc(cc2OC)C[C@H]2C(=O)OC[C@@H]2Cc2ccc(c(c2)OC)OC)[C@@H]([C@H]([C@@H]1O)O)O	100528	-1.27428	-1		MSI 3
9025	Gal-alpha1,4Gal-beta1,4-GlcNAc (or isomer)	polar_pos	546.202	7.12	C20H35NO16	3	HMDB0252574			QOITYCLKNIWNMP-UHFFFAOYSA-N	Polysaccharides	OCC1OC(OC2C(CO)OC(C(C2O)NC(=O)C)O)C(C(C1OC1OC(CO)C(C(C1O)O)O)O)O	19690552	-0.843461	-1		MSI 3
9045	Fantofarone (or isomer)	polar_pos	551.265	3.25	C31H38N2O5S	3	HMDB0252165			ITAMRBIZWGDOHW-UHFFFAOYSA-N	other	COc1cc(CCN(CCCOc2ccc(cc2)S(=O)(=O)c2c(cn3c2cccc3)C(C)C)C)ccc1OC	119349	13.4206	0		MSI 3
9083	gamma-Chaconine (or isomer)	polar_pos	560.4	1.13	C33H53NO6	3	HMDB0033678			IDGKMGZVTKHZDA-UHFFFAOYSA-N	Steroidal alkaloids	OCC1OC(OC2CCC3(C(=CCC4C3CCC3(C4CC4C3C(C)C3N4CC(CC3)C)C)C2)C)C(C(C1O)O)O	12302826	8.90693	-1		MSI 3
9088	Apimaysin (or isomer)	polar_pos	561.167	4.25	C27H28O13	3	HMDB0037421			LCQVQAZLYBJMGJ-UHFFFAOYSA-N	Flavones	Oc1ccc(cc1)c1cc(=O)c2c(o1)cc(c(c2O)C1OC(C)C(=O)C(C1OC1OC(C)C(C(C1O)O)O)O)O	194566	11.6042	-1	Flavones and Flavonols [PK1211];	MSI 3
9104	Valnemulin (or isomer)	polar_pos	565.362	1.22	C31H52N2O5S	3	HMDB0259752			LLYYNOVSVPBRGV-UHFFFAOYSA-N	Tetracyclic diterpenoids	C=CC1(C)CC(OC(=O)CSC(CNC(=O)C(C(C)C)N)(C)C)C2(C)C(C)CCC3(C(C1O)C)C2C(=O)CC3	21706784	-8.79297	-1		MSI 3
9121	Naldemedine (or isomer)	polar_pos	571.255	3.42	C32H34N4O6	3	HMDB0255430			AXQACEQYCPKDMV-UHFFFAOYSA-N	Isoquinoline alkaloids	O=C(C1=C(O)C2C34C(C1)(O)C(Cc1c4c(O2)c(O)cc1)N(CC3)CC1CC1)NC(c1onc(n1)c1ccccc1)(C)C	71308244	0.246856	-1		MSI 3
9171	glutamic acid betaine (or isomer)	polar_pos	583.209	3.55	C31H34O11	3	HMDB0304561			SMNRYOJOGLARRH-YYUPDQRMSA-N	Isoflavones	OC[C@@H]1OC(Oc2ccc(c(c2)O)c2coc3c(c2=O)c(O)c2c(c3CC=C(C)C)OC(C=C2)(C)C)[C@H]([C@@H]([C@H]1O)O)O		-14.6211	-1		MSI 3
9173	Azelnidipine (or isomer)	polar_pos	583.255	2.55	C33H34N4O6	3	HMDB0248792			ZKFQEACEUNWPMT-UHFFFAOYSA-N	other	CC(OC(=O)C1=C(C)NC(=C(C1c1cccc(c1)[N+](=O)[O-])C(=O)OC1CN(C1)C(c1ccccc1)c1ccccc1)N)C	65948	-0.252695	0.000114268		MSI 3
9188	Dihydroouabain (or isomer)	polar_pos	587.302	1.72	C29H46O12	3	HMDB0251322			ZTFGOPUOTATSAL-UHFFFAOYSA-N	Cardenolides	OCC12C(O)CC(CC2(O)CCC2C1C(O)CC1(C2(O)CCC1C1COC(=O)C1)C)OC1OC(C)C(C(C1O)O)O	3068	-7.71067	0.00621057		MSI 3
9209	Zafirlukast metabolite M5 (or isomer)	polar_pos	592.204	3.52	C31H33N3O7S	3	HMDB0060986			HZAQOSFFIGVMDH-UHFFFAOYSA-N	other	COc1cc(ccc1Cc1cn(c2c1cc(cc2)NC(=O)OC1CCCC1)CO)C(=O)NS(=O)(=O)c1ccccc1C	71549171	-12.0268	-1		MSI 3
9211	Fluphenazine decanoate (or isomer)	polar_pos	592.317	1.85	C32H44F3N3O2S	3	HMDB0252400			VIQCGTZFEYDQMR-UHFFFAOYSA-N	other	CCCCCCCCCC(=O)OCCN1CCN(CC1)CCCN1c2ccccc2Sc2c1cc(cc2)C(F)(F)F	3388	-1.75373	0.283358		MSI 3
9220	FP-biotin (or isomer)	polar_pos	593.321	1.85	C27H50FN4O5PS	3	HMDB0252476			ZIFSFLGSUTZFCP-UHFFFAOYSA-N	N-acyl amines	CCOP(=O)(CCCCCCCCCC(=O)NCCCCCNC(=O)CCCCC1SCC2C1NC(=O)N2)F	24762158	-14.9104	-1		MSI 3
9223	1,25-Dihydroxyvitamin D3 monoglucuronide (or isomer)	polar_pos	593.368	3.45	C33H52O9	3	HMDB0244154			CGODHANLPLSWJC-UHFFFAOYSA-N	Vitamin D3 and derivatives	OOC(=O)C1OC(O)(OC2CCC(=C)C(=CC=C3CCCC4(C3CCC4C(CCCC(C)C)C)C)C2)C(C(C1O)O)O		-0.562249	-1		MSI 3
9261	Oryzanol (or isomer)	polar_pos	603.449	1.12	C40H58O4	3	HMDB0302685			FODTZLFLDFKIQH-AEUNZGHWSA-N	Cycloartane triterpenoids	COc1cc(/C=C/C(=O)O[C@H]2CC[C@]34C(C2(C)C)CCC2[C@@]4(C3)CC[C@]3([C@@]2(C)CC[C@@H]3C(CCC=C(C)C)C)C)ccc1O	6450219	14.2473	-1	Other Steroid conjugates [ST0505];	MSI 3
9270	PC(24:1(15Z)/0:0) (or isomer)	polar_pos	606.445	1.12	C32H64NO7P	3	HMDB0010406	C04230	LMGP01050144	GDXMCRNTFPQYOQ-RPUPUBLZSA-N	other	CCCCCCCC/C=C\CCCCCCCCCCCCCC(=O)OC[C@H](COP(=O)(OCC[N+](C)(C)C)[O-])O	53480477	-7.17332	-1	Monoacylglycerophosphocholines [GP0105];	MSI 3
9273	Tasidotin (or isomer)	polar_pos	607.455	1.13	C32H58N6O5	3	HMDB0258732			QMCOCIWNMHBIIA-UHFFFAOYSA-N	Depsipeptides	CC(C(C(=O)N1CCCC1C(=O)N1CCCC1C(=O)NC(C)(C)C)N(C(=O)C(C(C)C)NC(=O)C(N(C)C)C(C)C)C)C	21912855	1.97397	-1		MSI 3
9291	Endomorphin-1 (or isomer)	polar_pos	611.29	3.13	C34H38N6O5	3	HMDB0005773			ZEXLJFNSKAHNFH-SYKYGTKKSA-N	Tripeptides	Oc1ccc(cc1)C[C@@H](C(=O)N1CCC[C@H]1C(=O)N[C@H](C(=O)N[C@H](C(=O)N)Cc1ccccc1)Cc1c[nH]c2c1cccc2)N	5311080	-13.1745	-1		MSI 3
9298	Novobiocin (or isomer)	polar_pos	613.241	3.15	C31H36N2O11	3	HMDB0015185	C05080		YJQPYGGHQPGBLI-KGSXXDOSSA-N	Simple coumarins	CO[C@@H]1[C@@H](OC(=O)N)[C@@H](O)[C@@H](OC1(C)C)Oc1ccc2c(c1C)oc(=O)c(c2O)NC(=O)c1ccc(c(c1)CC=C(C)C)O	54675769	2.60456	-1		MSI 3
9345	Ginsenoside Rh4 (or isomer)	polar_pos	621.429	1.13	C36H60O8	3	HMDB0041534			OZTXYFOXQFKYRP-RGVLZGJSSA-N	Dammarane and Protostane triterpenoids	OCC1OC(OC2CC3(C)C(C4(C2C(C)(C)C(O)CC4)C)CC(C2C3(C)CCC2/C(=C/CC=C(C)C)/C)O)C(C(C1O)O)O	131753162	-10.8653	-1		MSI 3
9352	1,2-Dilauroyl-sn-glycero-3-phosphocholine (or isomer)	polar_pos	622.441	1.15	C32H64NO8P	3	HMDB0244809			IJFVSSZAOYLHEE-UHFFFAOYSA-N	other	CCCCCCCCCCCC(=O)OCC(OC(=O)CCCCCCCCCCC)COP(=O)(OCC[N+](C)(C)C)[O-]	65262	-5.10484	-1	Diacylglycerophosphocholines [GP0101];	MSI 3
9355	Squamosinin A (or isomer)	polar_pos	623.446	1.13	C36H62O8	3	HMDB0041429			LSLPYJYSYKQINA-UHFFFAOYSA-N	Acetogenins	CCCCCC(C1CCC(O1)C1CCC(O1)C1CCC(O1)C(CCCCCCCCCCC(CC1=CC(OC1=O)C)O)O)O	102153520	-9.27121	-1		MSI 3
9356	Squamocin F (or isomer)	polar_pos	623.491	1.08	C37H66O7	3	HMDB0031937			OMAAXGPFIAQGDB-UHFFFAOYSA-N	Acetogenins	CCCCCCCCCCC(C1CCC(O1)C1CCC(O1)C(CCC(CCCCCCCCCC1=CC(OC1=O)C)O)O)O	85130822	4.80725	-1		MSI 3
9368	11-trans-LTC4 (or isomer)	polar_pos	626.305	3.15	C30H47N3O9S	3	HMDB0001198		LMFA03020020	GWNVDXQDILPJIG-CCHJCNDSSA-N	Leukotrienes	CCCCC/C=C\C/C=C/C=C/C=C/[C@H]([C@H](CCCC(=O)O)O)SC[C@@H](C(=O)NCC(=O)O)NC(=O)CC[C@@H](C(=O)O)N	5283134	-9.09599	-1	Leukotrienes [FA0302];Arachidonic Acid Metabolism;	MSI 3
9399	Aflatoxin B1exo-8,9-epoxide-GSH (or isomer)	polar_pos	636.142	7.23	C27H29N3O13S	3	HMDB0060431	C11278	LMPK10000005	LYDBAPNRLUDIAS-NCQSKUNESA-N	Aflatoxins	COc1cc2OC3C(c2c2c1c1CCC(=O)c1c(=O)o2)[C@H]([C@@H](O3)SCC(C(=O)NCC(=O)O)NC(=O)CCC(C(=O)O)N)O	5460816	-12.2009	-1		MSI 3
9434	PE(14:1(9Z)/P-16:0) (or isomer)	polar_pos	646.473	1.1	C35H68NO7P	3	HMDB0008883			IARRPLCCQOJAGQ-IEGLPGIQSA-N	Glycerophosphoethanolamines	CCCCCCCCCCCCCC/C=C\O[C@@H](COP(=O)(OCCN)O)COC(=O)CCCCCCC/C=C\CCCC	53479571	-12.2621	-1		MSI 3
9474	PA(15:0/18:2(9Z,12Z)) (or isomer)	polar_pos	659.459	0.98	C36H67O8P	3	HMDB0114815		LMGP10010915	NJIRKJKFJLKBRS-SSTSLOEUSA-N	Glycerophosphates	CCCCCCCCCCCCCCC(=O)OC[C@@H](OC(=O)CCCCCCC/C=C\C/C=C\CCCCC)COP(=O)(O)O	52929505	-8.66578	-1	Diacylglycerophosphates [GP1001];	MSI 3
9504	Tejedine (or isomer)	polar_pos	669.282	3.15	C38H40N2O9	3	HMDB0033035			ZDYMPVYROQQXLO-UHFFFAOYSA-N	Isoquinoline alkaloids	COc1cc2CCN(C(c2c(c1OC)Oc1cc2c(cc1OC)CCN(C2=O)C)Cc1ccc(cc1)Oc1cc(ccc1O)C(=O)OC)C	72795147	2.27049	-1		MSI 3
9547	PC(14:1(9Z)/14:0) (or isomer)	polar_pos	676.482	1.12	C36H70NO8P	3	HMDB0007899		LMGP01011381	XQPYHFHTTVXZKL-XBEBLRSGSA-N	other	CCCCCCCCCCCCCC(=O)O[C@@H](COP(=O)(OCC[N+](C)(C)C)[O-])COC(=O)CCCCCCC/C=C\CCCC	52922244	-13.0055	-1	Diacylglycerophosphocholines [GP0101];	MSI 3
9569	THYMOPENTIN (or isomer)	polar_pos	680.37	1.85	C30H49N9O9	3	HMDB0259057			PSWFFKRAVBDQEG-UHFFFAOYSA-N	Tripeptides	NCCCCC(C(=O)NC(C(=O)NC(C(=O)NC(C(=O)O)Cc1ccc(cc1)O)C(C)C)CC(=O)O)NC(=O)C(CCCN=C(N)N)N	50587	-4.18347	-1		MSI 3
9596	PC(14:1(9Z)/15:0) (or isomer)	polar_pos	690.498	1.1	C37H72NO8P	3	HMDB0007901		LMGP01011382	YKVGKTUIHABLLA-JUOLSMOWSA-N	other	CCCCCCCCCCCCCCC(=O)O[C@@H](COP(=O)(OCC[N+](C)(C)C)[O-])COC(=O)CCCCCCC/C=C\CCCC	52922246	-13.132	-1	Diacylglycerophosphocholines [GP0101];	MSI 3
9639	PE(18:2(9Z,12Z)/15:0) (or isomer)	polar_pos	702.499	1.08	C38H72NO8P	3	HMDB0009087		LMGP02010657	PYJBSHSCZBTUBJ-QYTRANCOSA-N	Glycerophosphoethanolamines	CCCCCCCCCCCCCCC(=O)O[C@@H](COP(=O)(OCCN)O)COC(=O)CCCCCCC/C=C\C/C=C\CCCCC	52924358	-11.0097	-1	Diacylglycerophosphoethanolamines [GP0201];	MSI 3
9646	PC(14:1(9Z)/16:0) (or isomer)	polar_pos	704.513	1.1	C38H74NO8P	3	HMDB0007902		LMGP01011384	ANKCYRKQDLQXGL-MRDDHZETSA-N	other	CCCCCCCCCCCCCCCC(=O)O[C@@H](COP(=O)(OCC[N+](C)(C)C)[O-])COC(=O)CCCCCCC/C=C\CCCC	52922250	-13.1173	-1	Diacylglycerophosphocholines [GP0101];	MSI 3
9697	digitalin (or isomer)	polar_pos	713.369	0.88	C36H56O14	3		C08862	LMST01120015	CKNOLMVLQUPVMU-YMMLYESFSA-N	Cardenolides	CO[C@@H]1[C@@H](O)[C@H](O[C@H]2CC[C@]3([C@@H](C2)CC[C@@H]2[C@@H]3CC[C@]3([C@]2(O)C[C@@H]([C@@H]3C2=CC(=O)OC2)O)C)C)O[C@@H]([C@@H]1O[C@@H]1O[C@H](CO)[C@H]([C@@H]([C@H]1O)O)O)C	56940694	-8.00773	-1	Cardanolides and derivatives [ST0112];	MSI 3
9711	PE-NMe2(18:1(11Z)/14:1(9Z)) (or isomer)	polar_pos	716.515	1.08	C39H74NO8P	3	HMDB0114012			MTRLECOJZFXEPH-NERFDCTISA-N	Glycerophosphoethanolamines	CCCCCC/C=C\CCCCCCCCCC(=O)OCC(OC(=O)CCCCCCC/C=C\CCCC)COP(=O)(OCCN(C)C)O	131821121	-10.0149	0.31935		MSI 3
9767	Ibrexafungerp (or isomer)	polar_pos	730.53	1.08	C44H67N5O4	3	HMDB0304839			BODYFEUFKHPRCK-ZCZMVWJSSA-N	Triterpenoids	C[C@@](C(C)(C)C)(CO[C@H]1[C@@H](C[C@]23[C@H]([C@@]1(C)COC2)CC[C@H]1C3=CC[C@@]2([C@]1(C)CC[C@]([C@H]2C(=O)O)(C)[C@@H](C(C)C)C)C)n1ncnc1c1ccncc1)N	46871657	4.85172	-1		MSI 3
9837	2-[[2-[[(6Z,9Z,12Z)-Octadeca-6,9,12-trienoyl]amino]-6-oxo-3H-purin-9-yl]methoxy]ethyl (6Z,9Z,12Z)-octadeca-6,9,12-trienoate (or isomer)	polar_pos	746.525	1.1	C44H67N5O5	3	HMDB0248076			ZADXXOXCDHZDIX-UHFFFAOYSA-N	other	CCCCCC=CCC=CCC=CCCCCC(=O)OCCOCn1cnc2c1nc(NC(=O)CCCCC=CCC=CCC=CCCCCC)[nH]c2=O		5.12372	-1		MSI 3
9920	PS(16:0/18:0) (or isomer)	polar_pos	764.534	1.12	C40H78NO10P	3	HMDB0012356		LMGP03010906	UYGORIHCWHGAJE-AARKOHAPSA-N	Glycerophosphoserines	CCCCCCCCCCCCCCCCCC(=O)O[C@@H](COP(=O)(OC[C@@H](C(=O)O)N)O)COC(=O)CCCCCCCCCCCCCCC	52926014	-12.8185	-1	Diacylglycerophosphoserines [GP0301];	MSI 3
9963	Lyciumoside IV (or isomer)	polar_pos	777.438	1.82	C38H64O16	3	HMDB0033499			OEOWMDSFDQHCFJ-IDGBGVIZSA-N	Farnesane sesquiterpenoids	OCC1OC(OC(CC/C=C(/CC/C=C(\CC/C=C(/COC2OC(CO)C(C(C2O)O)O)\C)/C)\C)(C=C)C)C(C(C1OC1OC(C)C(C(C1O)O)O)O)O	131751438	13.8976	0		MSI 3
9964	PA(22:4(7Z,10Z,13Z,16Z)/20:2(11Z,14Z)) (or isomer)	polar_pos	777.553	1.1	C45H77O8P	3	HMDB0115596		LMGP10010807	BGYXCLLBQRANJT-QIQDWKMHSA-N	Glycerophosphates	CCCCC/C=C\C/C=C\CCCCCCCCCC(=O)O[C@@H](COP(=O)(O)O)COC(=O)CCCCC/C=C\C/C=C\C/C=C\C/C=C\CCCCC	52929400	13.5845	0.0743122	Diacylglycerophosphates [GP1001];	MSI 3
9969	PS(20:0/15:0) (or isomer)	polar_pos	778.555	1.1	C41H80NO10P	3	HMDB0112513		LMGP03010512	VSHKFIDBJONMQJ-AMAPPZPBSA-N	Glycerophosphoserines	CCCCCCCCCCCCCCCCCCCC(=O)OC[C@@H](OC(=O)CCCCCCCCCCCCCC)COP(=O)(OC[C@@H](C(=O)O)N)O	52925622	-6.09828	-1	Diacylglycerophosphoserines [GP0301];	MSI 3
10014	PS(18:1(9Z)/18:0) (or isomer)	polar_pos	790.55	1.1	C42H80NO10P	3	HMDB0012389		LMGP03010034	VYDABBXFPODZIE-IAJQVIMPSA-N	Glycerophosphoserines	CCCCCCCCCCCCCCCCCC(=O)O[C@@H](COP(=O)(OC[C@@H](C(=O)O)N)O)COC(=O)CCCCCCC/C=C\CCCCCCCC	9547094	-11.2107	-1	Diacylglycerophosphoserines [GP0301];	MSI 3
10138	PS(22:0/16:0) (or isomer)	polar_pos	820.6	1.1	C44H86NO10P	3	HMDB0112710		LMGP03010705	CYSHRQLRGGLPMZ-ZFESHMOZSA-N	Glycerophosphoserines	CCCCCCCCCCCCCCCCCCCCCC(=O)OC[C@@H](OC(=O)CCCCCCCCCCCCCCC)COP(=O)(OC[C@@H](C(=O)O)N)O	52925815	-7.74153	-1	Diacylglycerophosphoserines [GP0301];	MSI 3
10148	Solacauline (or isomer)	polar_pos	824.472	1.1	C43H69NO14	3	HMDB0029373			WNUZFFNCQHQMDD-UHFFFAOYSA-N	Steroidal alkaloids	OCC1OC(OC2COC(C(C2O)O)OC2COC(C(C2O)O)OC2CCC3(C(=CCC4C3CCC3(C4CC4C3C(C)C3N4CC(CC3)C)C)C2)C)C(C(C1O)O)O	131750862	-8.08926	-1		MSI 3
10163	PS(MonoMe(9,5)/DiMe(9,3)) (or isomer)	polar_pos	826.478	1.1	C43H72NO12P	3	HMDB0061627			DSHRWCQVVYAIAP-UHFFFAOYSA-N	Glycerophosphoserines	CCCCCc1cc(c(o1)CCCCCCCCC(=O)OCC(OC(=O)CCCCCCCCc1oc(c(c1C)C)CCC)COP(=O)(OCC(C(=O)O)N)O)C	134159924	-10.4953	-1		MSI 3
10535	PGP(22:6(4Z,7Z,10Z,13Z,16Z,19Z)/20:4(5Z,8Z,11Z,14Z)) (or isomer)	polar_pos	923.495	1.03	C48H76O13P2	3	HMDB0116746			MWJPWYLOWRFABD-BNCNEJQVSA-N	Glycerophosphates	CCCCC/C=C\C/C=C\C/C=C\C/C=C\CCCC(=O)O[C@@H](COP(=O)(OC[C@H](COP(=O)(O)O)O)O)COC(=O)CC/C=C\C/C=C\C/C=C\C/C=C\C/C=C\C/C=C\CC	131823374	12.1514	-1		MSI 3
10717	PE-NMe2(13D5/13D5) (or isomer)	polar_pos	964.714	1.08	C55H98NO10P	3	HMDB0114700			FVDDCINJXQVWTB-ANFMRNGASA-N	Glycerophosphoethanolamines	CCCCCc1oc(c(c1C)C)CCCCCCCCCCCCC(=O)OC[C@@H](OC(=O)CCCCCCCCCCCCc1oc(c(c1C)C)CCCCC)COP(=O)(OCCN(C)C)O	131821807	14.58	-1		MSI 3
10913	beta-propiolactone (or isomer)	polar_neg	71.0139	1.46	C3H4O2	3	HMDB0249149			VEZXCJBBBCKRPI-UHFFFAOYSA-N	Lactones	C1COC1=O	2365	0.361435	-1		MSI 3
10917	Glyoxylic acid (or isomer)	polar_neg	72.9932	6.56	C2H2O3	3		C00048		HHLFWLYXYJOTON-UHFFFAOYSA-N	other	O=CC(=O)O	760	1.06621	-1	Glycine and Serine Metabolism;Alanine Metabolism;	MSI 3
10921	Monomethyl carbonate (or isomer)	polar_neg	75.0089	6.24	C2H4O3	3	HMDB0254866			CXHHBNMLPJOKQD-UHFFFAOYSA-N	Fatty Acids and Conjugates	COC(=O)O	78579	1.25244	0		MSI 3
10955	Toluene (or isomer)	polar_neg	91.0552	1.21	C7H8	3		C01455		YXFVVABEGXRONW-UHFFFAOYSA-N	other	Cc1ccccc1	1140	-1.39253	-1		MSI 3
10966	Phosphoric acid (or isomer)	polar_neg	96.9695	6.77	PH3O4	3		C00009		NBIIXXVUZAFLBC-UHFFFAOYSA-N	other	OP(=O)(O)O	1004	-0.807334	-1	Glycerol Phosphate Shuttle;Spermidine and Spermine Biosynthesis;Pentose Phosphate Pathway;Cysteine Metabolism;Gluconeogenesis;De Novo Triacylglycerol Biosynthesis;Plasmalogen Synthesis;Fructose and Mannose Degradation;Trehalose Degradation;Valine, Leucine, and Isoleucine Degradation;Glutathione Metabolism;Galactose Metabolism;Propanoate Metabolism;Betaine Metabolism;Urea Cycle;Nicotinate and Nico…	MSI 3
10977	Fluorophosphoric acid (or isomer)	polar_neg	98.964	7.86	FH2O3P	3	HMDB0252388			DWYMPOCYEZONEA-UHFFFAOYSA-N	other	OP(=O)(F)O	24267	-12.8095	-1		MSI 3
10979	Succinic anhydride (or isomer)	polar_neg	99.0088	7.54	C4H4O3	3	HMDB0032523			RINCXYDBBGOEEQ-UHFFFAOYSA-N	other	O=C1CCC(=O)O1	7922	0.0939849	0.194803		MSI 3
10995	Benzyl alcohol (or isomer)	polar_neg	107.05	0.97	C7H8O	3		C00556		WVDDGKGOMKODPV-UHFFFAOYSA-N	other	OCc1ccccc1	244	-1.8083	-1		MSI 3
11006	Methyl sulfate (or isomer)	polar_neg	110.976	1.56	CH4O4S	3	HMDB0254614	C02704		JZMJDSHXVKJFKW-UHFFFAOYSA-N	other	COS(=O)(=O)O	6412	-1.86904	-1		MSI 3
11019	Trifluoroacetic acid (or isomer)	polar_neg	112.985	1.01	C2HF3O2	3	HMDB0014118			DTQVDTLACAAQTR-UHFFFAOYSA-N	other	OC(=O)C(F)(F)F	6422	-0.925418	-1		MSI 3
11048	xi-3-Hydroxy-2-oxobutanoic acid (or isomer)	polar_neg	117.019	10.27	C4H6O4	3	HMDB0039324		LMFA01050528	QWZIITCYKKSZGN-UHFFFAOYSA-N	Fatty Acids and Conjugates	CC(C(=O)C(=O)O)O	188958	-2.02921	-1	Hydroxy fatty acids [FA0105];	MSI 3
11051	2-hydroxy-3-methyl-butyric acid (or isomer)	polar_neg	117.056	1.21	C5H10O3	3	HMDB00407		LMFA01050390	NGEWQZIDQIYUNV-BYPYZUCNSA-N	Branched fatty acids	O[C@H](C(=O)O)C(C)C	853180	-0.516674	-1	Hydroxy fatty acids [FA0105];	MSI 3
11056	Hydroxypropanedioic acid (or isomer)	polar_neg	118.999	7.47	C3H4O5	3	HMDB0035227	C02287		ROBFUDYVXSDBQM-UHFFFAOYSA-N	Aminoacids	OC(C(=O)O)C(=O)O	45	0.53664	-1		MSI 3
11061	Trimethyl orthoacetate (or isomer)	polar_neg	119.072	1.89	C5H12O3	3	HMDB0259236			HDPNBNXLBDFELL-UHFFFAOYSA-N	other	COC(OC)(OC)C	15050	3.04511	-1		MSI 3
11063	2-Amino-2-methylol-propane-1,3-diol (or isomer)	polar_neg	120.067	5.42	C4H11NO3	3	HMDB0240288			LENZDBCJOHFCAS-UHFFFAOYSA-N	other	OCC(CO)(CO)N	6503	3.00229	-1		MSI 3
11070	Nitrobenzene (or isomer)	polar_neg	122.025	1.27	C6H5NO2	3	HMDB0041950			LQNUZADURLCDLV-UHFFFAOYSA-N	other	O=N(=O)c1ccccc1		0.403887	-1		MSI 3
11073	2-Hydroxy-4-imino-2,5-cyclohexadienone (or isomer)	polar_neg	122.025	6.61	C6H5NO2	3	HMDB0031713			FYWMPJHTFWPBOS-UHFFFAOYSA-N	other	N=C1C=CC(=O)C(=C1)O		0.572135	0		MSI 3
11136	Oxaloacetic acid (or isomer)	polar_neg	130.999	6.69	C4H4O5	3	HMDB0000223	C00036	LMFA01170120	KHPXUQMNIQBQEV-UHFFFAOYSA-N	Dicarboxylic acids	OC(=O)CC(=O)C(=O)O	970	0.992379	-1	Malate-Aspartate Shuttle;Gluconeogenesis;Urea Cycle;Citric Acid Cycle;Dicarboxylic acids [FA0117];Pyruvate Metabolism;Glutamate Metabolism;Aspartate Metabolism;Transfer of Acetyl Groups into Mitochondria;Arginine and Proline Metabolism;Warburg Effect;Tyrosine Metabolism;Alanine Metabolism;	MSI 3
11145	3-Hydroxycaproic acid (or isomer)	polar_neg	131.072	1.84	C6H12O3	3	HMDB0061652		LMFA01050012	HPMGFDVTYHWBAG-UHFFFAOYSA-N	Hydroxy fatty acids	CCCC(CC(=O)O)O	151492	1.67097	-1	Hydroxy fatty acids [FA0105];Fatty Acid Biosynthesis;	MSI 3
11171	2,2,4-Trihydroxybutanoic acid (or isomer)	polar_neg	135.03	6.97	C4H8O5	3	HMDB0341420			IASCKZVQSNCRPV-UHFFFAOYSA-N	Hydroxy fatty acids	OCCC(C(=O)O)(O)O	5282933	-0.0548233	-1		MSI 3
11196	8-Hydroxypurine (or isomer)	polar_neg	137.047	6.21	C5H6N4O	3	HMDB0012182			GIKQOZJNGHZXSN-UHFFFAOYSA-N	other	OC1=NC2C(N1)C=NC=N2		2.77764	-1		MSI 3
11202	2,4-Dimethyl-5-propyloxazole (or isomer)	polar_neg	138.093	10.12	C8H13NO	3	HMDB0037868			PSGAPKDEFJWSNU-UHFFFAOYSA-N	other	CCCc1oc(nc1C)C	525774	7.52301	-1		MSI 3
11213	Carbamoylphosphate (or isomer)	polar_neg	139.975	8.46	CH4NO5P	3		C00169		FFQKYPRQEYGKAF-UHFFFAOYSA-N	Aminoacids	NC(=O)OP(=O)(O)O	278	-2.94505	-1	Urea Cycle;Glutamate Metabolism;Aspartate Metabolism;Arginine and Proline Metabolism;Pyrimidine Metabolism;Ammonia Recycling;	MSI 3
11224	5-ethyl-5-methyl-2,4-oxazolidinedione (or isomer)	polar_neg	142.051	1.24	C6H9NO3	3	HMDB0061082			MGHNWMRNFGYJKE-UHFFFAOYSA-N	other	CC1(CC)OC(=O)N=C1O		-0.00111144	-1		MSI 3
11242	Di-2-propenyl disulfide, 9CI (or isomer)	polar_neg	145.014	1.42	C6H10S2	3	HMDB0033966			PFRGXCVKLLPLIP-UHFFFAOYSA-N	other	C=CCSSCC=C	16590	-4.91639	-1		MSI 3
11243	2,3-Dimethyl-5,6-dithia-bicyclo[2.1.1]-hexane-5-oxide (or isomer)	polar_neg	145.015	2.51	C6H10S2	3	HMDB0303119			YKHZXLJBTAIXHG-UHFFFAOYSA-N	other	CC1C2SC(C1C)S2	85447654	-4.02406	0		MSI 3
11257	N-Oxalylglycine (or isomer)	polar_neg	146.01	7.02	C4H5NO5	3	HMDB0255221			BIMZLRFONYSTPT-UHFFFAOYSA-N	Aminoacids	OC(=O)CNC(=O)C(=O)O	3080614	0.396043	-1		MSI 3
11289	3-carboxy-2,3-dihydroxypropanoate (or isomer)	polar_neg	149.009	7.47	C4H6O6	3	HMDB0062642			FEWJPZIEWOKRBE-UHFFFAOYSA-N	Hydroxy fatty acids	OC(C(C(=O)O)O)C(=O)O	875	1.14438	-1		MSI 3
11294	4-Coumaryl alcohol (or isomer)	polar_neg	149.061	1.11	C9H10O2	3	HMDB0003654	C02646		PTNLHDGQWUGONS-OWOJBTEDSA-N	Cinnamic acids and derivatives	OC/C=C/c1ccc(cc1)O	5280535	0.0195645	-1		MSI 3
11298	N,N-Dimethyl-4-nitrosoaniline (or isomer)	polar_neg	149.073	5.21	C8H10N2O	3	HMDB0255256	C19680		CMEWLCATCRTSGF-UHFFFAOYSA-N	other	O=Nc1ccc(cc1)N(C)C	8749	5.56836	-1		MSI 3
11329	(2E,4E,7E)-nona-2,4,7-trienoic acid (or isomer)	polar_neg	151.076	0.96	C9H12O2	3	HMDB0341043			AYQVAKMZUPULSX-UKCXGUAQSA-N	Unsaturated fatty acids	C/C=C/C/C=C/C=C/C(=O)O		-2.54417	-1		MSI 3
11331	3-Sulfino-alanine (or isomer)	polar_neg	152.002	5.72	C3H7NO4S	3		C00606		ADVPTQAUNPRNPO-REOHCLBHSA-N	Aminoacids	OS(=O)C[C@@H](C(=O)O)N	1549098	0.507158	-1		MSI 3
11344	2-Phosphonopropionic acid (or isomer)	polar_neg	152.996	5.17	C3H7O5P	3	HMDB0245296			GUXRZQZCNOHHDO-UHFFFAOYSA-N	other	OC(=O)C(P(=O)(O)O)C	73187	-0.398843	-1		MSI 3
11353	Patulin (or isomer)	polar_neg	153.02	0.99	C7H6O4	3	HMDB0034299			ZRWPUFFVAOMMNM-UHFFFAOYSA-N	Miscellaneous polyketides	O=C1OC2=CCOC(C2=C1)O	4696	1.87902	-1		MSI 3
11367	bemegride (or isomer)	polar_neg	154.087	1.06	C8H13NO2	3	HMDB0248936			ORRZGUBHBVWWOP-UHFFFAOYSA-N	other	CCC1(C)CC(=NC(=O)C1)O		-0.679347	-1		MSI 3
11368	2-Aminobicyclo[2.2.1]heptane-2-carboxylic acid (or isomer)	polar_neg	154.085	4.26	C8H13NO2	3	HMDB0245588			MPUVBVXDFRDIPT-UHFFFAOYSA-N	Aminoacids	OC(=O)C1(N)CC2CC1CC2	115288	-13.17	-1		MSI 3
11371	Methyl-CoM (or isomer)	polar_neg	154.982	7.02	C3H8O3S2	3		C03920		FGMRHOCVEPGURB-UHFFFAOYSA-N	other	CSCCS(=O)(=O)O	893	-12.7983	-1		MSI 3
11383	1-Methyl-5-nitro-1H-imidazole-2-methanol (or isomer)	polar_neg	156.044	5.41	C5H7N3O3	3	HMDB0247667			JSAQDPJIVQMBAY-UHFFFAOYSA-N	other	OCc1ncc(n1C)[N+](=O)[O-]	557356	14.7716	-1		MSI 3
11386	1-nitrosonaphthalene (or isomer)	polar_neg	156.047	4.67	C10H7NO	3	HMDB0062189			HXOPMUIUKYURIC-UHFFFAOYSA-N	other	O=Nc1cccc2c1cccc2	30767	7.40861	-1		MSI 3
11404	6-Methyloctanoic acid (or isomer)	polar_neg	157.123	0.99	C9H18O2	3	HMDB0340513		LMFA01020002	GPOPHQSTNHUENT-UHFFFAOYSA-N	Branched fatty acids	CCC(CCCCC(=O)O)C	10447	-0.123948	0	Branched fatty acids [FA0102];	MSI 3
11415	(2R,4S)-Pyrrolidine-2,4-dicarboxylic acid (or isomer)	polar_neg	158.044	4.67	C6H9NO4	3	HMDB0242583			NRSBQSJHFYZIPH-UHFFFAOYSA-N	Aminoacids	OC(=O)C1NCC(C1)C(=O)O	3868	-12.5493	-1		MSI 3
11418	Indoleacetaldehyde (or isomer)	polar_neg	158.062	4.66	C10H9NO	3		C00637		WHOOUMGHGSPMGR-UHFFFAOYSA-N	Simple indole alkaloids	O=CCc1c[nH]c2c1cccc2	800	7.43448	-1	Tryptophan Metabolism;	MSI 3
11424	Benzenesulfonyl fluoride (or isomer)	polar_neg	158.994	9.07	C6H5FO2S	3	HMDB0248987			IDIPWEYIBKUDNY-UHFFFAOYSA-N	other	FS(=O)(=O)c1ccccc1	67779	9.84158	-1		MSI 3
11429	Diethylmalonic acid (or isomer)	polar_neg	159.067	5.34	C7H12O4	3	HMDB0251250			LTMRRSWNXVJMBA-UHFFFAOYSA-N	Dicarboxylic acids	CCC(C(=O)O)(C(=O)O)CC	68185	1.63883	-1		MSI 3
11431	d-Alanyl-l-alanine (or isomer)	polar_neg	159.078	4.62	C6H12N2O3	3	HMDB0244385			DEFJQIDDEAULHB-UHFFFAOYSA-N	Aminoacids	CC(C(=O)O)N=C(C(N)C)O		0.629291	-1		MSI 3
11436	N-Formyl-aspartic acid (or isomer)	polar_neg	160.025	6.64	C5H7NO5	3		C01044		MQUUQXIFCBBFDP-VKHMYHEASA-N	Aminoacids	O=CN[C@@H](C(=O)O)CC(=O)O	88052	1.49349	-1		MSI 3
11447	2-(1-Ethoxyethoxy)propanoic acid (or isomer)	polar_neg	161.082	1.12	C7H14O4	3	HMDB0059918			FRGRNGNKLISCCU-UHFFFAOYSA-N	Branched fatty acids	CC(OCC)OC(C(=O)O)C	21286131	0.267532	0.0354811		MSI 3
11449	Acesulfame (or isomer)	polar_neg	161.987	1.07	C4H5NO4S	3	HMDB0033585			YGCFIWIQZPHFLU-UHFFFAOYSA-N	other	O=C1C=C(C)OS(=O)(=O)N1	36573	0.0638061	-1		MSI 3
11476	1,5-Anhydro-mannitol (or isomer)	polar_neg	163.059	5.72	C6H12O5	3		C16538		MPCAJMNYNOGXPB-KVTDHHQDSA-N	Monosaccharides	OC[C@@H]1OC[C@@H]([C@@H]([C@H]1O)O)O	445184	-12.9216	-1		MSI 3
11478	Thymoquinone (or isomer)	polar_neg	163.077	1.06	C10H12O2	3	HMDB0034732			KEQHJBNSCLWCAE-UHFFFAOYSA-N	other	CC(C1=CC(=O)C(=CC1=O)C)C	10281	0.782356	-1		MSI 3
11483	5-Fluoromethylornithine (or isomer)	polar_neg	163.09	5.72	C6H13FN2O2	3	HMDB0245493			PRNUWRQQLDXHRZ-UHFFFAOYSA-N	Aminoacids	FCC(CCC(C(=O)O)N)N	119351	7.73912	-1		MSI 3
11495	Phthalic acid (or isomer)	polar_neg	165.02	2.41	C8H6O4	3		C01606		XNGIFLGASWRNHJ-UHFFFAOYSA-N	Simple phenolic acids	OC(=O)c1ccccc1C(=O)O	1017	1.97257	-1		MSI 3
11500	9-Methylxanthine (or isomer)	polar_neg	165.041	1.16	C6H6N4O2	3	HMDB0059716			DHNIKYWYTSMDDA-UHFFFAOYSA-N	Purine alkaloids	O=c1[nH]c(=O)c2c([nH]1)n(C)cn2	70975	-4.92662	-1		MSI 3
11501	Xylan (or isomer)	polar_neg	165.041	5.22	C5H10O6	3	HMDB0301774			HEHIOFQJTRFOKM-ASQQECOQSA-N	Monosaccharides	O[C@@H]1O[C@H](O)[C@H](C([C@H]1O)O)O	50909243	1.44391	-1		MSI 3
11505	3,4-Dihydroxyphenylacetamidine (or isomer)	polar_neg	165.069	5.22	C8H10N2O2	3	HMDB0247540			BUWZJWAQZANSHV-UHFFFAOYSA-N	other	NC(=N)Cc1ccc(c(c1)O)O	135869	13.3049	-1		MSI 3
11507	d-Fucitol (or isomer)	polar_neg	165.077	5.79	C6H14O5	3	HMDB0304954			SKCKOFZKJLZSFA-KCDKBNATSA-N	Fatty alcohols	OC[C@H]([C@@H]([C@@H]([C@@H](O)C)O)O)O	445724	1.23878	-1		MSI 3
11514	(S)-2,3-dihydrodipicolinate (or isomer)	polar_neg	166.015	6.61	C7H5NO4	3	HMDB0303995			UWOCFOFVIBZJGH-YFKPBYRVSA-L	other	[O-]C(=O)[C@@H]1CC=CC(=N1)C(=O)[O-]	5460228	-5.24784	-1		MSI 3
11520	3-Sulfopyruvic acid (or isomer)	polar_neg	166.966	7.84	C3H4O6S	3	HMDB0004045	C05528		BUTHMSUEBYPMKJ-UHFFFAOYSA-N	other	OC(=O)C(=O)CS(=O)(=O)O	440717	0.179196	-1		MSI 3
11524	6-Thioxanthine (or isomer)	polar_neg	167.002	6.69	C5H4N4OS	3	HMDB0247108			RJOXFJDOUQJOMQ-UHFFFAOYSA-N	Pseudoalkaloids	Oc1nc(S)c2c(n1)[nH]cn2		-7.08555	0.0268164		MSI 3
11528	2-Methylpropanoyl phosphate (or isomer)	polar_neg	167.01	6.74	C4H9O5P	3		C03754		NFNSOHPYYIZPLS-UHFFFAOYSA-N	other	CC(C(=O)OP(=O)(O)O)C	440109	-7.65932	-1		MSI 3
11537	2,6-diamino-4-hydroxy-5-formamidopyrimidine (or isomer)	polar_neg	167.045	5.27	C5H6N5O2	3	HMDB0304046			BKXIMINDJGDBPF-UHFFFAOYSA-N	other	O=CN[C-]1C(=O)N=C([N+]=C1N)N		3.25581	-1		MSI 3
11556	1,1,1,2,3,3,3-Heptafluoropropane (or isomer)	polar_neg	168.989	7.97	C3HF7	3	HMDB0244037			YFMFNYKEUDLDTL-UHFFFAOYSA-N	other	FC(C(F)(F)F)C(F)(F)F	67940	-1.35634	-1		MSI 3
11573	3-hydroxynona-4,7-dienoic acid (or isomer)	polar_neg	169.087	0.96	C9H14O3	3	HMDB0341034			BFOUPLBWRIXBPD-UHFFFAOYSA-N	Unsaturated fatty acids	CC=CCC=CC(CC(=O)O)O		0.485548	-1		MSI 3
11581	1-Hydroxy-2,2,6,6-tetramethyl-4-piperidinone (or isomer)	polar_neg	170.118	1.24	C9H17NO2	3	HMDB0243896			KMEUSKGEUADGET-UHFFFAOYSA-N	other	ON1C(C)(C)CC(=O)CC1(C)C	98642	-1.1716	-1		MSI 3
11590	Toluene-4-sulfonic acid (or isomer)	polar_neg	171.014	6.46	C7H8O3S	3	HMDB0059933	C06677		JOXIMZWYDAKGHI-UHFFFAOYSA-N	other	Cc1ccc(cc1)S(=O)(=O)O	6101	10.9167	-1		MSI 3
11592	Sulfanilamide (or isomer)	polar_neg	171.024	6.16	C6H8N2O2S	3	HMDB0014404			FDDDEECHVMSUSB-UHFFFAOYSA-N	other	Nc1ccc(cc1)S(=O)(=O)N	5333	1.08876	-1		MSI 3
11603	Capric acid (or isomer)	polar_neg	171.139	0.97	C10H20O2	3	HMDB0000511	C01571	LMFA01010010	GHVNFZFCNZKVNT-UHFFFAOYSA-N	Branched fatty acids	CCCCCCCCCC(=O)O	2969	-0.870191	-1	Straight chain fatty acids [FA0101];Fatty Acid Biosynthesis;	MSI 3
11612	(1r,3r)-1-Aminocyclopentane-1,3-dicarboxylic acid (or isomer)	polar_neg	172.061	5.22	C7H11NO4	3	HMDB0242328			YFYNOWXBIBKGHB-UHFFFAOYSA-N	Aminoacids	OC(=O)C1CCC(C1)(N)C(=O)O	1310	-0.880795	-1		MSI 3
11632	Ethyladipic acid (or isomer)	polar_neg	173.081	4.06	C8H14O4	3	HMDB0002023		LMFA01170104	FANBESOFXBDQSH-UHFFFAOYSA-N	Dicarboxylic acids	CCC(C(=O)O)CCCC(=O)O	152459	-2.64865	-1	Dicarboxylic acids [FA0117];	MSI 3
11637	Hexanethioic acid S-propyl ester (or isomer)	polar_neg	173.102	1.86	C9H18OS	3	HMDB0039466			XWEXGRZJPGGXCY-UHFFFAOYSA-N	Oxygenated hydrocarbons	CCCCCC(=O)SCCC	538678	6.80213	-1		MSI 3
11672	2-(Phenylethenyl)-1,3-dioxolane (or isomer)	polar_neg	175.078	4.07	C11H12O2	3	HMDB0037142			JQLASNFFJHGQTK-VOTSOKGWSA-N	other	C1COC(O1)/C=C/c1ccccc1	6284401	10.5549	-1		MSI 3
11674	METALDEHYDE (or isomer)	polar_neg	175.098	1.02	C8H16O4	3	HMDB0254499			GKKDCARASOJPNG-UHFFFAOYSA-N	other	CC1OC(C)OC(OC(O1)C)C	61021	-0.204992	-1		MSI 3
11701	2-[2-(2-Methoxyethoxy)ethoxy]acetic acid (or isomer)	polar_neg	177.077	1.27	C7H14O5	3	HMDB0341230			YHBWXWLDOKIVCJ-UHFFFAOYSA-N	other	COCCOCCOCC(=O)O	85241	-0.985777	-1		MSI 3
11703	S-Carboxymethyl-cysteine (or isomer)	polar_neg	178.02	5.19	C5H9NO4S	3		C03727		GBFLZEXEOZUWRN-VKHMYHEASA-N	Aminoacids	OC(=O)CSC[C@@H](C(=O)O)N	193653	10.4861	-1		MSI 3
11712	2,5-Dimethyl-1,4-dithiane-2,5-diol (or isomer)	polar_neg	179.019	7.24	C6H12O2S2	3	HMDB0033556			NHKIYYMFGJBOTK-UHFFFAOYSA-N	other	CC1(O)SCC(SC1)(C)O	62105	-7.37785	0		MSI 3
11721	Dihydroxyethyldithiocarbamate (or isomer)	polar_neg	180.017	5.19	C5H11NO2S2	3	HMDB0251344			PCBLZWZCGNKODY-UHFFFAOYSA-N	other	OCCN(C(=S)S)CCO	32064	5.31838	-1		MSI 3
11724	6-Chloro-2,3,4,5-tetrahydro-1H-3-benzazepine (or isomer)	polar_neg	180.06	5.21	C10H12ClN	3	HMDB0247043			KGJFKHNSLOSGMN-UHFFFAOYSA-N	Isoquinoline alkaloids	Clc1cccc2c1CCNCC2	117762	5.3958	-1		MSI 3
11729	Azepexole (or isomer)	polar_neg	180.114	4.17	C9H15N3O	3	HMDB0248794			ZNXAJGZPUQOEDZ-UHFFFAOYSA-N	Piperidine alkaloids	CCN1CCc2c(CC1)nc(o2)N	2277	0.974952	-1		MSI 3
11755	2-Thiouric acid (or isomer)	polar_neg	182.997	6.94	C5H4N4O2S	3	HMDB0245324			JDAXHCJXSLHZAG-UHFFFAOYSA-N	Purine alkaloids	O=c1[nH]c2c([nH]1)[nH]c(=S)[nH]c2=O	3034255	-6.1355	-1		MSI 3
11757	3,4-Dihydroxymandelic acid (or isomer)	polar_neg	183.027	6.94	C8H8O5	3		C05580		RGHMISIYKIHAJW-UHFFFAOYSA-N	Cinnamic acids and derivatives	OC(=O)C(c1ccc(c(c1)O)O)O	85782	-13.9985	-1	Tyrosine Metabolism;	MSI 3
11759	2,3-Dimethoxy-5-methylhydroquinone (or isomer)	polar_neg	183.066	1.09	C9H12O4	3	HMDB0246128			DSBZYDDWLLIJJS-UHFFFAOYSA-N	Simple aromatic polyketides	COc1c(O)cc(c(c1OC)O)C	11183027	0.0740682	-1		MSI 3
11760	(3S)-3-isopropenyl-6-oxoheptanoic acid (or isomer)	polar_neg	183.103	1.07	C10H16O3	3		C11419	LMFA01060180	NJOIWWRMLFSDTM-VIFPVBQESA-N	Oxo fatty acids	CC(=O)CC[C@H](C(=C)C)CC(=O)O	443173	0.252023	-1	Oxo fatty acids [FA0106];	MSI 3
11763	undec-9-enoic acid (or isomer)	polar_neg	183.139	0.97	C11H20O2	3	HMDB0340604			QDRSJFZQMOOSAF-UHFFFAOYSA-N	Unsaturated fatty acids	CC=CCCCCCCCC(=O)O	142230	-0.538072	-1	Unsaturated fatty acids [FA0103];	MSI 3
11780	1-Fluoro-2,4-dinitrobenzene (or isomer)	polar_neg	185	6.94	C6H3FN2O4	3	HMDB0245460			LOTKRQAVGJMPNV-UHFFFAOYSA-N	other	O=N(=O)c1ccc(c(c1)N(=O)=O)F		-1.94212	-1		MSI 3
11781	3-maleylpyruvic acid (or isomer)	polar_neg	185.01	6.34	C7H6O6	3		C02167	LMFA01170065	AZCFLHZUFANAOR-UPHRSURJSA-N	Dicarboxylic acids	O=C(CC(=O)C(=O)O)/C=C\C(=O)O	5280494	2.31592	0.265448	Dicarboxylic acids [FA0117];	MSI 3
11784	Psoralen (or isomer)	polar_neg	185.022	5.19	C11H6O3	3	HMDB0034272	C09305		ZCCUUQDIBDJBTK-UHFFFAOYSA-N	Furocoumarins	O=c1ccc2c(o1)cc1c(c2)cco1	6199	-10.8518	-1		MSI 3
11788	Isoundecylic acid (or isomer)	polar_neg	185.155	0.97	C11H22O2	3	HMDB0034456		LMFA01020188	VSAJTRPXXNCHGB-UHFFFAOYSA-N	Branched fatty acids	CC(CCCCCCCC(=O)O)C	5312289	-0.909961	-1	Branched fatty acids [FA0102];	MSI 3
11791	1-(Malonylamino)cyclopropanecarboxylic acid (or isomer)	polar_neg	186.041	6.29	C7H9NO5	3	HMDB0031700			QXOQNNAWFUXKMH-UHFFFAOYSA-N	Aminoacids	OC(=O)CC(=O)NC1(CC1)C(=O)O	133503	1.81075	0		MSI 3
11805	2-Chlorobenzylidenemalononitrile (or isomer)	polar_neg	187.007	0.97	C10H5ClN2	3	HMDB0245722			JJNZXLAFIPKXIG-UHFFFAOYSA-N	Aminoacids	N#CC(=Cc1ccccc1Cl)C#N	17604	0.919201	-1		MSI 3
11808	1-Hydroxy-2-naphthoate (or isomer)	polar_neg	187.037	0.96	C11H8O3	3	HMDB0243892	C03203		SJJCQDRGABAVBB-UHFFFAOYSA-N	other	OC(=O)c1ccc2c(c1O)cccc2	6844	-13.7196	-1		MSI 3
11809	4',5'-Dihydropsoralen (or isomer)	polar_neg	187.038	4.31	C11H8O3	3	HMDB0302123			VXGRJERITKFWPL-UHFFFAOYSA-N	Furocoumarins	O=c1ccc2c(o1)cc1c(c2)CCO1	151467	-11.9111	-1		MSI 3
11815	2-hydroxyoct-4-enedioic acid (or isomer)	polar_neg	187.061	5.34	C8H12O5	3	HMDB0340986			YIUPLHWZFADVFQ-UHFFFAOYSA-N	Dicarboxylic acids	OC(=O)CCC=CCC(C(=O)O)O		-0.571526	0.109196		MSI 3
11822	Butyl ethyl malonate (or isomer)	polar_neg	187.098	1.27	C9H16O4	3	HMDB0036233			IHVVZSPWQJWRDV-UHFFFAOYSA-N	Wax monoesters	CCCCOC(=O)CC(=O)OCC	5140436	0.912256	-1		MSI 3
11823	2,4-Dimethylpimelic acid (or isomer)	polar_neg	187.098	3.07	C9H16O4	3	HMDB0059760			TVWOTZQAXZHSLO-UHFFFAOYSA-N	Branched fatty acids	CC(CC(C(=O)O)C)CCC(=O)O	543862	1.17806	0.0186396		MSI 3
11834	(4‐aminophenyl)oxidanesulfonic acid (or isomer)	polar_neg	188.002	0.99	C6H7NO4S	3	HMDB0341081			DJEGXIBXYHERSU-UHFFFAOYSA-N	Aminoacids	Nc1ccc(cc1)OS(=O)(=O)O	5100832	0.254574	0.175036		MSI 3
11835	4-Aminophenyl phosphate (or isomer)	polar_neg	188.01	0.97	C6H8NO4P	3	HMDB0249961			FXZCCINCKDATPA-UHFFFAOYSA-N	Aminoacids	Nc1ccc(cc1)OP(=O)(O)O	122271	-9.39459	-1		MSI 3
11849	2-hydroxyhexanoylglycine (or isomer)	polar_neg	188.093	1.27	C8H15NO4	3	HMDB0094719			YQMRIHFIEQHCOJ-UHFFFAOYSA-N	Hydroxy fatty acids	CCCCC(C(=NCC(=O)O)O)O		-0.440333	-1		MSI 3
11858	Allo-hydroxycitric acid lactone (or isomer)	polar_neg	189.003	0.96	C6H6O7	3	HMDB0259498			PFHZIWAVXDSFTB-UHFFFAOYSA-N	Aminoacids	O=C1OC(C(C1)(O)C(=O)O)C(=O)O	9859390	-5.89775	-1		MSI 3
11865	2,4-Dihydroxy-2-heptenedioic acid (or isomer)	polar_neg	189.04	8.46	C7H10O6	3		C06201	LMFA01170062	APNIDHDQYISZAE-HYXAFXHYSA-N	Dicarboxylic acids	OC(/C=C(/C(=O)O)\O)CCC(=O)O	5280910	-1.42175	-1	Dicarboxylic acids [FA0117];	MSI 3
11878	gamma-Carboxyglutamic acid (or isomer)	polar_neg	190.036	7.11	C6H9NO6	3	HMDB0041900			UHBYWPGGCSDKFX-UHFFFAOYSA-N	Aminoacids	OC(=O)C(CC(C(=O)O)C(=O)O)N	40772	0.653125	0.0806004		MSI 3
11885	Dihydro-4,6-dimethyl-2-(1-methylethyl)-4H-1,3,5-dithiazine (or isomer)	polar_neg	190.072	5.19	C8H17NS2	3	HMDB0040333			ZNOHVVXGIQIPAU-UHFFFAOYSA-N	other	CC1NC(C)SC(S1)C(C)C	529055	-3.22342	-1		MSI 3
11912	Ser-Ser (or isomer)	polar_neg	191.066	5.19	C6H12N2O5	3	HMDB0029048			XZKQVQKUZMAADP-IMJSIDKUSA-N	Dipeptides	OC[C@@H](C(=O)N[C@H](C(=O)O)CO)N	7019105	-6.25178	-1		MSI 3
11921	D-Dopachrome (or isomer)	polar_neg	192.031	4.26	C9H7NO4	3	HMDB0011622	C15566		VJNCICVKUHKIIV-ZCFIWIBFSA-N	other	OC(=O)[C@@H]1NC2=CC(=O)C(=O)C=C2C1	24771780	6.44167	-1	Eumelanin Biosynthesis;Tyrosine Metabolism;	MSI 3
11972	Dimercaptosuccinic acid monomethyl ester (or isomer)	polar_neg	194.978	6.76	C5H8O4S2	3	HMDB0254837			GELAOSIUBCMYGY-UHFFFAOYSA-N	Small peptides	COC(=O)C(C(C(=O)O)S)S	11435530	-7.52653	-1		MSI 3
11986	3-Methoxy-4,5-methylenedioxybenzoic acid (or isomer)	polar_neg	195.03	0.97	C9H8O5	3	HMDB0030800			AOHAPDDBNAPPIN-UHFFFAOYSA-N	Simple phenolic acids	COc1cc(cc2c1OCO2)C(=O)O	607309	-0.0717517	0		MSI 3
11996	2E,6Z-dodecadienoic acid (or isomer)	polar_neg	195.139	0.92	C12H20O2	3	HMDB0340680		LMFA01030231	RFHKVLKBWQIQDY-JFEAUALZSA-N	Unsaturated fatty acids	CCCCC/C=C\CC/C=C/C(=O)O	5312383	0.320169	-1	Unsaturated fatty acids [FA0103];	MSI 3
12003	4-Amino-2,6-dinitrotoluene (or isomer)	polar_neg	196.038	3.57	C7H7N3O4	3	HMDB0246344	C16394		KQRJATLINVYHEZ-UHFFFAOYSA-N	other	Nc1cc([N+](=O)[O-])c(c(c1)[N+](=O)[O-])C	29574	10.7045	-1		MSI 3
12017	4-Azidobenzenesulfonamide (or isomer)	polar_neg	197.013	6.91	C6H6N4O2S	3	HMDB0246374			UZEFHQIOSJWWSB-UHFFFAOYSA-N	other	NS(=O)(=O)c1ccc(cc1)N=[N+]=[N-]	3558590	-6.24848	-1		MSI 3
12029	2E-Lauroleic acid (or isomer)	polar_neg	197.154	0.97	C12H22O2	3	HMDB0010729		LMFA01030788	PAWGRNGPMLVJQH-ZHACJKMWSA-N	Unsaturated fatty acids	CCCCCCCCC/C=C/C(=O)O	5282729	-1.37867	-1	Fatty Acid Biosynthesis;Unsaturated fatty acids [FA0103];	MSI 3
12054	ronidazole (or isomer)	polar_neg	199.05	5.69	C6H8N4O4	3	HMDB0257302			PQFRTXSWDXZRRS-UHFFFAOYSA-N	Pseudoalkaloids	OC(=N)OCc1ncc(n1C)N(=O)=O		14.548	-1		MSI 3
12055	5-Pentyltetrahydro-2-oxo-3-furancarboxylic acid (or isomer)	polar_neg	199.097	1.09	C10H16O4	3	HMDB0030989			RXLCOVRNIXYZMX-UHFFFAOYSA-N	Paraconic acids and derivatives	CCCCCC1CC(C(=O)O1)C(=O)O	131751115	-1.5372	-1		MSI 3
12058	(S)-9-Hydroxy-10-undecenoic acid (or isomer)	polar_neg	199.134	0.99	C11H20O3	3	HMDB32662		LMFA01050436	CJUFNYIRKDOQMC-SNVBAGLBSA-N	Hydroxy fatty acids	C=C[C@H](CCCCCCCC(=O)O)O	73242170	-0.771456	-1	Hydroxy fatty acids [FA0105];	MSI 3
12060	Isolauric acid (or isomer)	polar_neg	199.17	0.97	C12H24O2	3	HMDB0340304		LMFA01020004	QJRRBVNPIKYRQJ-UHFFFAOYSA-N	Branched fatty acids	CC(CCCCCCCCC(=O)O)C	75942	-1.21992	-1	Branched fatty acids [FA0102];	MSI 3
12085	4-carboxy-2-hydroxy-cis,cis-muconic acid (or isomer)	polar_neg	201.004	8.11	C7H6O7	3		C04324	LMFA01170072	QWLUKZXOQAQUFQ-DXLKSGPOSA-N	Dicarboxylic acids	OC(=O)/C=C(/C(=O)O)\C=C(/C(=O)O)\O	54675766	-0.838567	-1	Dicarboxylic acids [FA0117];	MSI 3
12087	4-Ethylphenylsulfate (or isomer)	polar_neg	201.023	0.96	C8H10O4S	3	HMDB0062551			DWZGLEPNCRFCEP-UHFFFAOYSA-N	other	CCc1ccc(cc1)OS(=O)(=O)O	20822574	2.53241	-1		MSI 3
12102	3-Hydroxynonyl acetate (or isomer)	polar_neg	201.149	0.94	C11H22O3	3	HMDB0032443		LMFA07010753	RTYFAKSWXDNPPU-UHFFFAOYSA-N	Wax monoesters	CCCCCCC(CCOC(=O)C)O	234237	-0.88001	0.227671	Short fatty esters [FA0710];	MSI 3
12107	Adipoylglycine (or isomer)	polar_neg	202.072	5.16	C8H13NO5	3	HMDB0240731			UJHDYVYBNDNRRQ-UHFFFAOYSA-N	Dipeptides	O=C(NCC(=O)O)CCCCC(=O)O	60941336	-0.680636	0		MSI 3
12129	2-Hydroxyglutaric acid diethyl ester (or isomer)	polar_neg	203.093	5.22	C9H16O5	3	HMDB0303910			DYLHSDCNOUDICA-UHFFFAOYSA-N	Wax monoesters	CCOC(=O)CCC(C(=O)OCC)O	13270883	0.202278	0.120684		MSI 3
12161	Pheneturide (or isomer)	polar_neg	205.098	1.24	C11H14N2O2	3	HMDB0256403			AJOQSQHYDOFIOX-UHFFFAOYSA-N	other	CCC(C(=NC(=N)O)O)c1ccccc1		0.24551	-1		MSI 3
12169	Dicyclohexylcarbodiimide (or isomer)	polar_neg	205.168	1.11	C13H22N2	3	HMDB0251215			QOSSAOTZNIDXMA-UHFFFAOYSA-N	other	C1CCC(CC1)N=C=NC1CCCCC1	10868	-12.6849	-1		MSI 3
12179	Garcinia acid (or isomer)	polar_neg	207.012	1.06	C6H8O8	3	HMDB0031159			ZMJBYMUCKBYSCP-UHFFFAOYSA-N	Hydroxy fatty acids	OC(=O)CC(C(C(=O)O)O)(C(=O)O)O	123908	-13.0066	-1	Hydroxy fatty acids [FA0105];	MSI 3
12182	Fraxetin (or isomer)	polar_neg	207.03	0.96	C10H8O5	3		C09265		HAVWRBANWNTOJX-UHFFFAOYSA-N	Simple coumarins	COc1cc2ccc(=O)oc2c(c1O)O	5273569	0.88013	-1		MSI 3
12186	Methyl ferulate (or isomer)	polar_neg	207.067	0.97	C11H12O4	3	HMDB0302072			AUJXJFHANFIVKH-UHFFFAOYSA-N	Cinnamic acids and derivatives	COC(=O)C=Cc1ccc(c(c1)OC)O	16830	2.38342	-1		MSI 3
12192	4-(4-Chlorophenyl)-3-methyl-3-buten-2-one oxime (or isomer)	polar_neg	208.054	5.76	C11H12ClNO	3	HMDB0248500			MHTJEUOFLVQMCL-UHFFFAOYSA-N	other	ON=C(C(=Cc1ccc(cc1)Cl)C)C	2825138	4.16432	-1		MSI 3
12197	2,5-Dimethoxy-4-methylamphetamine (or isomer)	polar_neg	208.135	1.17	C12H19NO2	3	HMDB0245501			NTJQREUGJKIARY-UHFFFAOYSA-N	Phenylalanine-derived alkaloids	COc1cc(C)c(cc1CC(N)C)OC	85875	2.56927	-1		MSI 3
12198	1,3,5-Trichloro-2-methoxybenzene (or isomer)	polar_neg	208.935	5.62	C7H5Cl3O	3	HMDB0029643	C11510		WCVOGSZTONGSQY-UHFFFAOYSA-N	Simple phenolic acids	COc1c(Cl)cc(cc1Cl)Cl	6884	7.32249	-1		MSI 3
12204	(3R,7S)-iso-jasmonic acid (or isomer)	polar_neg	209.118	0.97	C12H18O3	3	HMDB0303804	C16317	LMFA02020003	ZNJFBWYDHIGLCU-QKMQQOOLSA-N	Jasmonic acids	CC/C=C\C[C@H]1[C@H](CCC1=O)CC(=O)O	7251183	-2.33004	-1	Jasmonic acids [FA0202];	MSI 3
12205	3E,5E-Tridecadienoic acid (or isomer)	polar_neg	209.155	0.91	C13H22O2	3	HMDB0340750		LMFA01030244	PTYZGNZCLHAQEB-BNFZFUHLSA-N	Unsaturated fatty acids	CCCCCCC/C=C/C=C/CC(=O)O	5312396	-0.0761318	-1	Unsaturated fatty acids [FA0103];	MSI 3
12212	Melevodopa (or isomer)	polar_neg	210.076	3.47	C10H13NO4	3	HMDB0254424			XBBDACCLCFWBSI-UHFFFAOYSA-N	Phenylethylamines	COC(=O)C(Cc1ccc(c(c1)O)O)N	424631	-6.68459	-1		MSI 3
12220	3,4-Methyleneazelaic acid (or isomer)	polar_neg	211.097	0.97	C11H16O4	3	HMDB0059744			DHNSTMIMQCKEPC-UHFFFAOYSA-N	Dicarboxylic acids	OC(=O)CCCCC(=C)C(=C)CC(=O)O	122517586	-2.24135	-1		MSI 3
12222	(+)-cucurbic acid (or isomer)	polar_neg	211.134	0.97	C12H20O3	3		C08482	LMFA02020013	LYSGIJUGUGJIPS-UOMVISFLSA-N	Jasmonic acids	CC/C=C\C[C@@H]1[C@@H](O)CC[C@@H]1CC(=O)O	5281159	-1.01253	-1	Jasmonic acids [FA0202];	MSI 3
12230	N-heptanoyl-homoserine lactone (or isomer)	polar_neg	212.129	1.17	C11H19NO3	3		C11844	LMFA08030006	FTMZLSDESAOPSZ-VIFPVBQESA-N	Fatty acyl homoserine lactones	CCCCCCC(=O)N[C@H]1CCOC1=O	443437	-0.584133	-1	Fatty acyl homoserine lactones [FA0803];	MSI 3
12248	alpha-Carboxy-delta-decalactone (or isomer)	polar_neg	213.113	1.04	C11H18O4	3	HMDB0030985			UYZBRJHRPDMUHS-UHFFFAOYSA-N	Lactones	CCCCCC1CCC(C(=O)O1)C(=O)O	131751112	-0.925013	-1		MSI 3
12251	(10E)-8-hydroxydodec-10-enoic acid (or isomer)	polar_neg	213.149	0.97	C12H22O3	3	HMDB0340661			ZJNLSMFKTXXWNL-NSCUHMNNSA-N	Hydroxy fatty acids	C/C=C/CC(CCCCCCC(=O)O)O		-0.932345	0.0675432		MSI 3
12253	Tridecylic acid (or isomer)	polar_neg	213.185	0.96	C13H26O2	3	HMDB0000910	C17076	LMFA01010013	SZHOJFHSIKHZHA-UHFFFAOYSA-N	Branched fatty acids	CCCCCCCCCCCCC(=O)O	12530	-2.36516	-1	Straight chain fatty acids [FA0101];	MSI 3
12262	Hexaminolevulinate (or isomer)	polar_neg	214.145	1.16	C11H21NO3	3	HMDB0253144			RYQOILLJDKPETL-UHFFFAOYSA-N	Wax monoesters	CCCCCCOC(=O)CCC(=O)CN	6433083	-1.26348	-1		MSI 3
12273	2-C-methyl-D-erythritol-4-phosphate (or isomer)	polar_neg	215.033	5.21	C5H13O7P	3	HMDB0304061	C11434		XMWHRVNVKDKBRG-UHNVWZDZSA-N	other	OC[C@@]([C@@H](COP(=O)(O)O)O)(O)C	443198	2.4001	-1		MSI 3
12277	N-Acetyl-S-(2-cyanoethyl)-L-cysteine (or isomer)	polar_neg	215.052	4.62	C8H12N2O3S	3	HMDB0255060			VDKVYEUEJCNDHM-UHFFFAOYSA-N	Dipeptides	CC(=O)NC(C(=O)O)CSCCC#N	21119279	10.678	-1		MSI 3
12284	8-Hydroxydodecanoic acid (or isomer)	polar_neg	215.165	0.96	C12H24O3	3	HMDB0340732			PPHSOXADSWJILD-UHFFFAOYSA-N	Hydroxy fatty acids	CCCCC(CCCCCCC(=O)O)O	14454530	-1.40921	-1		MSI 3
12288	2-Aminophenol N-formate sulfate (or isomer)	polar_neg	215.997	6.17	C7H7NO5S	3	HMDB0304922			BUJVAHSUQOZUFZ-UHFFFAOYSA-N	other	OC=Nc1ccccc1OS(=O)(=O)O		0.942362	-1		MSI 3
12299	Deoxyhypusine (or isomer)	polar_neg	216.169	0.94	C10H23N3O2	3	HMDB0011150			PGPFBXMCOQNMJO-VIFPVBQESA-N	Polyamines	NCCCCNCCCC[C@@H](C(=O)O)N	122083	-13.2694	-1		MSI 3
12307	Piperic acid (or isomer)	polar_neg	217.052	5.19	C12H10O4	3	HMDB0033779			RHBGITBPARBDPH-HSFFGMMNSA-N	Cinnamic acids and derivatives	OC(=O)/C=C/C=C\c1ccc2c(c1)OCO2	13001421	5.38107	-1		MSI 3
12315	5-Hydroxysebacate (or isomer)	polar_neg	217.107	5.27	C10H18O5	3	HMDB0029189			QDRVFLVAMSWLBA-UHFFFAOYSA-N	Dicarboxylic acids	OC(CCCC(=O)O)CCCCC(=O)O	131750807	-5.37874	-1		MSI 3
12316	Meprobamate (or isomer)	polar_neg	217.119	1.27	C9H18N2O4	3	HMDB0014515			NPPQSCRMBWNHMW-UHFFFAOYSA-N	other	CCCC(COC(=O)N)(COC(=O)N)C	4064	-0.0472203	-1		MSI 3
12317	(S)-3-Methylthiohexyl butyrate (or isomer)	polar_neg	217.127	1.24	C11H22O2S	3	HMDB0038946			CPZRKTMCYSRJPH-UHFFFAOYSA-N	Wax monoesters	CCCC(=O)OCCC(CCC)SC	537755	2.39605	-1		MSI 3
12331	2,5 Dihydroxybenzyl alcohol sulfate (or isomer)	polar_neg	218.998	5.54	C7H8O6S	3	HMDB0341064			KGHMQXVGDVHUHO-UHFFFAOYSA-N	other	OCc1cc(ccc1O)OS(=O)(=O)O		4.30557	0.189712		MSI 3
12345	Boc-L-cysteine (or isomer)	polar_neg	220.067	4.66	C8H15NO4S	3	HMDB0249330			ATVFTGTXIUDKIZ-UHFFFAOYSA-N	Dipeptides	SCC(C(=O)O)NC(=O)OC(C)(C)C	5053163	8.37936	0		MSI 3
12350	N-3,7-Dimethyl-2,6-octadienylcyclopropylcarboxamide (or isomer)	polar_neg	220.171	1.09	C14H23NO	3	HMDB0032240			UKNMSFRSBQONET-FMIVXFBMSA-N	Sesquiterpenoids	C/C(=C\CNC(=O)C1CC1)/CCC=C(C)C	11658617	-0.841237	-1		MSI 3
12353	2-Thenoyltrifluoroacetone (or isomer)	polar_neg	220.986	1.86	C8H5F3O2S	3	HMDB0245319			TXBBUSUXYMIVOS-UHFFFAOYSA-N	other	O=C(C(F)(F)F)CC(=O)c1cccs1	5601	-14.0284	-1		MSI 3
12358	2,2'-[oxybis(2,1-ethanediyloxy)]bis-Acetic acid (or isomer)	polar_neg	221.067	5.19	C8H14O7	3	HMDB0341245			HJZZQNLKBWJYPD-UHFFFAOYSA-N	other	OC(=O)COCCOCCOCC(=O)O	83793	0.683596	-1		MSI 3
12361	Vanillin isobutyrate (or isomer)	polar_neg	221.083	0.96	C12H14O4	3	HMDB0037681			BGKAKRUFBSTALK-UHFFFAOYSA-N	other	COc1cc(C=O)ccc1OC(=O)C(C)C	539829	6.28601	-1		MSI 3
12368	Methyl 3-epi-4,5-didehydrojasmonate (or isomer)	polar_neg	221.121	0.94	C13H18O3	3	HMDB0303326			RRZQRPDFHNQSJD-NRFYAWERSA-N	other	CC/C=C\C[C@@H]1[C@@H](C=CC1=O)CC(=O)OC	101417752	14.1412	-1		MSI 3
12392	2-Oxo-2-(3,4,5-trimethoxyphenyl)acetaldehyde (or isomer)	polar_neg	223.061	0.97	C11H12O5	3	HMDB0245283			OWONHIWZFXFPFS-UHFFFAOYSA-N	Chalcones	O=CC(=O)c1cc(OC)c(c(c1)OC)OC	285542	1.05465	-1		MSI 3
12396	3',4',5'-Trimethoxycinnamyl alcohol (or isomer)	polar_neg	223.097	0.96	C12H16O4	3	HMDB0040890			HZDDMDAKGIRCPP-PLNGDYQASA-N	Cinnamic acids and derivatives	OC/C=C\c1cc(OC)c(c(c1)OC)OC	102246983	-0.971421	-1		MSI 3
12397	13-Oxo-9,11-tridecadienoic acid (or isomer)	polar_neg	223.134	0.91	C13H20O3	3	HMDB0034564		LMFA01060202	XHDHWGKEDVWKAN-ONNLMXTPSA-N	Oxo fatty acids	O=C/C=C/C=C/CCCCCCCC(=O)O	11106999	-0.00312303	-1	Oxo fatty acids [FA0106];	MSI 3
12406	3,3'-Dithiobis[2-methylfuran] (or isomer)	polar_neg	225.007	7.22	C10H10O2S2	3	HMDB0040201			OHDFENKFSKIFBJ-UHFFFAOYSA-N	4-pyrone derivatives	Cc1occc1SSc1ccoc1C	526624	10.9066	-1		MSI 3
12417	Tsuzuic acid (or isomer)	polar_neg	225.186	0.96	C14H26O2	3	HMDB05051		LMFA01030048	CUVLOCDGQCUQSI-ZHACJKMWSA-N	Unsaturated fatty acids	CCCCCCCCC/C=C/CCC(=O)O	5282739	-1.59819	-1	Unsaturated fatty acids [FA0103];	MSI 3
12428	Thiolutin (or isomer)	polar_neg	226.994	0.92	C8H8N2O2S2	3	HMDB0034228			MHMRAFONCSQAIA-UHFFFAOYSA-N	other	CC(=O)Nc1c(=O)n(c2-c1ssc2)C	6870	-4.6451	-1		MSI 3
12438	5-Heptyltetrahydro-2-oxo-3-furancarboxylic acid (or isomer)	polar_neg	227.129	0.99	C12H20O4	3	HMDB0030994			FCCIDBCBPCNABK-UHFFFAOYSA-N	Paraconic acids and derivatives	CCCCCCCC1OC(=O)C(C1)C(=O)O	18371062	-0.0216011	-1		MSI 3
12450	2-(Fluoromethyl)-3-(3,4-dihydroxyphenyl)alanine (or isomer)	polar_neg	228.067	5.17	C10H12FNO4	3	HMDB0248213			NRNSHPCDKHOUOE-UHFFFAOYSA-N	Phenylethylamines	FCC(C(=O)O)(Cc1ccc(c(c1)O)O)N	10353758	-1.69566	-1		MSI 3
12454	Butenylcarnitine (or isomer)	polar_neg	228.124	1.19	C11H19NO4	3	HMDB0013126		LMFA07070053	HQDBMDGXEZLSNK-CYNONHLPSA-N	other	C/C=C/C(=O)O[C@H](C[N+](C)(C)C)CC(=O)[O-]	53481615	0.571288	-1	Fatty acyl carnitines [FA0707];	MSI 3
12463	Demeton-S-methyl (or isomer)	polar_neg	229.016	5.34	C6H15O3PS2	3	HMDB0250995			WEBQKRLKWNIYKK-UHFFFAOYSA-N	other	CCSCCSP(=O)(OC)OC	13526	13.1805	-1		MSI 3
12465	Thymol Sulfate (or isomer)	polar_neg	229.054	0.96	C10H14O4S	3	HMDB0062720			NODSEPOUFZPJEQ-UHFFFAOYSA-N	Menthane monoterpenoids	Cc1ccc(c(c1)OS(=O)(=O)O)C(C)C	12456386	-0.117382	-1		MSI 3
12468	Bis(1-methylethyl) hexanedioate (or isomer)	polar_neg	229.144	0.96	C12H22O4	3	HMDB0041613			ZDQWESQEGGJUCH-UHFFFAOYSA-N	Wax monoesters	CC(OC(=O)CCCCC(=O)OC(C)C)C	23368	-0.825925	-1		MSI 3
12470	3-hydroxy-tridecanoic acid (or isomer)	polar_neg	229.181	0.92	C13H26O3	3	HMDB0061655		LMFA01050172	CWSNHZHHWHLJIM-UHFFFAOYSA-N	Hydroxy fatty acids	CCCCCCCCCCC(CC(=O)O)O	5312749	-0.994405	-1	Hydroxy fatty acids [FA0105];	MSI 3
12482	Fenfluramine (or isomer)	polar_neg	230.118	0.96	C12H16F3N	3	HMDB0252200			DBGIVFWFUFKIQN-UHFFFAOYSA-N	Pseudoalkaloids	CCNC(Cc1cccc(c1)C(F)(F)F)C	3337	9.05468	-1		MSI 3
12508	1,2-dibutyrin (or isomer)	polar_neg	231.124	4.61	C11H20O5	3	HMDB0304007			AWHAUPZHZYUHOM-UHFFFAOYSA-N	Wax monoesters	CCCC(=O)OCC(OC(=O)CCC)CO	10177014	-1.11939	-1		MSI 3
12522	Thr-Asn (or isomer)	polar_neg	232.093	5.21	C8H15N3O5	3	HMDB0029056			UQTNIFUCMBFWEJ-IWGUZYHVSA-N	Dipeptides	C[C@H]([C@@H](C(=O)N[C@H](C(=O)O)CC(=O)N)N)O	44232358	-2.9734	-1		MSI 3
12537	Acetyl citrate (or isomer)	polar_neg	233.03	9.77	C8H10O8	3	HMDB0059808			WWXUGNUFCNYMFK-UHFFFAOYSA-N	Hydroxy fatty acids	CC(=O)OC(=O)CC(C(=O)O)(CC(=O)O)O	54454045	-0.360549	0.0285034		MSI 3
12539	2-(4'-methylthio)butylmalate (or isomer)	polar_neg	233.047	0.96	C9H14O5S	3	HMDB0304051			MHYITDUVXNMMNZ-UHFFFAOYSA-L	other	CSCCCCC(C(=O)[O-])(CC(=O)[O-])O	44237181	-12.9298	-1		MSI 3
12543	1-Isopropyl citrate (or isomer)	polar_neg	233.067	5.24	C9H14O7	3	HMDB0032438			SKHXHUZZFVMERR-UHFFFAOYSA-N	Dicarboxylic acids	CC(OC(=O)CC(C(=O)O)(CC(=O)O)O)C	9816081	0.743346	0.108111		MSI 3
12547	(S)-Pterosin P (or isomer)	polar_neg	233.122	0.94	C14H18O3	3	HMDB0036607			QDZJDGJEGHSXFF-UHFFFAOYSA-N	Illudalane sesquiterpenoids	OCCc1c(CO)cc2c(c1C)C(=O)C(C2)C	53462519	13.597	-1		MSI 3
12557	6-Succinoaminopurine (or isomer)	polar_neg	234.066	5.21	C9H9N5O3	3	HMDB0013204			PQBHLXAMWLYHTB-UHFFFAOYSA-N	Purine alkaloids	O=C(Nc1ncnc2c1[nH]cn2)CCC(=O)O	18877593	11.1694	-1		MSI 3
12565	Pandamarilactam 3x (or isomer)	polar_neg	234.113	0.99	C13H17NO3	3	HMDB0033610			AEEIFNXEUWFZED-VZUCSPMQSA-N	Piperidine alkaloids	O=C1CCCN1CCC/C=C/1\C=C(C(=O)O1)C	100951965	-0.41517	-1		MSI 3
12584	Hernandulcin (or isomer)	polar_neg	235.17	1.11	C15H24O2	3	HMDB0037906			HYQNKKAJVPMBDR-UHFFFAOYSA-N	Bisabolane sesquiterpenoids	CC(=CCCC(C1CCC(=CC1=O)C)(O)C)C	3504251	-0.850682	-1		MSI 3
12608	Xanthopterin-B2 (or isomer)	polar_neg	237.062	5.32	C9H10N4O4	3		C02333		PINNBMAOEJRIQL-UHFFFAOYSA-N	pteridine alkaloids	CC(C(=O)C1=Nc2c(NC1)[nH]c(=O)[nH]c2=O)O	439706	-4.51423	0		MSI 3
12610	trans-2,3,4-Trimethoxycinnamate (or isomer)	polar_neg	237.079	0.96	C12H14O5	3	HMDB0011721			ZYOPDNLIHHFGEC-FNORWQNLSA-N	Cinnamic acids and derivatives	COc1c(/C=C/C(=O)O)ccc(c1OC)OC	735841	6.9895	-1		MSI 3
12614	3-hydroxytetradeca-8,10,12-trienoic acid (or isomer)	polar_neg	237.149	0.94	C14H22O3	3	HMDB0340833			HKLUNITVNLIXDR-UHFFFAOYSA-N	Unsaturated fatty acids	CC=CC=CC=CCCCCC(CC(=O)O)O		-2.06573	-1		MSI 3
12633	Budralazine (or isomer)	polar_neg	239.129	0.92	C14H16N4	3	HMDB0249426			DQGFCLJXYFXXIJ-UHFFFAOYSA-N	other	CC(=CC(=NNc1nncc2c1cccc2)C)C	2463	-5.95758	0		MSI 3
12634	4-hydroxytetradeca-7,10-dienoic acid (or isomer)	polar_neg	239.165	0.96	C14H24O3	3	HMDB0340808			SQHRTUHSFPPWMT-UHFFFAOYSA-N	Fatty Acids and Conjugates	CCCC=CCC=CCCC(CCC(=O)O)O	151888899	-1.22592	-1		MSI 3
12635	Citronellyl isovalerate (or isomer)	polar_neg	239.202	0.96	C15H28O2	3	HMDB0038954			WZTNQQJXPYEGAF-UHFFFAOYSA-N	Wax monoesters	CC(CCC=C(C)C)CCOC(=O)CC(C)C	111440	0.934019	-1	Wax monoesters [FA0701];	MSI 3
12658	2-Carboxy-4-dodecanolide (or isomer)	polar_neg	241.144	0.99	C13H22O4	3	HMDB0030987			FMXVFWDIAZJILA-UHFFFAOYSA-N	Paraconic acids and derivatives	CCCCCCCCC1OC(=O)C(C1)C(=O)O	85931447	-0.579356	-1		MSI 3
12662	(12E)-10-hydroxytetradec-12-enoic acid (or isomer)	polar_neg	241.181	0.96	C14H26O3	3	HMDB0340785			JKKUUAARHHGREK-NSCUHMNNSA-N	Hydroxy fatty acids	C/C=C/CC(CCCCCCCCC(=O)O)O		-1.30311	-1		MSI 3
12674	N-3-Hydroxyoctanoyl-L-homoserine lactone (or isomer)	polar_neg	242.14	1.19	C12H21NO4	3	HMDB0341343			XCZVBYOXRSFQBH-UHFFFAOYSA-N	Fatty acyl homoserine lactones	CCCCCC(CC(=O)NC1CCOC1=O)O	11586792	-0.965096	-1	Fatty acyl homoserine lactones [FA0803];	MSI 3
12676	N-Undecanoylglycine (or isomer)	polar_neg	242.176	1.06	C13H25NO3	3	HMDB0013286			HEUQYIQQCNOXOG-UHFFFAOYSA-N	N-acyl amines	CCCCCCCCCCC(=O)NCC(=O)O	454092	-0.3154	-1		MSI 3
12683	Fucose 1-phosphate (or isomer)	polar_neg	243.027	5.21	C6H13O8P	3	HMDB0001265	C02985		PTVXQARCLQPGIR-SXUWKVJYSA-N	Monosaccharides	O[C@@H]1[C@H](O[C@H]([C@H]([C@H]1O)O)C)OP(=O)(O)O	65369	-0.39862	-1	Fructose and Mannose Degradation;	MSI 3
12692	Ethyl 3-hydroxydodecanoate (or isomer)	polar_neg	243.196	0.92	C14H28O3	3	HMDB0059850			CQLRIUYMQWJYSR-UHFFFAOYSA-N	Wax monoesters	CCCCCCCCCC(CC(=O)OCC)O	575843	-0.802863	-1		MSI 3
12711	Oxydemeton-methyl (or isomer)	polar_neg	245.007	6.64	C6H15O4PS2	3	HMDB0256011			PMCVMORKVPSKHZ-UHFFFAOYSA-N	other	CCS(=O)CCSP(=O)(OC)OC	4618	-3.37057	-1		MSI 3
12715	2,3',4,6-Tetrahydroxybenzophenone (or isomer)	polar_neg	245.043	5.19	C13H10O5	3		C06355		QWRYPHZJTWQLFX-UHFFFAOYSA-N	Acyl phloroglucinols	Oc1cccc(c1)C(=O)c1c(O)cc(cc1O)O	440991	-9.36352	-1		MSI 3
12721	Leucyl-Aspartate (or isomer)	polar_neg	245.114	5.21	C10H18N2O5	3	HMDB0028925			DVCSNHXRZUVYAM-UHFFFAOYSA-N	Aminoacids	CC(CC(C(=NC(C(=O)O)CC(=O)O)O)N)C		0.340905	-1		MSI 3
12726	MG(0:0/10:0/0:0) (or isomer)	polar_neg	245.176	0.94	C13H26O4	3	HMDB0072874			IYVVKFYDGRJWTR-UHFFFAOYSA-N	Monoacylglycerols	CCCCCCCCCC(=O)OC(CO)CO	137910	-0.49198	-1		MSI 3
12739	Dinitrobenzene sulfonic acid (or isomer)	polar_neg	246.968	6.61	C6H4N2O7S	3	HMDB0251418			IORISFYTXJVNFE-UHFFFAOYSA-N	other	[O-][N+](=O)c1c(cccc1S(=O)(=O)O)[N+](=O)[O-]	19065601	5.91691	-1		MSI 3
12751	[4]-Shogaol (or isomer)	polar_neg	247.137	0.92	C15H20O3	3	HMDB0302127			PHHDVGGCTAPBHF-AATRIKPKSA-N	other	CCC/C=C/C(=O)CCc1ccc(c(c1)OC)O	9794897	12.2102	-1		MSI 3
12760	N-Demethyltramadol (or isomer)	polar_neg	248.166	1.11	C15H23NO2	3	HMDB0255112			VUMQHLSPUAFKKK-UHFFFAOYSA-N	other	CNCC1CCCCC1(O)c1cccc(c1)OC	198555	-0.154852	0		MSI 3
12796	3,4-Dihydroxyphenylglycol O-sulfate (or isomer)	polar_neg	249.009	4.67	C8H10O7S	3	HMDB0001474			MFYFKAXYRXODPL-UHFFFAOYSA-N	Phenylethylamines	OCC(c1ccc(c(c1)O)OS(=O)(=O)O)O	22833570	7.36991	-1		MSI 3
12812	N-Acetyl-L-tyrosine ethyl ester (or isomer)	polar_neg	250.109	1.01	C13H17NO4	3	HMDB0341346			SKAWDTAMLOJQNK-UHFFFAOYSA-N	Dipeptides	CCOC(=O)C(Cc1ccc(cc1)O)NC(=O)C	2004	2.69544	-1		MSI 3
12817	6,7-Dinitro-1,4-dihydroquinoxaline-2,3-dione (or isomer)	polar_neg	251.004	6.57	C8H4N4O6	3	HMDB0251552			RWVIMCIPOAXUDG-UHFFFAOYSA-N	other	[O-][N+](=O)c1cc2[nH]c(=O)c(=O)[nH]c2cc1[N+](=O)[O-]	3899541	-8.68996	-1		MSI 3
12820	4-(3-Phosphonopropyl)piperazine-2-carboxylic acid (or isomer)	polar_neg	251.077	5.19	C8H17N2O5P	3	HMDB0244286			CUVGUPIVTLGRGI-UHFFFAOYSA-N	Pyrrolidine alkaloids	OC(=O)C1NCCN(C1)CCCP(=O)(O)O	1228	-11.9101	-1		MSI 3
12821	tetradeca-4,7,10-trienedioic acid (or isomer)	polar_neg	251.129	0.91	C14H20O4	3	HMDB0340845			UOGYRLOYDIZBKZ-UHFFFAOYSA-N	Dicarboxylic acids	OC(=O)CCC=CCC=CCC=CCCC(=O)O		0.60196	-1		MSI 3
12832	Menadione bisulfite (or isomer)	polar_neg	253.02	5.19	C11H10O5S	3	HMDB0254432			WIXFIQKTHUVFDI-UHFFFAOYSA-N	Naphthoquinones	O=C1CC(C)(C(=O)c2c1cccc2)S(=O)(=O)O	8536	8.14521	-1		MSI 3
12844	5-Acetoxydihydrotheaespirane (or isomer)	polar_neg	253.18	0.94	C15H26O3	3	HMDB0040276			LTAWGWRPOGXHBD-UHFFFAOYSA-N	Apocarotenoids(ε-)	CC1CCC2(O1)C(C)(C)CCCC2(C)OC(=O)C	93838	-3.35578	-1		MSI 3
12845	7-Palmitoleic acid (or isomer)	polar_neg	253.218	0.94	C16H30O2	3	HMDB0031053		LMFA01031082	NNNVXFKZMRGJPM-ZHACJKMWSA-N	Unsaturated fatty acids	CCCCCCCCC/C=C/CCCCC(=O)O	5282744	0.967254	-1	Unsaturated fatty acids [FA0103];	MSI 3
12889	Monomenthyl succinate (or isomer)	polar_neg	255.16	0.97	C14H24O4	3	HMDB0036143			BLILOGGUTRWFNI-UHFFFAOYSA-N	Menthane monoterpenoids	CC1CCC(C(C1)OC(=O)CCC(=O)O)C(C)C	10199004	-1.46879	-1		MSI 3
12891	Ipomeatetrahydrofuran (or isomer)	polar_neg	255.196	0.96	C15H28O3	3	HMDB0040904			NQUGBBCWSQRMST-UHFFFAOYSA-N	Monoterpenoids	OCCC(C1CCC(O1)(C)CC(=O)CC(C)C)C	131752981	-0.981103	-1		MSI 3
12938	1,3,5-Trihydroxy-10-methylacridone (or isomer)	polar_neg	256.059	4.04	C14H11NO4	3	HMDB0041468			SGESJKUDNYVWMW-UHFFFAOYSA-N	Acridone alkaloids	Oc1cc(O)c2c(c1)n(C)c1c(c2=O)cccc1O	10515286	-8.12725	0		MSI 3
12952	2-Keto-3-deoxy-6-phosphogluconic acid (or isomer)	polar_neg	257.007	8.19	C6H11O9P	3	HMDB0001376	C04442		OVPRPPOVAXRCED-WVZVXSGGSA-N	Monosaccharides	O[C@H]([C@@H](COP(=O)(O)O)O)CC(=O)C(=O)O	3080745	1.43107	-1		MSI 3
12959	pyroglutamylglutamic acid (or isomer)	polar_neg	257.078	5.97	C10H14N2O6	3	HMDB0341379			YRUFRJRFQFBNQR-UHFFFAOYSA-N	Dipeptides	OC(=O)CCC(C(=O)O)NC(=O)C1CCC(=O)N1	60831813	-1.40256	0.0966269		MSI 3
12960	1H-Imidazole-1-acetamide, N,N-bis(2-hydroxyethyl)-2-nitro- (or isomer)	polar_neg	257.091	4.22	C9H14N4O5	3	HMDB0244877			KGFGBSRVWKBWIC-UHFFFAOYSA-N	other	OCCN(C(=O)Cn1ccnc1[N+](=O)[O-])CCO	92390	7.15864	-1		MSI 3
12966	Diisobutyl adipate (or isomer)	polar_neg	257.175	0.96	C14H26O4	3	HMDB0041618			RDOFJDLLWVCMRU-UHFFFAOYSA-N	Wax monoesters	CC(COC(=O)CCCCC(=O)OCC(C)C)C	8831	-1.53115	-1		MSI 3
12968	10-Hydroxymyristic acid methyl ester (or isomer)	polar_neg	257.212	0.94	C15H30O3	3	HMDB0031061			XWWWWMGJQNMRKX-UHFFFAOYSA-N	Hydroxy fatty acids	CCCCC(CCCCCCCCC(=O)OC)O	101533769	-0.187538	-1		MSI 3
13005	3,8-Dihydroxytetradecanoic acid (or isomer)	polar_neg	259.191	0.92	C14H28O4	3	HMDB0340777			CIYKWFLLOQITPR-UHFFFAOYSA-N	Hydroxy fatty acids	CCCCCCC(CCCCC(CC(=O)O)O)O		-0.100239	-1		MSI 3
13023	Ximoprofen (or isomer)	polar_neg	260.129	0.97	C15H19NO3	3	HMDB0259932			IQPPOXSMSDPZKU-UHFFFAOYSA-N	other	ON=C1CCCC(C1)c1ccc(cc1)C(C(=O)O)C	68756	-1.10125	-1		MSI 3
13033	Arctinone A (or isomer)	polar_neg	261.002	6.86	C13H10O2S2	3	HMDB0302306			SZHJGTIWJLCSCZ-UHFFFAOYSA-N	Hydrocarbons	CC#Cc1ccc(s1)c1ccc(s1)C(=O)CO	71587386	-13.0631	-1		MSI 3
13059	Hydroxy-alpha-sanshool (or isomer)	polar_neg	262.181	1.09	C16H25NO2	3	HMDB0029567			LHFKHAVGGJJQFF-JRNWQWJGSA-N	other	C/C=C\C=C\C=C/CC/C=C/C(=N/CC(O)(C)C)/O		-0.961095	0.0240252	N-acyl amines [FA0802];	MSI 3
13066	5,8-Dihydro-6-(4-methyl-3-pentenyl)-1,2,3,4-tetrathiocin (or isomer)	polar_neg	263.008	6.09	C10H16S4	3	HMDB0038142			OKRAIIIRDYCGGZ-POHAHGRESA-N	Acyclic monoterpenoids	CC(=CCCC1=CCSSSSC1)C	10912402	8.28284	-1		MSI 3
13076	Umbellifolide (or isomer)	polar_neg	263.132	0.92	C15H20O4	3	HMDB0038156			MIRSLSRVCIOISZ-UHFFFAOYSA-N	Eudesmane sesquiterpenoids	CC(=O)CCCC1(C)CC2OC(=O)C(=C)C2CC1=O	13889981	11.8762	-1		MSI 3
13092	Benzenesulfonic acid,fluoro-2,4-dinitro-(9CI) (or isomer)	polar_neg	264.958	5.47	C6H3FN2O7S	3	HMDB0244622			GZXDQFCBBYDERL-UHFFFAOYSA-N	other	[O-][N+](=O)c1c(F)c(ccc1S(=O)(=O)O)[N+](=O)[O-]	21151034	4.31905	-1		MSI 3
13098	5'-Amino-5'-deoxyadenosine (or isomer)	polar_neg	265.104	1.84	C10H14N6O3	3	HMDB0246876			GVSGUDGNTHCZHI-UHFFFAOYSA-N	Purine nucleos(t)ides	NCC1OC(C(C1O)O)n1cnc2c1ncnc2N	266234	-5.36709	0		MSI 3
13106	Sulfamoxole (or isomer)	polar_neg	266.06	6.34	C11H13N3O3S	3	HMDB0015688			CYFLXLSBHQBMFT-UHFFFAOYSA-N	other	Nc1ccc(cc1)S(=O)(=O)Nc1oc(c(n1)C)C	12894	-1.70289	-1		MSI 3
13109	4-amino-MX (or isomer)	polar_neg	266.114	1.06	C12H17N3O4	3	HMDB0061009			PWFQZSWKBRPKJI-UHFFFAOYSA-N	other	O=N(=O)c1c(C)c(N)c(c(c1C(C)(C)C)N(=O)=O)C		-0.900515	-1		MSI 3
13111	Carbuterol (or isomer)	polar_neg	266.151	0.92	C13H21N3O3	3	HMDB0249665			KEMXXQOFIRIICG-UHFFFAOYSA-N	Phenylethylamines	OC(=N)Nc1cc(ccc1O)C(CNC(C)(C)C)O		-0.775376	-1		MSI 3
13121	Nafazatrom (or isomer)	polar_neg	267.118	1.06	C16H16N2O2	3	HMDB0255420			ISBUYSPRIJRBKX-UHFFFAOYSA-N	other	CC1=NN(C(=O)C1)CCOc1ccc2c(c1)cccc2	42923	14.6306	-1		MSI 3
13123	3-Carboxy-4-methyl-5-pentyl-2-furanpropanoic acid (or isomer)	polar_neg	267.125	0.94	C14H20O5	3	HMDB0061643		LMFA01150047	RIJDKRLRDVBUHJ-UHFFFAOYSA-N	Heterocyclic fatty acids	CCCCCc1oc(c(c1C)C(=O)O)CCC(=O)O	194501	5.15491	-1	Heterocyclic fatty acids [FA0115];	MSI 3
13126	Corey PG-lactone diol (or isomer)	polar_neg	267.159	0.94	C15H24O4	3	HMDB0341299			UMDQPEMZJHAFNL-VOTSOKGWSA-N	Prostaglandins	CCCCCC(/C=C/C1C(O)CC2C1CC(=O)O2)O	12895810	-3.05352	-1		MSI 3
13127	11-hydroxyhexadeca-6,12-dienoic acid (or isomer)	polar_neg	267.196	0.94	C16H28O3	3	HMDB0340891			KTMHLYHHEFTOLJ-UHFFFAOYSA-N	Other Octadecanoids	CCCC=CC(CCCC=CCCCCC(=O)O)O		-0.399554	-1		MSI 3
13129	10Z-Heptadecenoic acid (or isomer)	polar_neg	267.233	0.96	C17H32O2	3	HMDB0060038		LMFA01030283	GDTXICBNEOEPAZ-FPLPWBNLSA-N	Unsaturated fatty acids	CCCCCC/C=C\CCCCCCCCC(=O)O	5312435	-1.31897	-1	Unsaturated fatty acids [FA0103];	MSI 3
13149	Sulfamethizole (or isomer)	polar_neg	269.014	5.26	C9H10N4O2S2	3	HMDB0014715			VACCAVUAMIDAGB-UHFFFAOYSA-N	other	Nc1ccc(cc1)S(=O)(=O)Nc1nnc(s1)C	5328	-10.8506	-1		MSI 3
13155	1,5-Dihydro-7-(1-piperidinyl)-imidazo(2,1-b)quinazolin-2(3H)-one (or isomer)	polar_neg	269.137	0.94	C15H18N4O	3	HMDB0259407			MNVCNERGJZWWAO-UHFFFAOYSA-N	Aspidosperma type	O=C1NC2=Nc3c(CN2C1)cc(cc3)N1CCCCC1	135410273	-12.1691	-1		MSI 3
13157	L-Monomenthyl glutarate (or isomer)	polar_neg	269.175	0.96	C15H26O4	3	HMDB0303264			CTMTYSVTTGVYAW-FRRDWIJNSA-N	Menthane monoterpenoids	C[C@@H]1CC[C@H]([C@@H](C1)OC(=O)CCCC(=O)O)C(C)C	24752885	-1.40467	-1		MSI 3
13158	(10Z)-7-hydroxyhexadec-10-enoic acid (or isomer)	polar_neg	269.212	0.96	C16H30O3	3	HMDB0340880			CLTPCDVCMWMFRE-SREVYHEPSA-N	Hydroxy fatty acids	CCCCC/C=C\CCC(CCCCCC(=O)O)O		-1.1203	-1		MSI 3
13190	(5Z)-3-hydroxytetradec-5-enedioic acid (or isomer)	polar_neg	271.155	0.96	C14H24O5	3	HMDB0340796			WBHXHWOLUJAWIH-ALCCZGGFSA-N	Dicarboxylic acids	OC(=O)CCCCCCC/C=C\CC(CC(=O)O)O		-1.61916	-1		MSI 3
13193	Undecanoylcholine (or isomer)	polar_neg	271.255	0.92	C16H34NO2	3	HMDB0013322		LMFA07011030	WAKLSXXFSACOOZ-UHFFFAOYSA-N	other	CCCCCCCCCCC(=O)OCC[N+](C)(C)C	53481666	11.4162	-1	Wax monoesters [FA0701];	MSI 3
13213	Ribose-1-arsenate (or isomer)	polar_neg	272.96	7.99	C5H11AsO8	3	HMDB0012285			RYJJOMQPAAUFBF-UHFFFAOYSA-N	Monosaccharides	OCC1OC(C(C1O)O)O[As](=O)(O)O	25201247	1.41424	-1	Arsenate Detoxification;Nicotinate and Nicotinamide Metabolism;	MSI 3
13215	D-Glucuronic acid 1-phosphate (or isomer)	polar_neg	273	5.42	C6H11O10P	3	HMDB0003976	C05385		AIQDYKMWENWVQJ-QIUUJYRFSA-N	Monosaccharides	O[C@@H]1[C@@H](O)[C@H](O[C@@H]([C@H]1O)C(=O)O)OP(=O)(O)O	439432	-5.04725	-1		MSI 3
13218	1-Deoxy-D-altro-heptulose 7-phosphate (or isomer)	polar_neg	273.034	1.82	C7H15O9P	3		C04359		QIIZYFWCULOBMW-GBNDHIKLSA-N	Aminosugars	O[C@@H]([C@H]([C@H]([C@@H](C(=O)C)O)O)O)COP(=O)(O)O	15942876	-14.5423	-1		MSI 3
13222	4-Phenyl-1H,3H-naphtho[1,8-cd]pyran-1,3-dione (or isomer)	polar_neg	273.053	1.77	C18H10O3	3	HMDB0041120			ISOSGRNBACDIEA-UHFFFAOYSA-N	other	O=C1OC(=O)c2c3c1cccc3ccc2c1ccccc1	11818168	-8.79837	0.111219		MSI 3
13229	Platydesminium (or isomer)	polar_neg	273.134	0.96	C16H20NO3	3	HMDB0030342			HXSFUGOHWOKESA-UHFFFAOYSA-N	other	COc1c2CC(Oc2[n+](c2c1cccc2)C)C(O)(C)C	5319758	-10.9758	-1		MSI 3
13230	Indolophenanthridine (or isomer)	polar_neg	273.138	4.61	C19H18N2	3	HMDB0253475			WRNKIDLXXXIELU-UHFFFAOYSA-N	Ergot alkaloids	CN1Cc2ccccc2C2C1Cc1c[nH]c3c1c2ccc3	4018514	-8.10079	0		MSI 3
13233	Glutaminyllysine (or isomer)	polar_neg	273.157	4.26	C11H22N4O4	3	HMDB0028802			CLSDNFWKGFJIBZ-YUMQZZPRSA-N	Aminoacids	NCCCC[C@@H](C(=O)O)N=C([C@H](CCC(=N)O)N)O		-1.00781	-1		MSI 3
13234	MG(i-12:0/0:0/0:0) (or isomer)	polar_neg	273.207	0.94	C15H30O4	3	HMDB0072860			WZACGBROLPZZKX-CQSZACIVSA-N	Monoacylglycerols	OC[C@H](COC(=O)CCCCCCCCC(C)C)O	131779646	-1.54531	-1		MSI 3
13261	Dihydroferulic acid 4-sulfate (or isomer)	polar_neg	275.023	7.54	C10H12O7S	3	HMDB0041724			UMCDODPBPQMWQP-UHFFFAOYSA-N	Simple phenolic acids	COc1cc(CCC(=O)O)ccc1OS(=O)(=O)O	187489	-0.0739049	0.102572		MSI 3
13279	Ginsenoyne C (or isomer)	polar_neg	275.168	0.92	C17H24O3	3	HMDB0038994		LMFA05000662	WNVDKDQMWFSCPI-UHFFFAOYSA-N	other	C=CCCCCCC(C(CC#CC#CC(C=C)O)O)O	5317634	10.2272	-1		MSI 3
13281	Octadeca-6,9,12,15-tetraenoic acid (or isomer)	polar_neg	275.201	0.96	C18H28O2	3	HMDB0247114			JIWBIWFOSCKQMA-UHFFFAOYSA-N	Unsaturated fatty acids	CCC=CCC=CCC=CCC=CCCCCC(=O)O	163841	-1.18259	-1	Alpha Linolenic Acid and Linoleic Acid Metabolism;Unsaturated fatty acids [FA0103];	MSI 3
13305	N-(4-Aminobutyl)-2-Naphthalenesulfonamide (or isomer)	polar_neg	277.104	1.82	C14H18N2O2S	3	HMDB0245247			BUGAJERDTXSWQA-UHFFFAOYSA-N	Polyamines	NCCCCNS(=O)(=O)c1ccc2c(c1)cccc2	4298	8.65228	-1		MSI 3
13307	11-Hydroxy-12-methoxydihydrokawain (or isomer)	polar_neg	277.111	0.94	C15H18O5	3	HMDB0030766			QQLVNWDQIUZGJM-UHFFFAOYSA-N	Kavalactones and derivatives	COC1=CC(=O)OC(C1)CCc1ccc(c(c1)O)OC	586508	9.30006	-1		MSI 3
13311	8-Acetoxy-4-acoren-3-one (or isomer)	polar_neg	277.181	0.94	C17H26O3	3	HMDB0030974			LDEHIZSFHFOEKN-UHFFFAOYSA-N	Acorane sesquiterpenoids	CC(=O)OC1CC(C2(C1C(C)C)CC=C(C(=O)C2)C)C	85288994	1.00939	-1		MSI 3
13312	alpha-eleostearic acid (or isomer)	polar_neg	277.217	0.96	C18H30O2	3		C08315	LMFA01030147	CUXYLFPMQMFGPL-WPOADVJFSA-N	Unsaturated fatty acids	CCCC/C=C/C=C/C=C\CCCCCCCC(=O)O	5281115	-1.95598	-1	Unsaturated fatty acids [FA0103];	MSI 3
13321	Oxamniquine (or isomer)	polar_neg	278.147	0.91	C14H21N3O3	3	HMDB0015228			XCGYUJZMCCFSRP-UHFFFAOYSA-N	other	OCc1cc2CCC(Nc2cc1[N+](=O)[O-])CNC(C)C	4612	-13.2231	-1		MSI 3
13336	1-Dodecanesulfonic acid, 1-hydroxy-3-oxo- (or isomer)	polar_neg	279.126	0.94	C12H24O5S	3	HMDB0243866			OTIFKYZNUYSJOU-UHFFFAOYSA-N	Fatty acyls	CCCCCCCCCC(=O)CC(S(=O)(=O)O)O	9926429	-3.78408	-1		MSI 3
13337	Prehumulinic acid (or isomer)	polar_neg	279.16	0.91	C16H24O4	3	HMDB0030148			NFUYEMRFZRYITM-UHFFFAOYSA-N	Polyprenylated cyclic polyketides (Hop meroterpenoids)	CC(CCC(=O)C1=C(O)C(C(C1=O)CC=C(C)C)O)C		0.056195	-1		MSI 3
13339	12S-HHTrE (or isomer)	polar_neg	279.197	0.89	C17H28O3	3	HMDB0012535		LMFA03050002	KUKJHGXXZWHSBG-WBGSEQOASA-N	Hydroxy fatty acids	CCCCC[C@@H](/C=C/C=C/C/C=C\CCCC(=O)O)O	5283141	1.89112	-1	Hydroxy fatty acids [FA0105];Hydroxy/hydroperoxyeicosatrienoic acids [FA0305];	MSI 3
13341	Vaccelenic acid (or isomer)	polar_neg	279.233	0.94	C18H32O2	3	HMDB0304773		LMFA02000300	HHELYEVVXBEXIZ-ODYTWBPASA-N	Unsaturated fatty acids	CC/C=C\CC/C=C/CCCCCCCCCC(=O)O	13983931	-0.567371	-1	Other Octadecanoids [FA0200];Unsaturated fatty acids [FA0103];	MSI 3
13372	Hymenoxon (or isomer)	polar_neg	281.14	0.94	C15H22O5	3	HMDB0253305			PYINVOHSOZSEPB-UHFFFAOYSA-N	Pseudoguaiane sesquiterpenoids	OC1OC(O)C2(C(C1)C(C)CC1C(C2)C(=C)C(=O)O1)C	107943	3.3709	-1		MSI 3
13374	Fumagillol (or isomer)	polar_neg	281.175	0.96	C16H26O4	3	HMDB0252515			CEVCTNCUIVEQOY-UHFFFAOYSA-N	Sesquiterpenoids	COC1C(O)CCC2(C1C1(C)OC1CC=C(C)C)CO2	219089	-1.71243	-1		MSI 3
13396	3-Butylidene-7-hydroxyphthalide sulfate (or isomer)	polar_neg	283.03	4.61	C12H12O6S	3	HMDB0341066			KMXMKWHYDFRGDK-UHFFFAOYSA-N	Phthalide derivatives	CCCC=C1OC(=O)c2c1cccc2OS(=O)(=O)O		6.29854	-1		MSI 3
13400	2-Phenylethyl beta-D-glucopyranoside (or isomer)	polar_neg	283.118	0.96	C14H20O6	3	HMDB0029819			MLRIJUWUQTVDQE-UHFFFAOYSA-N	Phenylethanoids	OCC1OC(OCCc2ccccc2)C(C(C1O)O)O	468284	-1.71992	-1		MSI 3
13404	Tetranorprostanedioic acid (or isomer)	polar_neg	283.191	0.96	C16H28O4	3	HMDB0258926			VDSTWEBFEFGHLI-UHFFFAOYSA-N	Carbocyclic fatty acids	OC(=O)CCCCCCCC1CCCC1CCC(=O)O		-1.75927	-1		MSI 3
13406	2-Methoxy-5Z-hexadecenoic acid (or isomer)	polar_neg	283.228	0.94	C17H32O3	3		C13792	LMFA01080001	IZQFBIOUXQEERU-SEYXRHQNSA-N	Methoxy fatty acids	CCCCCCCCCC/C=C\CCC(C(=O)O)OC	5282257	-0.659666	-1	Methoxy fatty acids [FA0108];	MSI 3
13428	Pentazocine (or isomer)	polar_neg	284.198	1.19	C19H27NO	3	HMDB0014790			VOKSWYLNZZRQPF-GDIGMMSISA-N	Morphinan alkaloids	CC(=CCN1CC[C@@]2([C@H]([C@H]1Cc1c2cc(cc1)O)C)C)C	441278	-14.1831	0.107064		MSI 3
13430	Dehydroabietylamine (or isomer)	polar_neg	284.235	1.19	C20H31N	3	HMDB0244629			JVVXZOOGOGPDRZ-UHFFFAOYSA-N	Abietane diterpenoids	NCC1(C)CCCC2(C1CCc1c2ccc(c1)C(C)C)C	106831	-11.9197	-1		MSI 3
13450	Triethylene glycol dimethacrylate (or isomer)	polar_neg	285.133	0.94	C14H22O6	3	HMDB0244334			HWSSEYVMGDIFMH-UHFFFAOYSA-N	other	O=C(C(=C)C)OCCOCCOCCOC(=O)C(=C)C	7979	-4.27073	-1		MSI 3
13451	ent-Abacavir (or isomer)	polar_neg	285.147	1.06	C14H18N6O	3	HMDB0251820			MCGSCOLBFJQGHM-UHFFFAOYSA-N	other	OCC1C=CC(C1)n1cnc2c1nc(N)nc2NC1CC1	1971	-1.14283	-1		MSI 3
13452	10-alpha-methoxy-9,10-dihydrolysergol (or isomer)	polar_neg	285.162	0.97	C17H22N2O2	3	HMDB0060995			JGQZSBLQHCTAJF-NFXPUDJFSA-N	Ergot alkaloids	OC[C@H]1CN(C)C2C(C1)(OC)c1cccc3c1c(C2)c[nH]3	131770002	3.1738	-1		MSI 3
13457	13-cis-retinol (or isomer)	polar_neg	285.219	0.97	C20H30O	3	HMDB0006221	C19962	LMPR01090011	FPIPGXGPPPQFEQ-HWCYFHEPSA-N	Apocarotenoids (β-)	OC/C=C(\C=C\C=C(\C=C\C1=C(C)CCCC1(C)C)/C)/C	9904001	-10.2985	-1	Retinoids [PR0109];Retinol Metabolism;	MSI 3
13459	2-Methoxyhexadecanoic acid (or isomer)	polar_neg	285.244	0.91	C17H34O3	3		C13947	LMFA01080009	YNBIUHDYZWCBSF-UHFFFAOYSA-N	Methoxy fatty acids	CCCCCCCCCCCCCCC(C(=O)O)OC	656825	2.19248	-1	Methoxy fatty acids [FA0108];	MSI 3
13462	Hexanal dihexyl acetal (or isomer)	polar_neg	285.279	1.11	C18H38O2	3	HMDB0032316			JAMIQGJXDPTFJL-UHFFFAOYSA-N	other	CCCCCC(OCCCCCC)OCCCCCC	118530	-2.73803	-1		MSI 3
13492	Fospropofol (or isomer)	polar_neg	287.106	0.94	C13H21O5P	3	HMDB0015661			QVNNONOFASOXQV-UHFFFAOYSA-N	Menthane monoterpenoids	CC(c1cccc(c1OCOP(=O)(O)O)C(C)C)C	3038498	3.61144	-1		MSI 3
13493	Arg-Asn (or isomer)	polar_neg	287.149	0.94	C10H20N6O4	3	HMDB0028704			JSLGXODUIAFWCF-WDSKDSINSA-N	Dipeptides	NC(=N)NCCC[C@@H](C(=O)N[C@H](C(=O)O)CC(=O)N)N	53972225	6.59433	-1		MSI 3
13495	6-Hydroxypentadecanedioic acid (or isomer)	polar_neg	287.187	0.97	C15H28O5	3	HMDB0031885			PNEJUHLZEPRMHF-UHFFFAOYSA-N	Dicarboxylic acids	OC(CCCCC(=O)O)CCCCCCCCC(=O)O	131751198	3.65202	-1		MSI 3
13497	MG(13:0/0:0/0:0) (or isomer)	polar_neg	287.223	0.96	C16H32O4	3	HMDB0072845			CLRCAFAXMVNJRH-OAHLLOKOSA-N	Monoacylglycerols	CCCCCCCCCCCCC(=O)OC[C@@H](CO)O	56604910	-0.539535	-1		MSI 3
13526	Glycerol-1-(5-hydroxydodecanoate) (or isomer)	polar_neg	289.201	0.94	C15H30O5	3	HMDB0040168			KCEQGTJBAICOKH-UHFFFAOYSA-N	Monoacylglycerols	CCCCCCCC(CCCC(=O)OCC(CO)O)O	175553	-3.25042	-1		MSI 3
13553	Colnelenic acid (or isomer)	polar_neg	291.196	0.96	C18H28O3	3	HMDB0030996	C16320	LMFA10000002	OYKAXBUWOIRLGF-VMBRNALUSA-N	Fatty ethers	CC/C=C\C/C=C\C=C\O/C=C/CCCCCCC(=O)O	6441679	-0.825794	-1		MSI 3
13582	Puromycin aminonucleoside (or isomer)	polar_neg	293.135	1.82	C12H18N6O3	3	HMDB0256927			RYSMHWILUNYBFW-UHFFFAOYSA-N	Purine nucleos(t)ides	OCC1OC(C(C1N)O)n1cnc2c1ncnc2N(C)C	1599	-5.59207	-1		MSI 3
13583	Tocopheronic acid (or isomer)	polar_neg	293.14	0.94	C16H22O5	3	HMDB0030555			LRYFTDGIIUTFFA-UHFFFAOYSA-N	Prenyl quinone meroterpenoids	OC(=O)CCC(CCC1=C(C)C(=O)C(=C(C1=O)C)C)(O)C	67764516	2.73429	-1		MSI 3
13601	Flunixin (or isomer)	polar_neg	295.067	7.26	C14H11F3N2O2	3	HMDB0252340			NOOCSNJCXJYGPE-UHFFFAOYSA-N	Pyridine alkaloids	OC(=O)c1cccnc1Nc1cccc(c1C)C(F)(F)F	38081	-10.7983	-1		MSI 3
13607	Ovalicin (or isomer)	polar_neg	295.156	0.91	C16H24O5	3	HMDB0038120			NESRXFGQJARQNM-UHFFFAOYSA-N	Miscellaneous meroterpenoids	COC1C(=O)CCC2(C1(O)C1(C)OC1CC=C(C)C)CO2	284995	3.04468	-1		MSI 3
13610	13-keto-9Z-octadecenoic acid (or isomer)	polar_neg	295.228	0.94	C18H32O3	3	HMDB29796		LMFA01060201	LDYZTLZOFONHNA-CLFYSBASSA-N	Other Octadecanoids	CCCCCC(=O)CC/C=C\CCCCCCCC(=O)O	9948134	-0.686955	-1	Oxo fatty acids [FA0106];Other Octadecanoids [FA0200];	MSI 3
13613	19:1(9Z) (or isomer)	polar_neg	295.265	0.94	C19H36O2	3	HMDB0340925		LMFA01030886	YOKHLRHWEXTWJR-KHPPLWFESA-N	Unsaturated fatty acids	CCCCCCCCC/C=C\CCCCCCCC(=O)O	14275216	1.25189	-1	Unsaturated fatty acids [FA0103];	MSI 3
13616	Cystinylglycine (or isomer)	polar_neg	296.038	6.26	C8H15N3O5S2	3	HMDB0250715			ZHRLECIZINSPKL-UHFFFAOYSA-N	Aminoacids	OC(=O)CNC(=O)C(CSSCC(C(=O)O)N)N	20849033	-0.0647814	-1		MSI 3
13626	(4E,14Z)-2-Aminooctadeca-4,14-diene-1,3-diol (or isomer)	polar_neg	296.259	1.12	C18H35NO2	3	HMDB0242112			KWDXKYNWAKMLKK-YQMRQDNGSA-N	Sphingoid bases	CCC/C=C\CCCCCCCC/C=C/C(C(CO)N)O	6449795	-1.51101	-1	Sphingoid base analogs [SP0108];	MSI 3
13633	Ciclazindol (or isomer)	polar_neg	297.083	5.71	C17H15ClN2O	3	HMDB0250232			VKQDZNZTPGLGFD-UHFFFAOYSA-N	Quinazoline alkaloids	Clc1cccc(c1)C1(O)C2=NCCCN2c2c1cccc2	37825	9.10296	-1		MSI 3
13636	Toxin T2 tetrol (or isomer)	polar_neg	297.135	0.94	C15H22O6	3	HMDB0036159			ZAXZBJSXSOISTF-UHFFFAOYSA-N	Trichothecane sesquiterpenoids	OCC12CC(O)C(=CC1OC1C3(C2(C)C(O)C1O)OC3)C	599328	1.39988	-1		MSI 3
13639	Minaprine (or isomer)	polar_neg	297.17	0.96	C17H22N4O	3	HMDB0014943			LDMWSLGGVTVJPG-UHFFFAOYSA-N	other	Cc1cc(nnc1NCCN1CCOCC1)c1ccccc1	4199	-6.87761	-1		MSI 3
13643	10-hydroxy-12Z-octadecenoic acid (or isomer)	polar_neg	297.243	0.94	C18H34O3	3	HMDB0340913		LMFA02000345	WVYIZGMCLSGZGG-FLIBITNWSA-N	Hydroxy fatty acids	CCCCC/C=C\CC(CCCCCCCCC(=O)O)O	46186046	-0.333612	-1	Other Octadecanoids [FA0200];	MSI 3
13668	Azapropazone (or isomer)	polar_neg	299.149	0.94	C16H20N4O2	3	HMDB0248765			MPHPHYZQRGLTBO-UHFFFAOYSA-N	other	CCCC1C(=O)N2N(C1=O)c1cc(C)ccc1N=C2N(C)C	26098	-9.10394	-1		MSI 3
13671	MG(0:0/14:1(9Z)/0:0) (or isomer)	polar_neg	299.222	0.97	C17H32O4	3	HMDB0011531			UETKPVCPWANBPE-WAYWQWQTSA-N	Monoacylglycerols	CCCC/C=C\CCCCCCCC(=O)OC(CO)CO	53480959	-1.4859	-1		MSI 3
13673	3R-hydroxy-octadecanoic acid (or isomer)	polar_neg	299.259	0.94	C18H36O3	3	HMDB0010737		LMFA02000196	POMQYTSPMKEQNB-QGZVFWFLSA-N	Hydroxy fatty acids	CCCCCCCCCCCCCCC[C@H](CC(=O)O)O	5312838	-0.724357	-1	Hydroxy fatty acids [FA0105];Other Octadecanoids [FA0200];	MSI 3
13676	N-Acetyl-D-galactosamine 4-sulphate (or isomer)	polar_neg	300.039	5.24	C8H15NO9S	3	HMDB0000781			WHCJUIFHMJFEFZ-UIAUGNHASA-N	Aminosugars	OC[C@H]1O[C@@H](O)[C@@H]([C@H]([C@H]1OS(=O)(=O)O)O)NC(=O)C	446101	-1.22207	-1		MSI 3
13694	(2Z,8S,9Z)-2,9-Heptadecadiene-8-hydroxy-4,6-diyne-1-yl acetate (or isomer)	polar_neg	301.176	1.04	C19H26O3	3	HMDB0031038			QTWRNBXHKSYQGK-KMUHKHSISA-N	other	CCCCCCC/C=C/C(C#CC#C/C=C\COC(=O)C)O	131751121	-14.7046	-1		MSI 3
13698	Gemcabene (or isomer)	polar_neg	301.201	0.97	C16H30O5	3	HMDB0252669			SDMBRCRVFFHJKR-UHFFFAOYSA-N	Branched fatty acids	OC(=O)C(CCCCOCCCCC(C(=O)O)(C)C)(C)C	157692	-2.51273	-1		MSI 3
13699	ent-8(17),13(16),14-Labdatrien-18-oic acid (or isomer)	polar_neg	301.217	0.92	C20H30O2	3	HMDB0039486			JEGUVXRNDRXUDN-UHFFFAOYSA-N	Labdane diterpenoids	C=CC(=C)CCC1C(=C)CCC2C1(C)CCCC2(C)C(=O)O	72780956	-1.66798	-1		MSI 3
13735	Acyclovir monophosphate (or isomer)	polar_neg	304.044	6.16	C8H12N5O6P	3	HMDB0247991			KUOAJOVOKFATQE-UHFFFAOYSA-N	Purine alkaloids	N=c1nc(O)c2c([nH]1)n(COCCOP(=O)(O)O)cn2		-4.52925	-1		MSI 3
13737	Phenamil (or isomer)	polar_neg	304.071	5.42	C12H12ClN7O	3	HMDB0256389			NIOHELZQFBGCEO-UHFFFAOYSA-N	other	NC(=Nc1ccccc1)NC(=O)c1nc(Cl)c(nc1N)N	135403792	-3.76756	0		MSI 3
13741	N-Hydroxynorcocaine (or isomer)	polar_neg	304.119	0.99	C16H19NO5	3	HMDB0255157			NETRAGHALNKERF-UHFFFAOYSA-N	Tropane alkaloids	COC(=O)C1C(CC2N(C1CC2)O)OC(=O)c1ccccc1	11722631	0.0894187	-1		MSI 3
13769	Capsiate (or isomer)	polar_neg	305.178	0.92	C18H26O4	3	HMDB0034780			ZICNYIDDNJYKCP-SOFGYWHQSA-N	Capsaicins and Capsaicinoids	COc1cc(COC(=O)CCCC/C=C/C(C)C)ccc1O	9839519	7.57966	-1		MSI 3
13776	Aspergillomarasmine A (or isomer)	polar_neg	306.095	1.84	C10H17N3O8	3	HMDB0029450			XFTWUNOVBCHBJR-UHFFFAOYSA-N	Aminoacids	OC(=O)CC(C(=O)O)NCC(C(=O)O)NCC(C(=O)O)N	10267199	2.31801	-1		MSI 3
13777	Cletoquine (or isomer)	polar_neg	306.135	0.96	C16H22ClN3O	3	HMDB0250320			XFICNUNWUREFDP-UHFFFAOYSA-N	other	OCCNCCCC(Nc1ccnc2c1ccc(c2)Cl)C	71826	-10.7143	-1		MSI 3
13781	Betaxolol (or isomer)	polar_neg	306.207	1.09	C18H29NO3	3	HMDB0014341			NWIUTZDMDHAVTP-UHFFFAOYSA-N	other	OC(COc1ccc(cc1)CCOCC1CC1)CNC(C)C	2369	-1.13731	-1		MSI 3
13794	Dihydrocumambrin A (or isomer)	polar_neg	307.157	0.92	C17H24O5	3	HMDB0036489			ACKIMLHJQRKFGM-UHFFFAOYSA-N	Guaiane sesquiterpenoids	CC(=O)OC1CC(C)(O)C2C(C3C1C(C)C(=O)O3)C(=CC2)C	13895575	6.78184	-1		MSI 3
13799	Oxybuprocaine (or isomer)	polar_neg	307.205	1.67	C17H28N2O3	3	HMDB0015029			CMHHMUWAYWTMGS-UHFFFAOYSA-N	Shikimic acids and derivatives	CCCCOc1cc(ccc1N)C(=O)OCCN(CC)CC	4633	6.12737	-1		MSI 3
13811	Zanthosimuline (or isomer)	polar_neg	308.169	1.69	C20H23NO2	3	HMDB0040368			VMCDFWKTDCXEJZ-UHFFFAOYSA-N	Quinoline alkaloids	CC(=CCCC1(C)C=Cc2c(O1)c1ccccc1n(c2=O)C)C	5315426	12.3483	0.399668		MSI 3
13818	1-O-trans-Cinnamoyl-beta-D-glucose (or isomer)	polar_neg	309.102	5.21	C15H18O7	3		C04164		CJGRGYBLAHPYOM-HOLMNUNMSA-N	Cinnamic acids and derivatives	OC[C@@H]1O[C@H](OC(=O)/C=C/c2ccccc2)[C@H]([C@@H]([C@H]1O)O)O	5280653	13.0412	-1		MSI 3
13819	Porphycene (or isomer)	polar_neg	309.119	4.66	C20H14N4	3	HMDB0256706			HMSMOZAIMDNRBW-WGMILTDNSA-N	Carboline alkaloids	C1=CC2=N/C/1=C\C=c/1\cc/c(=c/3\cc/c(=C/C=C/4\N=C2C=C4)/[nH]3)/[nH]1		13.6113	0		MSI 3
13821	3-Hydroxy-6,8-dimethoxy-7(11)-eremophilen-12,8-olide (or isomer)	polar_neg	309.173	1.67	C17H26O5	3	HMDB0040756			JCGMJARSAZGXHM-UHFFFAOYSA-N	Eremophilane sesquiterpenoids	COC1C2=C(C)C(=O)OC2(OC)CC2C1(C)C(C)C(CC2)O	85094081	5.88645	-1		MSI 3
13822	12(13)Ep-9-KODE (or isomer)	polar_neg	309.207	0.96	C18H30O4	3	HMDB0013623		LMFA02000247	RCMABBHQYMBYKV-BUHFOSPRSA-N	Other Octadecanoids	CCCCCC1OC1/C=C/C(=O)CCCCCCCC(=O)O	5283007	0.383928	-1	Other Octadecanoids [FA0200];	MSI 3
13824	cis-Gadoleic acid (or isomer)	polar_neg	309.279	0.92	C20H38O2	3	HMDB0062436		LMFA01030084	LQJBNNIYVWPHFW-QXMHVHEDSA-N	Unsaturated fatty acids	CCCCCCCCCC/C=C\CCCCCCCC(=O)O	5282767	-1.77868	-1	Unsaturated fatty acids [FA0103];	MSI 3
13829	6,7,12,13-Tetrahydro-5H-indolo[2,3-a]pyrrolo[3,4-c]carbazol-5-one (or isomer)	polar_neg	310.102	5.22	C20H13N3O	3	HMDB0260295	C21126		MEXUTNIFSHFQRG-UHFFFAOYSA-N	Carbazole alkaloids	O=C1NCc2c1c1c([nH]c3c1cccc3)c1c2c2ccccc2[nH]1	3815	12.336	-1		MSI 3
13834	(2E,4Z)-decadienoylcarnitine (or isomer)	polar_neg	310.206	0.94	C17H29NO4	3	HMDB0240751		LMFA07070015	URTBCBICNCMCPB-XAZJVICWSA-N	other	CCCCC/C=C\C=C\C(=O)OC(C[N+](C)(C)C)CC(=O)[O-]	71464495	11.1351	-1	Fatty acyl carnitines [FA0707];	MSI 3
13840	Doxantrazole (or isomer)	polar_neg	311.025	5.77	C14H8N4O3S	3	HMDB0251600			VIDCTSLIEZMQRF-UHFFFAOYSA-N	Anthraquinones and anthrones	O=C1c2ccc(cc2S(=O)(=O)c2c1cccc2)c1n[nH]nn1	40119	0.945711	0.269098		MSI 3
13841	3-Hydroxy-8,9-dimethoxycoumestan (or isomer)	polar_neg	311.059	6.17	C17H12O6	3	HMDB0030561		LMPK12090028	PKLPURDVDNBFCI-UHFFFAOYSA-N	Coumestan	COc1cc2c(cc1OC)oc1c2c(=O)oc2c1ccc(c2)O	5748556	8.08547	-1	Coumestan flavonoids [PK1209];	MSI 3
13849	12R,13S-epoxy-9S-hydroxy-10E-octadecenoic acid (or isomer)	polar_neg	311.223	0.96	C18H32O4	3		C14832	LMFA02000013	WCCLYKMJXGYGEN-SYMVGPSASA-N	Other Octadecanoids	CCCCC[C@@H]1O[C@@H]1/C=C/[C@H](CCCCCCCC(=O)O)O	11954062	-0.826635	-1	Other Octadecanoids [FA0200];	MSI 3
13853	Phytanic acid (or isomer)	polar_neg	311.295	0.92	C20H40O2	3	HMDB0000417		LMPR0104010036	RLCKHJSFHOZMDR-GUDVDZBRSA-N	Branched fatty acids	C[C@@H](CCC[C@H](CC(=O)O)C)CCC[C@@H](CCCC(C)C)C	10380830	-0.91866	-1	C20 isoprenoids (diterpenes) [PR0104];	MSI 3
13864	N-Palmitoyl glycine (or isomer)	polar_neg	312.254	1.17	C18H35NO3	3	HMDB0013034		LMFA08020079	KVTFEOAKFFQCCX-UHFFFAOYSA-N	N-acyl amines	CCCCCCCCCCCCCCCC(=O)NCC(=O)O	151008	-1.27912	-1	N-acyl amines [FA0802];	MSI 3
13869	5,7-Dihydroxy-6,8-dimethoxyflavone (or isomer)	polar_neg	313.069	4.01	C17H14O6	3	HMDB0130666		LMPK12111435	RBVYFSLWUBLPMG-UHFFFAOYSA-N	Flavones	COc1c(O)c(OC)c2c(c1O)c(=O)cc(o2)c1ccccc1	11609345	-7.67552	-1	Flavones and Flavonols [PK1211];	MSI 3
13872	Oblongine (or isomer)	polar_neg	313.165	0.92	C19H24NO3	3	HMDB0040697			POJZOQWVMMYVBU-UHFFFAOYSA-O	other	COc1ccc2c(c1O)C(Cc1ccc(cc1)O)[N+](CC2)(C)C	157129	-11.8997	-1		MSI 3
13875	10S-HpOME (or isomer)	polar_neg	313.238	0.96	C18H34O4	3		C20702	LMFA02000059	HTIQDCPWTUODDW-VMEIHUARSA-N	Other Octadecanoids	CCCCCCCC[C@@H](/C=C/CCCCCCC(=O)O)OO	56935841	-0.813377	-1	Other Octadecanoids [FA0200];	MSI 3
13897	Dehydrophytosphingosine (or isomer)	polar_neg	314.27	1.17	C18H37NO3	3	HMDB0038057			CQKNELOTFUSOTP-ZHACJKMWSA-N	Sphingoid bases	CCCCCCCCC/C=C/CCCC(C(C(CO)N)O)O	14757419	-1.04909	-1	4-Hydroxysphinganines (Phytosphingosines) [SP0103];Sphingoid base analogs [SP0108];	MSI 3
13905	D-Linalool 3-glucoside (or isomer)	polar_neg	315.181	1.07	C16H28O6	3	HMDB0030418			FLXYFXDZJHWWGW-UHFFFAOYSA-N	Acyclic monoterpenoids	OCC1OC(OC(CCC=C(C)C)(C=C)C)C(C(C1O)O)O	14190656	-0.806886	-1		MSI 3
13907	MG(i-15:0/0:0/0:0) (or isomer)	polar_neg	315.254	0.96	C18H36O4	3	HMDB0072878			CALSYPDGGJMMDZ-QGZVFWFLSA-N	Monoacylglycerols	OC[C@H](COC(=O)CCCCCCCCCCCC(C)C)O	51543808	-1.23138	-1	Monoacylglycerophosphocholines [GP0105];	MSI 3
13914	Triticonazole (or isomer)	polar_neg	316.125	5.76	C17H20ClN3O	3	HMDB0259283			PPDBOQMNKNNODG-UHFFFAOYSA-N	other	OC1(Cn2ncnc2)C(=Cc2ccc(cc2)Cl)CCC1(C)C	86233	8.12569	-1		MSI 3
13926	Lecanoric acid (or isomer)	polar_neg	317.065	5.47	C16H14O7	3		C02868	LMPK13080001	HEMSJKZDHNSSEW-UHFFFAOYSA-N	Depsides	Oc1cc(C)c(c(c1)O)C(=O)Oc1cc(C)c(c(c1)O)C(=O)O	99613	-5.72763	-1	Depsides and depsidones [PK1308];	MSI 3
13929	Atreleuton (or isomer)	polar_neg	317.075	5.97	C16H15FN2O2S	3	HMDB0248714			MMSNEKOTSJRTRI-UHFFFAOYSA-N	other	Fc1ccc(cc1)Cc1ccc(s1)C#CC(N(C(=O)N)O)C	9883481	-5.37901	-1		MSI 3
13932	Erianin (or isomer)	polar_neg	317.139	0.89	C18H22O5	3	HMDB0251918			UXDFUVFNIAJEGM-UHFFFAOYSA-N	Monomeric stilbenes	COc1cc(CCc2ccc(c(c2)O)OC)cc(c1OC)OC	356759	-0.938901	0.346506		MSI 3
13935	(2E,5E,12Z,15Z)-1-Hydroxy-2,5,12,15-heneicosatetraen-4-one (or isomer)	polar_neg	317.25	0.94	C21H34O2	3	HMDB0036740			QQWDVOVXGKHITR-MORWAMEYSA-N	Fatty alcohols	CCCCC/C=C/C/C=C/CCCCC/C=C/C(=O)/C=C/CO	21964638	3.53226	-1		MSI 3
13953	Lonidamine (or isomer)	polar_neg	319.007	4.62	C15H10Cl2N2O2	3	HMDB0254158			WDRYRZXSPDWGEB-UHFFFAOYSA-N	other	Clc1ccc(c(c1)Cl)Cn1nc(c2c1cccc2)C(=O)O	39562	6.10758	0		MSI 3
13988	Homodihydrocapsaicin (or isomer)	polar_neg	320.223	1.09	C19H31NO3	3	HMDB0036330			AKDLSISGGARWFP-UHFFFAOYSA-N	Capsaicins and Capsaicinoids	COc1cc(CNC(=O)CCCCCCCC(C)C)ccc1O	3084336	-1.50006	-1		MSI 3
13993	thymidine 3'-monophosphate (or isomer)	polar_neg	321.049	5.21	C10H15N2O8P	3	HMDB0062560			XXYIANZGUOSQHY-UHFFFAOYSA-N	Pyrimidine nucleos(t)ides	OCC1OC(CC1OP(=O)(O)O)n1cc(C)c(nc1=O)O		-1.02171	-1		MSI 3
13998	4-[(2R,5R)-5-(6-Aminopurin-9-yl)-3,4-dihydroxyoxolan-2-yl]butanamide (or isomer)	polar_neg	321.136	0.97	C13H18N6O4	3	HMDB0257574			GECUAPJGZGRXSE-UHFFFAOYSA-N	Purine nucleos(t)ides	NC(=O)CCCC1OC(C(C1O)O)n1cnc2c1ncnc2N	76504417	12.8409	-1		MSI 3
14002	8-Cyclopentyl-3-(3-fluoro-propyl)-1-propyl-3,7-dihydro-purine-2,6-dione (or isomer)	polar_neg	321.171	0.92	C16H23FN4O2	3	HMDB0260333			GGGMDKJPUXTDAW-UHFFFAOYSA-N	Purine alkaloids	FCCCn1c2nc([nH]c2c(=O)n(c1=O)CCC)C1CCCC1	10041802	-8.46384	-1		MSI 3
14005	(-)-jasmonoyl-L-isoleucine (or isomer)	polar_neg	321.192	0.99	C18H28NO4	3	HMDB0303944			IBZYPBGPOGJMBF-UHFFFAOYSA-M	other	CCC=CCC1C(CCC1=O)CC(=O)NC(C(CC)C)C(=O)[O-]		-9.35777	-1	Jasmonic acids [FA0202];	MSI 3
14033	Nitracrine (or isomer)	polar_neg	323.155	0.97	C18H20N4O2	3	HMDB0255631			YMVWGSQGCWCDGW-UHFFFAOYSA-N	other	CN(CCCNc1c2ccccc2nc2c1c(ccc2)[N+](=O)[O-])C	20628	11.7543	-1		MSI 3
14036	Hymeglusin (or isomer)	polar_neg	323.187	0.92	C18H28O5	3	HMDB0341330			ODCZJZWSXPVLAW-KXCGKLMDSA-N	Open-chain polyketides	OC[C@H]1C(=O)O[C@@H]1CCCC[C@H](C/C(=C/C(=C/C(=O)O)/C)/C)C	6440895	2.21379	-1		MSI 3
14042	Dihydroxy-2H-indole glucuronide (or isomer)	polar_neg	324.073	5.96	C14H15NO8	3	HMDB0341439			XZNYVSJPPVWDMD-UHFFFAOYSA-N	Simple indole alkaloids	OC(=O)C1OC(Oc2cc3cc[nH]c3cc2O)C(C(C1O)O)O		1.33091	-1		MSI 3
14047	10-Piperazinylpropylphenothiazine (or isomer)	polar_neg	324.158	0.96	C19H23N3S	3	HMDB0250993			YWSUKAVVJWNXMP-UHFFFAOYSA-N	other	N1CCN(CC1)CCCN1c2ccccc2Sc2c1cccc2	151090	10.8476	-1		MSI 3
14049	N-(3R-hydroxy-7Z-tetradecenoyl)-homoserine lactone (or isomer)	polar_neg	324.218	1.16	C18H31NO4	3		C11845	LMFA08030007	GFSFGXWHLLUVRK-KTYGHDLGSA-N	Fatty acyl homoserine lactones	CCCCCC/C=C\CCC[C@H](CC(=O)N[C@H]1CCOC1=O)O	24881364	-0.328695	-1	Fatty acyl homoserine lactones [FA0803];	MSI 3
14067	Chembl4238926 (or isomer)	polar_neg	325.166	0.92	C18H22N4O2	3	HMDB0256196			DREIJXJRTLTGJC-UHFFFAOYSA-N	other	NC(=O)c1cnc2c(c1NC1C3CC4CC1CC(C3)(C4)O)cc[nH]2	57928435	-3.94596	-1		MSI 3
14068	1-[2,3-Dimethyl-2-(2-methylbut-3-en-2-yl)furan-3-yl]-3,5-dihydroxy-4-methoxyhexan-2-one (or isomer)	polar_neg	325.201	0.96	C18H30O5	3	HMDB0247708			BSIAHHIPMGVHJM-UHFFFAOYSA-N	other	COC(C(C(=O)CC1(C)C=COC1(C)C(C=C)(C)C)O)C(O)C	456854	-2.49677	-1		MSI 3
14071	1-Acetoxy-2-hydroxy-16-heptadecen-4-one (or isomer)	polar_neg	325.238	0.94	C19H34O4	3	HMDB0031006		LMFA05000594	MSSXBCMVFDVFJB-UHFFFAOYSA-N	Fatty alcohols	C=CCCCCCCCCCCCC(=O)CC(COC(=O)C)O	56968446	-0.750049	-1		MSI 3
14072	(13Z)-3-hydroxyicos-13-enoic acid (or isomer)	polar_neg	325.274	0.92	C20H38O3	3	HMDB0340928			FJYMJHWAWNLMDD-FPLPWBNLSA-N	Hydroxy fatty acids	CCCCCC/C=C\CCCCCCCCCC(CC(=O)O)O		-1.26971	-1		MSI 3
14096	Anisatin (or isomer)	polar_neg	327.108	5.91	C15H20O8	3	HMDB0302686			GEVWHIDSUOMVRI-QHRGTXDDSA-N	Prezizaane sesquiterpenoids	O=C1O[C@@H]2C[C@@]3([C@H]1O)[C@H](C)C[C@H]([C@@]3([C@@]1([C@@]2(C)O)COC1=O)O)O	115121	-0.837863	-1		MSI 3
14102	12-Methoxy-8,11,13-abietatrien-20,11-olide (or isomer)	polar_neg	327.192	5.74	C21H28O3	3	HMDB0038391			NRKDGGOZWKDHMW-UHFFFAOYSA-N	Abietane diterpenoids	COc1c2OC(=O)C3C4c2c(cc1C(C)C)CCC4C(CC3)(C)C	131752355	-14.4219	-1		MSI 3
14104	Auxin a (or isomer)	polar_neg	327.217	0.97	C18H32O5	3	HMDB0038483			RKOUCPMGBBKLNK-UHFFFAOYSA-N	other	CCC(C1CC(C=C1C(CC(C(C(=O)O)O)O)O)C(CC)C)C	92772	-1.69772	-1		MSI 3
14105	MG(16:1(9Z)/0:0/0:0) (or isomer)	polar_neg	327.253	0.96	C19H36O4	3	HMDB0011565			KVYUBFKSKZWZSV-ZEVQVBBLSA-N	Monoacylglycerols	CCCCCC/C=C\CCCCCCCC(=O)OC[C@H](CO)O	53480976	-1.9437	-1		MSI 3
14116	Ala-Cys-His (or isomer)	polar_neg	328.107	1.86	C12H19N5O4S	3	HMDB0341126			HWPXGQCMZITGFN-XVYDVKMFSA-N	Aminoacids	SC[C@@H](C(=N[C@H](C(=O)O)Cc1cnc[nH]1)O)N=C([C@@H](N)C)O		-3.44435	-1		MSI 3
14126	Undecanoylcarnitine (or isomer)	polar_neg	328.249	1.19	C18H35NO4	3	HMDB0013321		LMFA07070110	FPUYBGZEWPJSDX-UHFFFAOYSA-N	other	CCCCCCCCCCC(=O)OC(C[N+](C)(C)C)CC(=O)[O-]	3072516	-1.0141	-1	Fatty acyl carnitines [FA0707];	MSI 3
14138	Z-PP-CHO (or isomer)	polar_neg	329.148	1.64	C18H22N2O4	3	HMDB0259973			ORZXYSPOAVJYRU-UHFFFAOYSA-N	Piperidine alkaloids	O=CC1CCCN1C(=O)C1CCCN1C(=O)OCc1ccccc1	4350	-8.46389	-1		MSI 3
14139	AB-Pinaca (or isomer)	polar_neg	329.196	1.01	C18H26N4O2	3	HMDB0247743			GIMHPAQOAAZSHS-UHFFFAOYSA-N	Dipeptides	CCCCCn1nc(c2c1cccc2)C(=O)NC(C(=O)N)C(C)C	86567422	-5.66648	-1		MSI 3
14145	9,12,13-TriHOME (or isomer)	polar_neg	329.233	1.02	C18H34O5	3	HMDB0004708	C14833	LMFA02000014	MDIUMSLCYIJBQC-MVFSOIOZSA-N	Other Octadecanoids	CCCCC[C@@H]([C@H](/C=C/[C@H](CCCCCCCC(=O)O)O)O)O	9858729	-0.861494	-1	Other Octadecanoids [FA0200];	MSI 3
14146	MG(0:0/i-16:0/0:0) (or isomer)	polar_neg	329.269	0.92	C19H38O4	3	HMDB0072873			ITYNPYUDZAXHPL-UHFFFAOYSA-N	Monoacylglycerols	OCC(OC(=O)CCCCCCCCCCCCC(C)C)CO	131779653	-0.827197	0.0595822		MSI 3
14156	N-Methoxy-3-(3,5-di-tert-butyl-4-hydroxybenzylidene)-2-pyrrolidone (or isomer)	polar_neg	330.203	1.19	C20H29NO3	3	HMDB0260323			NJTQENWDJVHUOX-UHFFFAOYSA-N	other	CON1CCC(=Cc2cc(c(c(c2)C(C)(C)C)O)C(C)(C)C)C1=O	119572	-13.088	-1		MSI 3
14164	1,2-Benzisothiazole-2(3H)-acetamide, N-(4-hydroxyphenyl)-3-oxo-, 1,1-dioxide (or isomer)	polar_neg	331.036	6.17	C15H12N2O5S	3	HMDB0258182			PUPNJSIFIXXJCH-UHFFFAOYSA-N	other	Oc1ccc(cc1)NC(=O)CN1C(=O)c2c(S1(=O)=O)cccc2	667575	-9.94258	-1		MSI 3
14172	meta-O-Dealkylated flecainide (or isomer)	polar_neg	331.128	0.96	C15H19F3N2O3	3	HMDB0060831			FVJPPEWHZCSTAC-UHFFFAOYSA-N	other	Oc1ccc(c(c1)C(=O)NCC1CCCCN1)OCC(F)(F)F	134295	0.942391	-1		MSI 3
14173	Marmin (or isomer)	polar_neg	331.154	0.97	C19H24O5	3	HMDB0254339			QYYKWTUUCOTGNS-UHFFFAOYSA-N	Simple coumarins	CC(=CCOc1ccc2c(c1)oc(=O)cc2)CCC(C(O)(C)C)O	277399	-4.67928	-1		MSI 3
14180	7,8-dihydroneopterin 3'-phosphate (or isomer)	polar_neg	332.039	6.36	C9H12N5O7P	3	HMDB0304239			PLSQMGZYOGSOCE-UHFFFAOYSA-L	pteridine alkaloids	OC(C1=Nc2c(NC1)nc([nH]c2=O)N)C(COP(=O)([O-])[O-])O		-8.12172	-1		MSI 3
14192	sn-Glycero-3-phosphoinositol (or isomer)	polar_neg	333.059	6.37	C9H19O11P	3	HMDB0011649	C01225		BMVUIWJCUQSHLZ-UJGXJMNGSA-N	Cyclitols	OC[C@H](COP(=O)(O[C@@H]1[C@H](O)[C@H](O)[C@H]([C@@H]([C@H]1O)O)O)O)O	45480545	0.283476	-1		MSI 3
14216	Nicotinic acid mononucleotide (or isomer)	polar_neg	335.038	6.52	C11H15NO9P	3	HMDB0001132	C01185		JOUIQRNQJGXQDC-ZYUZMQFOSA-O	other	O[C@@H]1[C@H](O)[C@H](O[C@H]1[n+]1cccc(c1)C(=O)O)COP(=O)(O)O	121992	-8.40242	-1		MSI 3
14217	8-(p-Sulfophenyl)theophylline (or isomer)	polar_neg	335.049	5.21	C13H12N4O5S	3	HMDB0247413			LXJSJIXZOAMHTG-UHFFFAOYSA-N	Purine alkaloids	Cn1c2nc([nH]c2c(=O)n(c1=O)C)c1ccc(cc1)S(=O)(=O)O	1908	11.4859	-1		MSI 3
14221	Sojagol (or isomer)	polar_neg	335.095	5.44	C20H16O5	3	HMDB0034027	C10529	LMPK12090012	GSAVLDZAGYKJSO-UHFFFAOYSA-N	Coumestan	Oc1ccc2c(c1)oc(=O)c1c2oc2c1ccc1c2CCC(O1)(C)C	5281809	8.67056	-1	Coumestan flavonoids [PK1209];	MSI 3
14227	9alpha-(3-Methylbutanoyloxy)-4S-hydroxy-10(14)-oplopen-3-one (or isomer)	polar_neg	335.222	0.94	C20H32O4	3	HMDB0039171			RJNJFKDVPIFVPQ-UHFFFAOYSA-N	Oplopane sesquiterpenoids	CC(CC(=O)OC1CC(C(C)C)C2C(C1=C)CC(=O)C2C(O)C)C	85233059	-1.54719	-1		MSI 3
14244	(5R)-5-[(1S)-1,2-Dihydroxyethyl]-3-[(2R,3R,4S,5S,6R)-3,4,5-trihydroxy-6-(hydroxymethyl)oxan-2-yl]oxyoxolane-2,4-dione (or isomer)	polar_neg	337.078	6.31	C12H18O11	3	HMDB0260164			LSMAUOJGZPNABT-UHFFFAOYSA-N	Saccharides	OCC(C1OC(=O)C(C1=O)OC1OC(CO)C(C(C1O)O)O)O	74959682	0.309094	0.0688969		MSI 3
14252	Idebenone (or isomer)	polar_neg	337.204	0.92	C19H30O5	3	HMDB0253376			JGPMMRGNQUBGND-UHFFFAOYSA-N	Prenyl quinone meroterpenoids	OCCCCCCCCCCC1=C(C)C(=O)C(=C(C1=O)OC)OC	3686	7.15085	-1		MSI 3
14253	15-Hydroperoxyeicosa-8Z,11Z,13E-trienoate (or isomer)	polar_neg	337.238	0.94	C20H34O4	3	HMDB0060106			IUXBNSNRPLXHER-RHDCIPCHSA-N	Other Octadecanoids	CCCCCC(/C=C/C=C\C/C=C\CCCCCCC(=O)O)OO	131769824	-1.33328	-1		MSI 3
14276	2-O-(4-O-Methyl-a-D-glucopyranuronosyl)-D-xylose (or isomer)	polar_neg	339.094	5.54	C12H20O11	3	HMDB0029917			YCJXYWPWBLPNQR-UHFFFAOYSA-N	Disaccharides	OCC1OC(C(C1O)OC1OC(C(=O)O)C(C(C1O)O)OC)O	131750923	1.72219	0.247114		MSI 3
14280	3-hydroxyquinidine (or isomer)	polar_neg	339.173	0.92	C20H24N2O3	3	HMDB0245907			BSRUJCFCZKMFMB-UHFFFAOYSA-N	Tryptophan alkaloids	C=CC1(O)CN2CCC1CC2C(c1ccnc2c1cc(OC)cc2)O	92	4.64389	-1		MSI 3
14282	2-beta-Ethoxydihydrophytuberin (or isomer)	polar_neg	339.213	0.92	C19H32O5	3	HMDB0302962			WZOSFKXVOJBVII-QWXYKEQDSA-N	Secoeudesmane sesquiterpenoids	CCO[C@@H]1O[C@]23[C@](C1)(C)OC[C@]3(C)CC[C@H](C2)C(OC(=O)C)(C)C	23252201	-12.4126	-1		MSI 3
14290	(2,5-Dioxopyrrolidin-1-yl) 5-(2-oxo-1,3,3a,4,6,6a-hexahydrothieno[3,4-d]imidazol-4-yl)pentanoate (or isomer)	polar_neg	340.097	5.57	C14H19N3O5S	3	HMDB0242494			YMXHPSHLTSZXKH-UHFFFAOYSA-N	Imidazole alkaloids	O=C(ON1C(=O)CCC1=O)CCCCC1SCC2C1NC(=O)N2	434213	-0.512447	-1		MSI 3
14314	N-[[2-(4-Amino-1,2,5-oxadiazol-3-yl)-1-ethylimidazo[5,4-d]pyridin-7-yl]methyl]piperidin-4-amine (or isomer)	polar_neg	341.183	4.32	C16H22N8O	3	HMDB0257527			MBCJUIJWPYUEBX-UHFFFAOYSA-N	Pseudoalkaloids	CCn1c(nc2c1c(CNC1CCNCC1)cnc2)c1nonc1N	11393719	-5.30103	0		MSI 3
14315	2,3-Dinor-TXB2 (or isomer)	polar_neg	341.197	0.96	C18H30O6	3	HMDB0002904		LMFA03030003	RJHNVFKNIJQTQF-LMIBIYGPSA-N	Thromboxanes	CCCCC[C@@H](/C=C/[C@H]1OC(O)C[C@@H]([C@@H]1C/C=C\CC(=O)O)O)O	5283138	-1.20513	-1	Thromboxanes [FA0303];	MSI 3
14320	1,2-Ethanediol monoricinoleate (or isomer)	polar_neg	341.269	0.92	C20H38O4	3	HMDB0252073			XLMXUUQMSMKFMH-UHFFFAOYSA-N	Monoacylglycerols	CCCCCCC(CC=CCCCCCCCC(=O)OCCO)O	3084042	-2.74838	-1		MSI 3
14351	Aflatoxin GM1 (or isomer)	polar_neg	343.044	6.47	C17H12O8	3	HMDB0030477			QSHBSBLCKIPCKO-UHFFFAOYSA-N	Aflatoxins	COc1cc2OC3C(c2c2c1c1CCOC(=O)c1c(=O)o2)(O)C=CO3	15558494	-5.85134	-1		MSI 3
14352	2-Chloro-21H,23H-porphyrin (or isomer)	polar_neg	343.072	4.27	C20H13ClN4	3	HMDB0250122			FJILELGONJJLOL-ZFGIDIDVSA-N	Carboline alkaloids	Clc1cc2[nH]c1/C=C\1/C=CC(=N1)/C=C\1/C=CC(=N1)/C=c/1\[nH]/c(=C\2)/cc1		-9.53907	0		MSI 3
14363	Anacardic acid (or isomer)	polar_neg	343.232	0.94	C22H32O3	3	HMDB0033896		LMPK15040009	KAOMOVYHGLSFHQ-UTOQUPLUSA-N	Catechols with side chains	CCC/C=C\C/C=C\CCCCCCCc1cccc(c1C(=O)O)O	11824131	10.622	-1	Anacardic acids and derivatives [PK1504];	MSI 3
14364	DG(8:0/8:0/0:0) (or isomer)	polar_neg	343.247	0.96	C19H36O5	3	HMDB0116368			ZQBULZYTDGUSSK-KRWDZBQOSA-N	Monoacylglycerols	CCCCCCCC(=O)OC[C@@H](OC(=O)CCCCCCC)CO	148879	-5.57105	-1		MSI 3
14368	Solutol HS 15 (or isomer)	polar_neg	343.285	0.92	C20H40O4	3	HMDB0258368			JVKUCNQGESRUCL-UHFFFAOYSA-N	Wax monoesters	CCCCCCC(CCCCCCCCCCC(=O)OCCO)O	124898	-1.61365	-1		MSI 3
14435	10-Gingerdione (or isomer)	polar_neg	347.225	0.91	C21H32O4	3	HMDB0303089			ZDFMHONYMPZGOT-MNDPQUGUSA-N	Catechols with side chains	CCCCCCCCCC(=O)/C=C(/CCc1ccc(c(c1)OC)O)\O	5317591	7.24225	-1		MSI 3
14446	Dansylamidohexamethylamine (or isomer)	polar_neg	348.178	0.94	C18H27N3O2S	3	HMDB0254853			MDDJCYLRROTRCO-UHFFFAOYSA-N	Polyamines	NCCCCCCNS(=O)(=O)c1cccc2c1cccc2N(C)C	193720	6.90238	-1		MSI 3
14461	6-[2,3-Dihydroxy-1-(hydroxymethyl)propyl]-1,2-dihydro-7-hydroxy-9-methoxy-cyclopenta[c][1]benzopyran-3,4-dione (or isomer)	polar_neg	349.09	5.89	C17H18O8	3	HMDB0062427			OKGOPKLFGPTQFQ-UHFFFAOYSA-N	Aflatoxins	OCC(c1c(O)cc(c2c1oc(=O)c1c2CCC1=O)OC)C(CO)O	53297445	-7.2838	-1		MSI 3
14480	(2R,3S,5R)-2-[6-[[(1S,2S)-2-Hydroxycyclopentyl]amino]-9-purinyl]-5-(hydroxymethyl)oxolane-3,4-diol (or isomer)	polar_neg	350.146	4.64	C15H21N5O5	3	HMDB0242715			GYWXTRVEUURNEW-UHFFFAOYSA-N	Purine nucleos(t)ides	OCC1OC(C(C1O)O)n1cnc2c1ncnc2NC1CCCC1O	4545575	-2.41717	-1		MSI 3
14490	a-L-threo-4-Hex-4-enopyranuronosyl-D-galacturonic acid (or isomer)	polar_neg	351.058	9.92	C12H16O12	3	HMDB0039720			LLVVMXFNKAHVEZ-UHFFFAOYSA-N	Disaccharides	OC1C=C(OC(C1O)OC1C(OC(C(C1O)O)O)C(=O)O)C(=O)O	3390357	1.95567	-1		MSI 3
14495	[4]-Gingerdiol 3,5-diacetate (or isomer)	polar_neg	351.184	0.94	C19H28O6	3	HMDB0039132			AUBPDZJRJKZQEX-UHFFFAOYSA-N	other	CCCC(OC(=O)C)CC(OC(=O)C)CCc1ccc(c(c1)OC)O	5318274	6.59691	-1		MSI 3
14498	13,14-Dihydro-15-keto-PGE2 (or isomer)	polar_neg	351.22	0.94	C20H32O5	3	HMDB0002776	C04671	LMFA03010031	CUJMXIQZWPZMNQ-XYYGWQPLSA-N	Prostaglandins	CCCCCC(=O)CC[C@H]1[C@H](O)CC(=O)[C@@H]1C/C=C\CCCC(=O)O	5280711	6.10515	-1	Prostaglandins [FA0301];	MSI 3
14507	Citracridone I (or isomer)	polar_neg	352.121	3.89	C20H19NO5	3	HMDB0030375			DIDVBISMWJGFOF-UHFFFAOYSA-N	Acridone alkaloids	COc1c(O)ccc2c1n(C)c1c(c2=O)c(O)cc2c1C=CC(O2)(C)C	5487591	5.39627	-1		MSI 3
14531	Prostaglandin H1 (or isomer)	polar_neg	353.233	0.94	C20H34O5	3	HMDB0013041			NTAYABHEVAQSJS-NDWDMBLISA-N	Prostaglandins	CCCCC[C@@H](/C=C/[C@@H]1[C@H]2OO[C@@H]([C@H]1CCCCCCC(=O)O)C2)O	50921242	-0.957254	-1	Prostaglandins [FA0301];	MSI 3
14533	2-linoleoyl-sn-glycerol (or isomer)	polar_neg	353.269	0.92	C21H38O4	3	HMDB0011538		LMGL01010033	IEPGNWMPIFDNSD-HZJYTTRNSA-N	Monoacylglycerols	CCCCC/C=C\C/C=C\CCCCCCCC(=O)OC(CO)CO	5365676	-0.766632	-1	Monoacylglycerols [GL0101];	MSI 3
14534	(16Z)-14-hydroxydocos-16-enoic acid (or isomer)	polar_neg	353.306	0.92	C22H42O3	3	HMDB0340939			JCAJKMWPFSRALU-QINSGFPZSA-N	Hydroxy fatty acids	CCCCC/C=C\CC(CCCCCCCCCCCCC(=O)O)O		-1.52439	-1		MSI 3
14550	Moperone (or isomer)	polar_neg	354.192	0.94	C22H26FNO2	3	HMDB0254877			AGAHNABIDCTLHW-UHFFFAOYSA-N	other	Cc1ccc(cc1)C1(O)CCN(CC1)CCCC(=O)c1ccc(cc1)F	4249	12.2218	-1		MSI 3
14563	5,7-Megastigmadien-9-ol glucoside (or isomer)	polar_neg	355.211	0.94	C19H32O6	3	HMDB0041044			JGUNLOSHGIQYCT-BQYQJAHWSA-N	Megastigmanes	OCC1OC(OC(/C=C/C2=C(C)CCCC2(C)C)C)C(C(C1O)O)O	131753017	-5.13606	-1		MSI 3
14565	13,14-dihydro-PGE1 (or isomer)	polar_neg	355.248	0.96	C20H36O5	3	HMDB0002689		LMFA03010144	DPOINJQWXDTOSF-DODZYUBVSA-N	Prostaglandins	CCCCC[C@@H](CC[C@H]1[C@H](O)CC(=O)[C@@H]1CCCCCCC(=O)O)O	161273	-2.26635	-1	Prostaglandins [FA0301];	MSI 3
14575	Cinacalcet (or isomer)	polar_neg	356.161	0.96	C22H22F3N	3	HMDB0015147			VDHAWDNDOKGFTD-MRXNPFEDSA-N	other	C[C@H](c1cccc2c1cccc2)NCCCc1cccc(c1)C(F)(F)F	156419	-6.32818	-1		MSI 3
14578	(2R,3R)-3-[[(2S)-1-[4-(Diaminomethylideneamino)butylamino]-4-methyl-1-oxopentan-2-yl]carbamoyl]oxirane-2-carboxylic acid (or isomer)	polar_neg	356.194	4.37	C15H27N5O5	3	HMDB0251665			LTLYEAJONXGNFG-UHFFFAOYSA-N	Tripeptides	CC(CC(C(=O)NCCCCN=C(N)N)NC(=O)C1OC1C(=O)O)C	4641099	-0.199857	-1		MSI 3
14601	24,25,26,27-Tetranor-23-oxo-hydroxyvitamin D3 (or isomer)	polar_neg	357.24	1.17	C23H34O3	3	HMDB0060114			AOVGFTJYESGAEA-ZSCXDZJGSA-N	Vitamin D3 and derivatives	O=CC[C@@H]([C@@H]1CC[C@H]2[C@@]1(C)CCC/C/2=C\C=C\1/C[C@@H](O)C[C@H](C1=C)O)C	131769828	-9.88271	-1	Vitamin D3 and derivatives [ST0302];	MSI 3
14610	N-Methylrosmaricine (or isomer)	polar_neg	358.199	4.36	C21H29NO4	3	HMDB0302931			RCODLXKABFVUOP-UHFFFAOYSA-N	Abietane diterpenoids	CNC1C2OC(=O)C3(C2C(C)(C)CCC3)c2c1cc(C(C)C)c(c2O)O	330878	-10.2989	-1		MSI 3
14616	2-Hydroxylauroylcarnitine (or isomer)	polar_neg	358.259	1.17	C19H37NO5	3	HMDB0013164		LMFA07070032	PBBJEGGNZPXIGJ-UHFFFAOYSA-N	other	CCCCCCCCCCC(C(=O)OC(C[N+](C)(C)C)CC(=O)[O-])O	53481640	-2.14771	-1	Fatty acyl carnitines [FA0707];	MSI 3
14651	Coumaphos (or isomer)	polar_neg	361.008	6.97	C14H16ClO5PS	3	HMDB0250488			BXNANOICGRISHX-UHFFFAOYSA-N	Simple coumarins	CCOP(=S)(Oc1ccc2c(c1)oc(=O)c(c2C)Cl)OCC	2871	2.25018	-1		MSI 3
14681	Lykurim (or isomer)	polar_neg	363.09	6.59	C10H24N2O8S2	3	HMDB0254257			BYZJBHCTZJGJFV-UHFFFAOYSA-N	Polyamines	OC(C(CNCCOS(=O)(=O)C)O)CNCCOS(=O)(=O)C	20107	0.0458971	-1		MSI 3
14688	Vanillin 3-(L-menthoxy)propane-1,2-diol acetal (or isomer)	polar_neg	363.22	0.92	C21H32O5	3	HMDB0032553			ZOGKSXQLOOQXFG-UHFFFAOYSA-N	Menthane monoterpenoids	COc1cc(ccc1O)C1OCC(O1)COC1CC(C)CCC1C(C)C	11631979	5.70432	-1		MSI 3
14702	Pomaglumetad methionil (or isomer)	polar_neg	365.049	6.51	C12H18N2O7S2	3	HMDB0256693			VOYCNOJFAJAILW-UHFFFAOYSA-N	Aminoacids	CSCCC(C(=O)NC1(CS(=O)(=O)C2C1C2C(=O)O)C(=O)O)N	74405857	0.642044	0		MSI 3
14703	Furocoumarinic acid glucoside (or isomer)	polar_neg	365.089	5.22	C17H18O9	3	HMDB0029601			XRLPSAYLYDMYGX-OWOJBTEDSA-N	other	OCC1OC(Oc2cc3occc3cc2/C=C/C(=O)O)C(C(C1O)O)O	131750885	2.76683	-1		MSI 3
14708	Bufotenine O-glucoside (or isomer)	polar_neg	365.168	1.81	C18H26N2O6	3	HMDB0029564			GNUFCIHWKPAEBF-UHFFFAOYSA-N	Simple indole alkaloids	OCC1OC(Oc2ccc3c(c2)c(CCN(C)C)c[nH]3)C(C(C1O)O)O	74039123	-10.4277	-1		MSI 3
14713	5a-Tetrahydrocortisol (or isomer)	polar_neg	365.236	0.94	C21H34O5	3	HMDB0000526		LMST02030200	AODPIQQILQLWGS-FDSHTENPSA-N	Pregnane steroids	OCC(=O)[C@@]1(O)CC[C@@H]2[C@]1(C)C[C@H](O)[C@H]1[C@H]2CC[C@@H]2[C@]1(C)CC[C@H](C2)O	92748	6.48477	-1	Steroidogenesis;C21 steroids (gluco/mineralocorticoids, progestogins) and derivatives [ST0203];	MSI 3
14767	Diethylhexyl adipate (or isomer)	polar_neg	369.3	0.92	C22H42O4	3	HMDB0040270			SAOKZLXYCUGLFA-UHFFFAOYSA-N	Wax diesters	CCCCC(COC(=O)CCCCC(=O)OCC(CCCC)CC)CC	7641	-2.91434	-1	Wax diesters [FA0702];	MSI 3
14777	1,2,3,10-Tetramethoxy-7-(methylamino)-6,7-dihydro-5H-benzo[a]heptalen-9-one (or isomer)	polar_neg	370.162	1.77	C21H25NO5	3	HMDB0250401			NNJPGOLRFBJNIW-UHFFFAOYSA-N	Phenethylisoquinoline alkaloids	CNC1CCc2c(-c3c1cc(=O)c(cc3)OC)c(OC)c(c(c2)OC)OC	2832	-12.0223	-1		MSI 3
[truncated: 134 more rows]

## Sheet: MSI 4
signal_id	name	assay	mz	rt	formula	MSI level	hmdb	kegg	lipidmaps	InChIKey	cpd class	smiles	pubchem	ppm	MS2 sim.	pathways	MSI_normalized
[truncated: 2,421 more rows]
