# Supplementary material for: Untargeted Metabolomic and Lipidomic Profiles of Gingival Crevicular Fluid in the Context of Periodontitis
Source: J Clin Periodontol. 2026 Feb 9;53(5):774–83. doi: 10.1111/jcpe.70105 (PMC13086549; doi:10.1111/jcpe.70105)
Supplement: Supplementary file 3 — Table S3: The list of upregulated and downregulated metabolites, along with their MSI levels, in healthy and periodontitis samples. [file JCPE-53-774-s004.xlsx]

## Sheet: Up-Down metabolites levels
name	p	q	log2(fc)	fc	Regulation	mean(Healthy)	mean(Periodontitis)	MSI level
Isobutyric acid (or isomer)	4.1251e-05	0.000420377	-1.58652	0.332973	Down	72377.1	24099.6	3
lipid_pos_unknown_1	3.52964e-06	6.97982e-05	1.17376	2.25599	Up	8404.59	18960.7	4
4,4-dimethyl-2E-pentenoic acid (or isomer)	0.000508508	0.0030278	2.06343	4.17979	Up	224810	939661	3
lipid_pos_unknown_6	1.18812e-05	0.000163435	1.76683	3.40306	Up	10350.3	35222.8	4
2E,8Z-Undecadiene-4,6-diynoic acid (or isomer)	0.000941088	0.00483869	-1.05468	0.481405	Down	394353	189844	3
DL-Acetylcarnitine (or isomer)	5.39937e-08	5.00102e-06	1.17767	2.26211	Up	61432.3	138967	3
Leptotriene (or isomer)	7.04053e-06	0.000114183	-1.96206	0.256661	Down	429127	110140	3
Cembrene (or isomer)	4.81099e-07	1.85669e-05	-1.36259	0.388882	Down	145208	56468.9	3
(1S)-1-hydroxy-23-oxo-24,25,26,27-tetranorcalciol (or isomer)	0.012659	0.0382617	1.04701	2.06624	Up	315096	651066	3
N-(16,16-dimethy-5Z,8Z,11Z,14Z-docosatetraenoyl)-ethanolamine (or isomer)	4.01648e-07	1.68474e-05	-1.65808	0.31686	Down	38098.3	12071.8	3
lipid_pos_unknown_41	0.000156097	0.00117651	-1.07122	0.475916	Down	11220.7	5340.09	4
1alpha,25-dihydroxy-26,27-dimethyl-24a-homovitamin D3 / 1alpha,25-dihydroxy-26,27-dimethyl-24a-homocholecalciferol (or isomer)	4.61687e-06	8.43997e-05	1.70888	3.26906	Up	1685.3	5509.35	3
Lipoxin D4 (or isomer)	1.25572e-07	7.5853e-06	1.66184	3.1642	Up	9213.72	29154	3
lipid_pos_unknown_57	5.69973e-05	0.000540107	3.60478	12.166	Up	1995.89	24281.9	4
lipid_pos_unknown_76	6.96406e-05	0.000624141	1.32833	2.51113	Up	3988.9	10016.6	4
lipid_pos_unknown_77	1.69952e-11	1.41672e-08	1.73561	3.33021	Up	8686.17	28926.8	4
lipid_pos_unknown_92	1.24372e-06	3.50458e-05	-1.66611	0.315103	Down	8433.62	2657.46	4
Cer(d18:2/29:0) (or isomer)	1.79277e-06	4.61251e-05	1.24216	2.36553	Up	17134.4	40531.9	3
lipid_pos_unknown_100	0.000120025	0.000965478	1.0508	2.07168	Up	6069.97	12575	4
PC 33:1 (lipid_pos RT=8.14)	1.33837e-07	7.66972e-06	2.39569	5.26228	Up	2460.3	12946.8	2
PA(O-20:0/22:6(4Z,7Z,10Z,13Z,16Z,19Z)) (or isomer)	4.12296e-05	0.000420377	1.07502	2.10674	Up	3193.8	6728.52	3
PE(O-20:0/22:4(7Z,10Z,13Z,16Z)) (or isomer)	4.62297e-05	0.000462075	1.59041	3.01134	Up	26992.9	81284.7	3
lipid_pos_unknown_129	2.89411e-06	6.1978e-05	1.21814	2.32647	Up	4032.96	9382.56	4
lipid_pos_unknown_153	1.99225e-06	4.83447e-05	1.02233	2.0312	Up	8318.42	16896.4	4
TG(13:0/19:1(9Z)/20:0)[iso6] (or isomer)	1.48289e-09	4.11344e-07	1.86177	3.63454	Up	15972.2	58051.6	3
lipid_pos_unknown_167	3.33445e-06	6.8463e-05	1.16595	2.24381	Up	3550.52	7966.7	4
TG(16:1(9Z)/18:0/22:5(7Z,10Z,13Z,16Z,19Z))[iso6] (or isomer)	4.41802e-07	1.77235e-05	1.90101	3.73474	Up	140444	524523	3
lipid_pos_unknown_207	0.000397492	0.00249865	2.69281	6.46574	Up	5259.16	34004.3	4
2,3-diamino-propionic acid (or isomer)	2.42551e-05	0.000284775	2.96727	7.82055	Up	1642.63	12846.2	3
lipid_neg_unknown_220	7.49557e-07	2.56886e-05	1.67827	3.20045	Up	17892.7	57264.6	4
Cerulenin (or isomer)	4.8337e-05	0.000479688	-1.40842	0.376723	Down	225457	84934.7	3
lipid_neg_unknown_259	0.00076198	0.00412392	-1.2032	0.434311	Down	24376.1	10586.8	4
13E,17-Octadecadienoic acid (or isomer)	7.9586e-06	0.000124705	1.39486	2.62964	Up	30821	81048.1	3
20:4(5Z,13Z,16Z,19Z) (or isomer)	4.649e-08	4.66461e-06	2.05966	4.16889	Up	30702.9	127997	3
7,10,13-Eicosatrienoic acid (or isomer)	0.000253689	0.00175936	3.22274	9.33557	Up	3362.3	31389	3
Phlomic acid (or isomer)	5.58893e-08	5.04723e-06	5.31811	39.8942	Up	828.639	33057.9	3
lipid_neg_unknown_322	0.000648772	0.00363941	-1.64179	0.320459	Down	20138.1	6453.45	4
2-methyl-5-(8Z.11,14-pentadecatrienyl) resorcinol (or isomer)	0.00207665	0.00917867	1.55236	2.93298	Up	10919.9	32027.8	3
lipid_neg_unknown_327	0.000184201	0.00134693	-1.39346	0.380651	Down	6534.5	2487.36	4
lipid_neg_unknown_328	0.00971138	0.0311399	-1.16213	0.446853	Down	6177.3	2760.35	4
FA 24:1	1.67325e-05	0.000207929	3.06494	8.36835	Up	8764.56	73344.9	2
N-Stearoyl taurine (or isomer)	7.8484e-07	2.57576e-05	2.00894	4.02487	Up	10695.9	43049.7	3
lipid_neg_unknown_408	0.00663721	0.0231691	-1.08934	0.469975	Down	20750.4	9752.16	4
lipid_neg_unknown_425	8.50637e-05	0.000730692	-1.90178	0.267613	Down	18202.1	4871.11	4
LPE O-16:1	1.86984e-06	4.67738e-05	2.53053	5.77784	Up	4970.15	28716.7	2
Tephrodin (or isomer)	0.0125763	0.0381389	1.08326	2.11882	Up	3702.14	7844.17	3
lipid_neg_unknown_455	5.76379e-08	5.04723e-06	-1.55009	0.341489	Down	21441.1	7321.92	4
PC(O-14:0/0:0) (or isomer)	6.34461e-06	0.000106216	1.90412	3.74281	Up	7067.89	26453.8	3
(22E,24R)-5alpha,6alpha-epoxy3beta,7alpha,14beta-trihydroxy-ergosta-8,22,dien-15-one (or isomer)	0.000467168	0.00282196	1.61723	3.06785	Up	24537.6	75277.7	3
LPE 18:1	8.18283e-05	0.000707787	1.45204	2.73595	Up	12269.6	33569	2
3-O-acetyl-beta-boswellic acid (or isomer)	0.000751011	0.00408111	1.73809	3.33593	Up	11901.1	39701.4	3
PE(0:0/20:4(8Z,11Z,14Z,17Z)) (or isomer)	3.1733e-05	0.000341554	1.3269	2.50863	Up	9520.71	23883.9	3
pedilstatin (or isomer)	1.28449e-06	3.59313e-05	4.46508	22.0863	Up	3163.08	69860.8	3
Cer 18:0;O2/15:0 (or isomer)	2.98863e-06	6.32315e-05	4.5331	23.1525	Up	2133.28	49390.8	3
Ganoweberianic acid D (or isomer)	2.83207e-07	1.34137e-05	2.0751	4.21373	Up	2873	12106.1	3
lipid_neg_unknown_518	0.00324998	0.0130626	1.37711	2.59747	Up	3007.88	7812.89	4
DG(12:0/20:5(5Z,8Z,11Z,14Z,17Z)/0:0)[iso2] (or isomer)	5.79258e-07	2.09943e-05	-1.29052	0.408805	Down	168893	69044.4	3
lipid_neg_unknown_522	2.1225e-05	0.000255682	-1.01309	0.495485	Down	24590.5	12184.2	4
Cer(t18:1(11E)/16:0(2OH)) (or isomer)	0.0020282	0.00903154	3.63528	12.4259	Up	1854.61	23045.3	3
Uvarinol (or isomer)	0.000254261	0.0017604	-1.03981	0.486392	Down	10481.6	5098.18	3
Glucosyl 25-hydroxyhexacosanoate (or isomer)	0.00122487	0.00597031	-1.37171	0.386433	Down	424238	163939	3
Mayolene-19 (or isomer)	1.03606e-05	0.00014864	4.13622	17.5844	Up	2655.13	46688.8	3
PC(22:2(13Z,16Z)/0:0) (or isomer)	1.02984e-05	0.00014864	-1.55044	0.341406	Down	85329.4	29131.9	3
Cer(t18:1(6OH)/17:0(2OH)) (or isomer)	0.000157552	0.00118533	2.14029	4.40851	Up	9990.8	44044.5	3
DG(17:0/17:2(9Z,12Z)/0:0)[iso2] (or isomer)	4.03289e-06	7.60593e-05	3.76297	13.5758	Up	2017.15	27384.5	3
Brittonxanthin (or isomer)	0.00782982	0.0265755	1.7198	3.2939	Up	10464.5	34469	3
1-(14-methyl-pentadecanoyl)-2-(8-[3]-ladderane-octanyl)-sn-glycerol (or isomer)	0.000104339	0.000864582	2.96157	7.7897	Up	2513.52	19579.6	3
Cer(d16:2(4E,6E)/22:1(13Z)(2OH)) (or isomer)	0.00278513	0.0115968	1.81789	3.52566	Up	6512.36	22960.4	3
Cer(t18:1(6OH)/19:0(2OH)) (or isomer)	1.00417e-05	0.000146856	5.43982	43.406	Up	683.759	29679.2	3
Nonaflavuxanthin (or isomer)	6.06023e-08	5.04723e-06	-1.32017	0.400487	Down	34080.7	13648.9	3
lipid_neg_unknown_557	0.0115893	0.0357292	2.27806	4.85024	Up	20444.9	99162.6	4
PE(P-16:0/12:0) (or isomer)	0.000245741	0.00171566	1.57338	2.97602	Up	10171	30269.2	3
lipid_neg_unknown_558	4.19228e-05	0.000424112	-1.15588	0.448791	Down	13704.5	6150.44	4
CerP(d18:1/16:0[2OH]) (or isomer)	2.53068e-05	0.000292997	4.18612	18.2033	Up	4182.68	76138.5	3
Topostin D654 (or isomer)	0.000627237	0.00354725	1.1221	2.17664	Up	29676.4	64594.8	3
N-palmitoyl-D-sphingosyl-1-(2-aminoethyl)phosphonate (or isomer)	0.0125359	0.0381009	2.81286	7.02678	Up	9332.81	65579.6	3
lipid_neg_unknown_580	1.78538e-06	4.61251e-05	-1.76927	0.293357	Down	14075	4128.99	4
PE(P-14:0(13Me)/14:0(13Me)) (or isomer)	5.41978e-06	9.45173e-05	-1.66318	0.315743	Down	26970.6	8515.78	3
Uvaricin (or isomer)	0.000154739	0.00117264	3.64302	12.4928	Up	4235.93	52918.5	3
PC 26:0	3.51835e-05	0.000370316	2.28709	4.88071	Up	14282.2	69707.5	2
lipid_neg_unknown_584	0.00011296	0.000926807	-1.03746	0.487183	Down	35273.8	17184.8	4
DG(17:2(9Z,12Z)/22:4(7Z,10Z,13Z,16Z)/0:0)[iso2] (or isomer)	0.00325722	0.0130734	1.67908	3.20224	Up	2560.14	8198.17	3
DG 40:9	2.5777e-06	5.71482e-05	-1.60392	0.328981	Down	51974.6	17098.7	2
lipid_neg_unknown_590	3.17235e-05	0.000341554	-1.93169	0.262122	Down	12186.4	3194.32	4
PC 27:0	0.000178157	0.00130963	1.97986	3.94454	Up	44193.6	174323	2
PG(P-16:0/13:0) (or isomer)	3.45933e-06	6.95936e-05	4.23111	18.7798	Up	3082.31	57885.2	3
lipid_neg_unknown_594	1.14927e-07	7.05892e-06	-2.33944	0.197588	Down	36539	7219.65	4
lipid_neg_unknown_595	7.58086e-07	2.56886e-05	-1.9954	0.250798	Down	30908.9	7751.88	4
PE O-32:2	0.00186007	0.00839954	1.01367	2.01904	Up	65816.8	132887	2
SM(d18:0/14:0) (or isomer)	2.19134e-06	5.13119e-05	2.1677	4.49307	Up	15508.9	69682.3	3
lipid_neg_unknown_600	2.46094e-06	5.48514e-05	1.69219	3.23147	Up	8524.62	27547	4
PG(O-16:0/14:1(9Z)) (or isomer)	5.89909e-06	0.000100357	4.52512	23.0248	Up	11999.9	276295	3
Cer(t18:1(6OH)/25:0) (or isomer)	1.50976e-05	0.000192186	1.74434	3.35042	Up	20348.8	68177.2	3
Mannosyl-1beta-phosphomycoketide C30 (or isomer)	0.000778249	0.0041963	4.28477	19.4915	Up	575.126	11210.1	3
Sitostanyl-18:1 (or isomer)	2.29376e-05	0.000272375	1.67236	3.18736	Up	11148	35532.8	3
Cer(d18:0/25:0(2OH)) (or isomer)	0.000317657	0.00210158	1.47646	2.78265	Up	11365.4	31625.8	3
PA(18:0/17:0) (or isomer)	0.000148419	0.00113298	-1.04194	0.485675	Down	10882.9	5285.57	3
DG 42:8	7.74905e-05	0.00067428	2.08695	4.24848	Up	25474.2	108227	2
PS(O-18:0/12:0) (or isomer)	1.2251e-05	0.000167416	4.67446	25.5359	Up	8566.47	218752	3
Cholesteryl nitrolinoleate (or isomer)	9.46848e-06	0.000140552	1.94577	3.85244	Up	11359.1	43760.1	3
PG 30:0	0.00110219	0.00549513	1.81127	3.50951	Up	29674.7	104143	2
Mannosyl-1beta-phosphomycoketide C31 (or isomer)	6.26738e-05	0.000577725	4.24136	18.9137	Up	4025.45	76136	3
lipid_neg_unknown_620	2.10933e-06	4.99527e-05	-1.52782	0.346802	Down	16379.8	5680.53	4
Cer(t18:0/25:0(2OH)) (or isomer)	2.49884e-07	1.22789e-05	1.23955	2.36124	Up	42824.5	101119	3
HexCer 34:1;O2	7.23197e-07	2.5119e-05	1.95712	3.88287	Up	5408.12	20999	2
lipid_neg_unknown_622	0.00556099	0.020033	1.169	2.24855	Up	3973.64	8934.93	4
lipid_neg_unknown_626	1.16975e-06	3.40946e-05	3.15299	8.89496	Up	2417.57	21504.2	4
PE(O-18:0/16:1(9Z)) (or isomer)	0.00036069	0.00231286	1.42659	2.68811	Up	7898.17	21231.2	3
CerPE(d16:1(4E)/20:0(2OH)) (or isomer)	0.000141011	0.00109448	1.00943	2.01312	Up	47023.6	94664	3
PE 34:1	3.17242e-06	6.57843e-05	1.87084	3.65746	Up	88986.2	325463	2
PG(O-16:0/17:2(9Z,12Z)) (or isomer)	1.51241e-05	0.000192186	3.78036	13.7405	Up	2717.32	37337.2	3
Decaprenoxanthin (or isomer)	3.0154e-05	0.0003309	3.40708	10.608	Up	1190.57	12629.5	3
PG(O-16:0/17:1(9Z)) (or isomer)	1.03926e-05	0.00014864	3.41149	10.6405	Up	4402.74	46847.3	3
PG 32:0	0.000290003	0.00196223	1.85173	3.60934	Up	63795.7	230260	2
bacteriohopane-31,32,33,34-tetrol-35-cyclitol (or isomer)	5.47217e-05	0.00052553	4.60899	24.403	Up	1929.75	47091.6	3
PG(P-16:0/18:4(6Z,9Z,12Z,15Z)) (or isomer)	0.000511496	0.0030326	2.19065	4.56512	Up	855.743	3906.57	3
PE O-36:2	2.01159e-06	4.83447e-05	2.12659	4.36685	Up	86447.1	377501	2
lipid_neg_unknown_650	0.000216502	0.00155048	1.29538	2.45442	Up	1799.87	4417.62	4
PG(O-16:0/18:1(9Z)) (or isomer)	0.000498524	0.00297686	2.97903	7.88456	Up	8469.52	66778.4	3
PG(P-18:0/16:0) (or isomer)	7.43302e-05	0.000653604	-1.44887	0.366308	Down	25951.3	9506.18	3
Loroxanthin decenoate (or isomer)	0.00437382	0.0166181	3.49146	11.247	Up	962.401	10824.1	3
PA(19:1(9Z)/20:3(8Z,11Z,14Z)) (or isomer)	2.28988e-06	5.27094e-05	3.66397	12.6755	Up	6479.16	82126.4	3
PA(O-20:0/20:4(5Z,8Z,11Z,14Z)) (or isomer)	3.03231e-05	0.000331724	4.91153	30.0966	Up	933.529	28096.1	3
PC(18:3(6Z,9Z,12Z)/15:1(9Z)) (or isomer)	1.04847e-05	0.00014864	1.73406	3.32663	Up	35991.3	119730	3
N-(2R-hydroxy-heptadecanoyl)-1-beta-D-glucosyl-9-methyl-sphing-4E,8E,10E-trienine (or isomer)	0.000160192	0.00120087	4.36802	20.6494	Up	473.839	9784.48	3
PC 33:2 (lipid_neg RT=7.77)	0.000119234	0.00096125	1.21003	2.31343	Up	107966	249771	2
PC 33:1 (lipid_neg RT=6.37)	9.14533e-06	0.000138008	1.73687	3.33312	Up	35472.3	118233	2
PG 34:1	9.75054e-05	0.00081936	4.52791	23.0695	Up	2144.43	49471	2
PE O-38:5	4.81233e-08	4.66461e-06	2.2112	4.63061	Up	151128	699814	2
PG(O-16:0/20:5(5Z,8Z,11Z,14Z,17Z)) (or isomer)	8.01509e-06	0.000125119	3.26399	9.60639	Up	11485.7	110336	3
Linolipin F (or isomer)	5.14341e-05	0.000500587	4.00714	16.0794	Up	2839.85	45663	3
PA(P-20:0/22:6(4Z,7Z,10Z,13Z,16Z,19Z)) (or isomer)	1.00659e-09	3.22727e-07	1.9338	3.82061	Up	5025.91	19202	3
SM 38:0;O2	0.000120221	0.000965478	3.15198	8.88875	Up	21991.5	195477	2
PG(16:0/18:0(11Cp)) (or isomer)	5.84888e-06	0.000100209	3.68309	12.8446	Up	29692.2	381385	3
lipid_neg_unknown_695	2.63182e-05	0.000300532	1.5003	2.82902	Up	13324.7	37695.8	4
PC(P-16:0/20:5(5Z,8Z,11Z,14Z,17Z)) (or isomer)	9.05731e-05	0.000772002	3.45146	10.9394	Up	17264.6	188864	3
PG(18:0/17:0) (or isomer)	0.000956516	0.00490376	3.53805	11.616	Up	7015.54	81492.8	3
PC 35:4	8.57012e-07	2.68573e-05	1.48016	2.78979	Up	74647.5	208251	2
PE(P-18:1(9Z)/22:6(4Z,7Z,10Z,13Z,16Z,19Z)) (or isomer)	0.000242757	0.00170339	1.20306	2.30227	Up	27352.4	62972.5	3
PE(P-18:0/22:6(4Z,7Z,10Z,13Z,16Z,19Z)) (or isomer)	5.57204e-05	0.000530942	1.33964	2.53088	Up	36205.6	91632.1	3
lipid_neg_unknown_713	5.86633e-06	0.000100209	2.46865	5.53525	Up	3675.62	20345.5	4
PC(18:4(6Z,9Z,12Z,15Z)/18:1(9Z)) (or isomer)	7.05512e-05	0.000626466	3.75741	13.5237	Up	2908.22	39329.8	3
PG(O-16:0/22:6(4Z,7Z,10Z,13Z,16Z,19Z)) (or isomer)	0.0011097	0.00551936	3.56573	11.8411	Up	2565.82	30382	3
lipid_neg_unknown_720	5.78674e-12	8.03971e-09	-1.24685	0.421368	Down	77128.4	32499.4	4
PS 36:4	0.00033677	0.00218979	1.55741	2.94324	Up	12771.8	37590.6	2
PG(20:1(11Z)/17:1(9Z)) (or isomer)	0.000518642	0.00306624	3.60433	12.1622	Up	6271.72	76277.7	3
PE(20:1(11Z)/20:5(5Z,8Z,11Z,14Z,17Z)) (or isomer)	1.81987e-06	4.62513e-05	1.63614	3.10832	Up	14398.9	44756.4	3
lipid_neg_unknown_729	0.000104922	0.000867687	1.73771	3.33506	Up	12967.9	43248.7	4
PI-Cer(t18:0/16:0) (or isomer)	7.78722e-08	5.75573e-06	3.27823	9.70167	Up	1279.86	12416.8	3
lipid_neg_unknown_737	0.00644559	0.0226902	2.37515	5.18789	Up	982.176	5095.43	4
PS(15:0/22:0) (or isomer)	5.20483e-07	1.95439e-05	1.8947	3.71845	Up	9551.66	35517.4	3
TG(13:0/18:3(9Z,12Z,15Z)/18:4(6Z,9Z,12Z,15Z))[iso6] (or isomer)	4.72436e-07	1.85669e-05	1.06474	2.09179	Up	7289.61	15248.3	3
PG 39:4	2.41335e-05	0.000284148	2.85862	7.25322	Up	6738.69	48877.2	2
lipid_neg_unknown_760	0.00454332	0.0171473	1.41548	2.66749	Up	2066.18	5511.52	4
PS(21:0/20:3(8Z,11Z,14Z)) (or isomer)	3.21812e-07	1.44227e-05	2.05097	4.14386	Up	11313.2	46880.2	3
PI 36:4	8.13249e-07	2.59718e-05	1.3569	2.56134	Up	31354.1	80308.4	2
LacCer 34:1;O2 (or isomer)	2.64042e-06	5.82289e-05	2.00711	4.01976	Up	112104	450631	2
PI 36:2	3.80592e-06	7.40514e-05	1.44442	2.72153	Up	109025	296714	2
PG(21:0/21:0) (or isomer)	0.000134821	0.00105035	1.50921	2.84654	Up	8018.7	22825.5	3
PI 36:1	1.04172e-05	0.00014864	1.40667	2.65124	Up	73286.2	194299	2
TG(15:0/19:1(9Z)/19:1(9Z))[iso3] (or isomer)	0.0015303	0.00722052	4.14021	17.633	Up	1097.88	19358.9	3
PI 38:5	4.5278e-05	0.000454489	1.0989	2.14191	Up	28676.7	61422.8	2
PI 38:3	8.74878e-07	2.72126e-05	1.68965	3.2258	Up	83777.6	270249	2
PS 44:7	1.45176e-06	3.95486e-05	1.59818	3.02761	Up	49076.8	148585	2
(3'-sulfo)Galbeta-Cer(d18:1/24:1(15Z)) (or isomer)	4.42236e-07	1.77235e-05	1.33967	2.53093	Up	9048.73	22901.7	3
TG(15:0/18:2(9Z,12Z)/22:2(13Z,16Z))[iso6] (or isomer)	0.000328676	0.00215306	3.36203	10.2818	Up	921.39	9473.59	3
PI O-40:4	9.13476e-06	0.000138008	2.29734	4.91549	Up	30737.6	151091	2
TG(15:1(9Z)/20:3(8Z,11Z,14Z)/22:4(7Z,10Z,13Z,16Z))[iso6] (or isomer)	2.97035e-05	0.000328393	2.50283	5.66795	Up	6114.17	34654.8	3
TG(17:0/20:2(11Z,14Z)/22:4(7Z,10Z,13Z,16Z))[iso6] (or isomer)	2.13884e-05	0.000256519	3.79418	13.8728	Up	1077.66	14950.2	3
TG(18:2(9Z,12Z)/20:0/22:4(7Z,10Z,13Z,16Z))[iso6] (or isomer)	0.000606445	0.00345314	2.36488	5.15108	Up	2659.31	13698.3	3
lipid_neg_unknown_804	1.57342e-06	4.20715e-05	2.08014	4.22849	Up	2635.3	11143.3	4
TG(21:0/22:6(4Z,7Z,10Z,13Z,16Z,19Z)/22:6(4Z,7Z,10Z,13Z,16Z,19Z))[iso3] (or isomer)	1.53037e-06	4.14192e-05	1.97564	3.93302	Up	7716.44	30348.9	3
lipid_neg_unknown_822	1.13906e-05	0.000157728	-1.03603	0.487669	Down	12853.5	6268.26	4
Hex-HexNAc-Cer 42:2;O2	8.62499e-06	0.000131681	2.96763	7.82249	Up	9569.33	74856	2
LPE O-18:1	1.26475e-05	0.000168957	2.76736	6.80862	Up	11511.6	78378	2
Cer 34:1;O2 (lipid_neg RT=7.52)	1.78449e-05	0.000219403	2.34872	5.09371	Up	3302.74	16823.2	2
Cer 42:2;O2	8.81628e-08	5.9291e-06	2.80158	6.97205	Up	3049.13	21258.7	2
HexCer 42:1;O2	3.04221e-05	0.000331936	1.15956	2.2339	Up	6772.18	15128.4	2
LacCer 42:2;O2 (or isomer)	1.81187e-06	4.62513e-05	1.97194	3.92295	Up	74269.6	291356	2
GM3 34:1;O2	3.91605e-05	0.000407793	1.56482	2.9584	Up	5027.44	14873.2	2
polar_pos_unknown_855	9.58356e-05	0.000808589	-1.16599	0.445658	Down	82489.9	36762.3	4
polar_pos_unknown_858	0.000352284	0.00227065	-1.23799	0.423962	Down	31050.1	13164	4
Taurine	0.000146692	0.00112512	1.30301	2.46743	Up	102674	253341	1
2-Pyrrolidineacetic acid	0.000193886	0.00140514	5.44575	43.5847	Up	177266	7.72608e+06	2
polar_pos_unknown_864	7.5868e-06	0.000121159	3.52561	11.5163	Up	22604.8	260325	4
1,4-Benzodioxane (or isomer)	1.59424e-06	4.23235e-05	-1.3184	0.40098	Down	1.38484e+06	555294	3
4-Guanidinobutanamide (or isomer)	0.00812517	0.0272014	-1.06016	0.479578	Down	165575	79406	3
7-Aminoheptanoic acid (or isomer)	1.70565e-05	0.00021033	3.67607	12.7823	Up	384466	4.91436e+06	3
3-Methyl-3-phenylazetidine	0.00261204	0.0110528	-1.44791	0.366552	Down	974347	357149	2
polar_pos_unknown_888	0.000555634	0.00323447	1.66746	3.17656	Up	13866.1	44046.3	4
polar_pos_unknown_891	0.0033885	0.013528	1.77712	3.42741	Up	38424.2	131695	4
Guanine	1.27958e-05	0.000170393	1.56623	2.96131	Up	525250	1.55543e+06	1
polar_pos_unknown_902	3.48206e-05	0.000368356	-1.05243	0.482156	Down	158322	76335.7	4
S-Isopropyl 3-methylbut-2-enethioate (or isomer)	0.000652139	0.00364848	1.05762	2.0815	Up	131397	273503	3
Hydroxymethionine	0.00142089	0.00675805	2.24501	4.74041	Up	81222.3	385027	2
polar_pos_unknown_920	0.0146135	0.0426832	-1.10989	0.46333	Down	11532.2	5343.22	4
polar_pos_unknown_929	1.36072e-05	0.000178349	3.67129	12.74	Up	9673	123234	4
Ethyl 5-(methylthio)valerate (or isomer)	7.02085e-05	0.000625276	2.37198	5.1765	Up	44433.5	230010	3
polar_pos_unknown_945	0.00142371	0.00675857	1.7944	3.46871	Up	8460.76	29348	4
polar_pos_unknown_957	0.00045118	0.00273569	-1.22552	0.427644	Down	52348.9	22386.7	4
S-(2-(N,N-Diisopropylamino)ethyl)isothiourea (or isomer)	3.08843e-08	3.68469e-06	2.04908	4.13841	Up	150236	621739	3
Phenylcyclohexyldiethylamine (or isomer)	1.05574e-06	3.18865e-05	-2.21253	0.215755	Down	1.75938e+06	379595	3
2',3'-Dideoxyadenosine (or isomer)	6.74251e-08	5.20422e-06	-2.82782	0.140845	Down	493259	69473.3	3
polar_pos_unknown_989	0.000303049	0.00202593	2.08328	4.23768	Up	14677	62196.4	4
Isoleucyl-Leucine	1.25835e-05	0.000168643	1.54555	2.91916	Up	237862	694358	2
polar_pos_unknown_1004	1.71632e-09	4.20801e-07	3.76367	13.5825	Up	6809.57	92490.7	4
polar_pos_unknown_1012	1.11321e-05	0.0001557	2.51345	5.70983	Up	7426.19	42402.3	4
(2R)-1-(4-Nonylphenyl)propan-2-amine (or isomer)	1.3433e-07	7.66972e-06	-2.01645	0.247166	Down	1.19492e+06	295343	3
Recainam (or isomer)	6.8798e-06	0.000112451	-2.15799	0.224069	Down	80740.1	18091.3	3
Inosine	5.26882e-07	1.96075e-05	2.45383	5.47869	Up	97010.2	531489	1
Decadienyl-l-carnitine	5.28167e-08	5.00102e-06	-1.28867	0.409328	Down	547871	224259	2
polar_pos_unknown_1045	7.13822e-06	0.000114873	2.24832	4.7513	Up	9168.4	43561.9	4
polar_pos_unknown_1066	0.000116142	0.00094641	2.74122	6.68635	Up	4887.34	32678.4	4
polar_pos_unknown_1067	0.000220936	0.00157412	2.55462	5.87513	Up	2303.82	13535.2	4
polar_pos_unknown_1105	8.31153e-08	5.8716e-06	1.25988	2.39476	Up	23128.8	55388	4
polar_pos_unknown_1107	0.0086033	0.0284681	-2.02253	0.246126	Down	17622.4	4337.34	4
Tetraphyllin B sulfate (or isomer)	2.88831e-05	0.000323615	3.05228	8.29523	Up	181887	1.50879e+06	3
polar_pos_unknown_1119	0.00230026	0.0100078	-5.07886	0.0295876	Down	268990	7958.78	4
polar_pos_unknown_1143	3.95604e-05	0.000409294	-1.60609	0.328488	Down	115877	38064.2	4
polar_pos_unknown_1147	0.00806667	0.0271176	-1.38704	0.382349	Down	11704.7	4475.27	4
polar_pos_unknown_1180	1.72093e-06	4.48302e-05	-1.8475	0.277873	Down	47156.1	13103.4	4
polar_pos_unknown_1183	3.09415e-08	3.68469e-06	-1.3914	0.381195	Down	29325.1	11178.6	4
3,4-Dimethoxy-N-(4-(3-nitrophenyl)thiazol-2-yl)benzenesulfonamide (or isomer)	0.00166733	0.00763718	-1.44206	0.368041	Down	342491	126051	3
polar_pos_unknown_1200	3.49207e-05	0.00036848	2.65071	6.27977	Up	1551.96	9745.92	4
polar_pos_unknown_1208	0.0175611	0.048829	-1.38958	0.381676	Down	6287.36	2399.74	4
1-Hydroxy-3,6,7-trimethoxy-2,8-diprenylxanthone (or isomer)	0.0152704	0.0440752	-2.23908	0.211822	Down	940408	199199	3
Propylene glycol alginate (or isomer)	6.36566e-07	2.22959e-05	3.04091	8.23012	Up	36101.8	297122	3
polar_pos_unknown_1247	0.0167585	0.0471539	-2.26995	0.207336	Down	3713.29	769.9	4
polar_pos_unknown_1261	1.48698e-05	0.0001907	-1.47857	0.358845	Down	91227.7	32736.6	4
polar_pos_unknown_1289	0.00280838	0.0116587	-1.38158	0.383799	Down	10554	4050.6	4
polar_pos_unknown_1290	0.00999009	0.0318705	1.56705	2.96298	Up	6804.22	20160.8	4
polar_pos_unknown_1300	0.00262473	0.011084	-1.22513	0.427759	Down	15184.3	6495.21	4
Lotamilast (or isomer)	7.99202e-07	2.59718e-05	-2.87998	0.135844	Down	3.38557e+06	459909	3
Temsavir (or isomer)	9.37131e-07	2.87203e-05	-2.63747	0.16071	Down	481535	77387.4	3
Talampicillin (or isomer)	0.00237933	0.010218	-4.48552	0.0446399	Down	701910	31333.2	3
Dihydroprudomenin (or isomer)	0.000509455	0.00302911	-1.58154	0.334124	Down	74801.3	24992.9	3
polar_pos_unknown_1360	1.09306e-06	3.23112e-05	-1.01636	0.494362	Down	30074.4	14867.6	4
polar_pos_unknown_1362	3.97484e-05	0.000409294	1.43928	2.71185	Up	7224.59	19592	4
4'-Methyl-(-)-epigallocatechin 7-glucuronide (or isomer)	1.13758e-05	0.000157728	1.67817	3.20023	Up	42047.9	134563	3
polar_pos_unknown_1367	3.30789e-08	3.8298e-06	3.13807	8.80343	Up	20594.9	181306	4
polar_pos_unknown_1394	2.41241e-09	5.58607e-07	-1.21986	0.429324	Down	47465.2	20378	4
polar_pos_unknown_1397	6.82924e-06	0.000112451	-2.53588	0.172434	Down	16031.3	2764.34	4
polar_pos_unknown_1417	3.07541e-05	0.000334681	-4.21902	0.053697	Down	29437	1580.68	4
polar_pos_unknown_1420	6.9416e-05	0.000623547	-1.02461	0.491543	Down	48302.5	23742.7	4
polar_pos_unknown_1466	2.47481e-08	3.44854e-06	-1.67589	0.312972	Down	62347.8	19513.1	4
polar_pos_unknown_1469	0.000650227	0.00364267	-1.11924	0.460335	Down	38915.2	17914	4
polar_pos_unknown_1492	2.71051e-06	5.94599e-05	3.98025	15.7825	Up	960.981	15166.7	4
polar_pos_unknown_1497	1.63293e-06	4.30764e-05	-1.78537	0.290101	Down	17211.8	4993.16	4
polar_pos_unknown_1518	0.00746202	0.0256052	-2.64308	0.160086	Down	6203.99	993.171	4
polar_pos_unknown_1519	0.00122054	0.00595693	1.55758	2.9436	Up	7380.22	21724.4	4
polar_pos_unknown_1533	0.000732921	0.00401765	3.46833	11.0681	Up	2506.04	27737	4
polar_pos_unknown_1538	0.00015571	0.00117572	-1.06485	0.478022	Down	13281.2	6348.71	4
polar_pos_unknown_1550	7.87131e-08	5.75573e-06	-1.60638	0.328422	Down	46569.1	15294.3	4
polar_pos_unknown_1552	3.08845e-06	6.46868e-05	-1.32973	0.397843	Down	32205.2	12812.6	4
polar_pos_unknown_1555	0.00916968	0.0299289	-1.05656	0.480777	Down	22416.8	10777.5	4
polar_pos_unknown_1562	1.8852e-05	0.000231104	-2.77493	0.146104	Down	227382	33221.4	4
11-trans-LTC4 (or isomer)	3.57881e-06	7.03607e-05	-1.51867	0.349007	Down	103422	36094.9	3
polar_pos_unknown_1601	0.000239709	0.00169099	-1.32669	0.398681	Down	20870.3	8320.6	4
polar_pos_unknown_1609	8.81967e-08	5.9291e-06	1.09732	2.13958	Up	13370.2	28606.5	4
polar_pos_unknown_1611	0.00439248	0.0166738	-1.09671	0.467583	Down	11500.7	5377.56	4
polar_pos_unknown_1624	1.37275e-05	0.000178801	-1.27435	0.41341	Down	31739.3	13121.4	4
polar_pos_unknown_1627	0.000895293	0.00468203	-1.18802	0.438904	Down	7330.9	3217.56	4
polar_pos_unknown_1639	9.02837e-06	0.000137337	1.15233	2.22273	Up	16349.8	36341.1	4
polar_pos_unknown_1678	0.00300063	0.0122855	-1.17716	0.442221	Down	21834.6	9655.7	4
polar_pos_unknown_1748	0.000395019	0.00248707	1.43458	2.70304	Up	3248.15	8779.86	4
Lyciumoside IV (or isomer)	2.45571e-06	5.48514e-05	-1.06447	0.478148	Down	196921	94157.5	3
polar_pos_unknown_1770	1.60572e-05	0.000201586	-1.40359	0.377988	Down	24933.5	9424.54	4
polar_pos_unknown_1844	0.000146309	0.00112512	-2.15024	0.225274	Down	71032.8	16001.9	4
polar_pos_unknown_1849	2.28288e-05	0.000271859	1.16731	2.24592	Up	23747.2	53334.5	4
polar_pos_unknown_1862	5.17298e-05	0.000501418	1.57011	2.96928	Up	5183.32	15390.7	4
Proline	1.23937e-06	3.50458e-05	1.43373	2.70144	Up	4.14171e+06	1.11886e+07	2
Aspartic acid	0.000973801	0.00497402	1.10472	2.15057	Up	123249	265056	2
Adenine	9.47578e-06	0.000140552	1.66353	3.1679	Up	3.63943e+06	1.15294e+07	2
Methionine	2.5649e-08	3.44854e-06	2.70015	6.4987	Up	101959	662601	2
5'-Methylthioadenosine	0.000152185	0.00115706	3.4039	10.5846	Up	852.078	9018.94	2
(-)-N-Acetylneuraminic acid	0.000560663	0.00325466	1.89001	3.70638	Up	62412	231322	2
Adenosine diphosphate ribose	9.17183e-06	0.000138008	1.858	3.62505	Up	12934.2	46887.1	2
polar_neg_unknown_1976	0.00164893	0.0076026	1.19551	2.29026	Up	2702.99	6190.56	4
Toluene (or isomer)	0.000241391	0.00169666	1.29205	1.29205	Up	69354.8	169833	3
polar_neg_unknown_1982	5.12302e-05	0.000500064	-1.04602	0.484303	Down	77137.2	37357.8	4
polar_neg_unknown_1989	2.28204e-07	1.14597e-05	-1.41578	0.374806	Down	36892.9	13827.7	4
Benzyl alcohol (or isomer)	0.000966719	0.00494998	1.67577	3.1949	Up	32302.2	103203	3
polar_neg_unknown_1996	0.000818377	0.00435632	1.27705	2.42343	Up	871.418	2111.82	4
FA 6:0	5.2491e-05	0.000507616	-2.77797	0.145797	Down	1.36672e+06	199264	2
polar_neg_unknown_2014	0.00216908	0.00951654	-1.11393	0.462034	Down	177973	82229.4	4
polar_neg_unknown_2016	3.0764e-07	1.41535e-05	-3.83063	0.0702853	Down	24643.6	1732.09	4
polar_neg_unknown_2018	5.81967e-11	4.04273e-08	-1.84445	0.278461	Down	44225.1	12315	4
Pyroglutamic acid	7.74401e-06	0.000123195	1.30171	2.46521	Up	210558	519070	2
Hypoxanthine	1.31084e-08	2.02355e-06	2.02899	4.0812	Up	792261	3.23338e+06	1
polar_neg_unknown_2064	9.57686e-05	0.000808589	-1.46763	0.361577	Down	16525.7	5975.29	4
Oxoglutaric acid	4.79403e-06	8.68761e-05	1.25729	2.39046	Up	486231	1.16231e+06	2
polar_neg_unknown_2099	0.000185672	0.00135294	2.21797	4.65238	Up	21404.6	99582.1	4
polar_neg_unknown_2104	1.12381e-05	0.000156657	-3.98479	0.0631623	Down	12491.5	788.994	4
polar_neg_unknown_2109	0.00120472	0.00589353	1.6338	3.10328	Up	8291.14	25729.8	4
polar_neg_unknown_2114	0.000248722	0.00173067	1.51729	2.86253	Up	21828.8	62485.8	4
Vanillin	0.000998753	0.00505195	-1.15161	0.450122	Down	599348	269780	2
6-Methyloctanoic acid (or isomer)	0.000261102	0.0017988	-1.35642	0.39055	Down	1.64305e+06	641695	3
d-Alanyl-l-alanine (or isomer)	0.00799272	0.0270164	1.45285	2.73748	Up	182372	499240	3
FA 8:0;O	9.2025e-08	6.08826e-06	-1.0051	0.498237	Down	1.41699e+06	705998	2
N-(4-Methoxyphenyl)acetamide	1.15165e-07	7.05892e-06	-2.45963	0.181793	Down	1.04987e+06	190859	2
Phenylalanine	0.0144969	0.0424616	1.69272	3.23265	Up	32616.5	105438	2
polar_neg_unknown_2174	3.86205e-06	7.40514e-05	-1.2809	0.411538	Down	32178.6	13242.7	4
polar_neg_unknown_2178	0.000629692	0.00355631	3.83337	14.2547	Up	14386.6	205078	4
Uric acid	0.00048659	0.00292235	-1.64722	0.319255	Down	1.28833e+06	411307	2
Dihydroxyacetone phosphate	0.00030387	0.00202645	1.12806	2.18565	Up	482521	1.05462e+06	1
polar_neg_unknown_2206	1.51311e-07	8.19043e-06	-1.85668	0.276111	Down	28083.4	7754.12	4
polar_neg_unknown_2254	0.00546979	0.0197728	1.03756	2.05275	Up	29801.9	61175.9	4
polar_neg_unknown_2257	0.0115897	0.0357292	3.31697	9.96568	Up	6821.88	67984.6	4
6-Chloro-2,3,4,5-tetrahydro-1H-3-benzazepine (or isomer)	0.0101193	0.0321228	-1.56715	0.337475	Down	137322	46342.8	3
Phosphoglyceric acid	0.00190318	0.00855712	1.45969	2.75049	Up	34443.8	94737.3	2
Psoralen (or isomer)	3.35876e-09	7.36805e-07	-2.6649	0.157683	Down	178815	28196.1	3
polar_neg_unknown_2290	7.45849e-05	0.000654463	-1.10508	0.464875	Down	31472.3	14630.7	4
polar_neg_unknown_2291	0.00202339	0.00902198	1.24112	2.36382	Up	7885.44	18639.7	4
2-Chlorobenzylidenemalononitrile (or isomer)	0.000309921	0.0020635	1.81809	3.52613	Up	713219	2.5149e+06	3
1-Hydroxy-2-naphthoate (or isomer)	0.000261981	0.00180091	1.75111	3.36617	Up	35470.3	119399	3
4-Aminophenyl phosphate (or isomer)	0.000935177	0.00482403	1.52182	2.87154	Up	80926.9	232385	3
Allo-hydroxycitric acid lactone (or isomer)	0.000916728	0.00475868	1.69404	3.23562	Up	35616.3	115241	3
Dihydro-4,6-dimethyl-2-(1-methylethyl)-4H-1,3,5-dithiazine (or isomer)	0.00186659	0.00841985	-2.15321	0.224811	Down	33387.2	7505.83	3
polar_neg_unknown_2326	2.5842e-05	0.000297271	2.23874	4.71983	Up	3155.15	14891.8	4
polar_neg_unknown_2341	4.57717e-06	8.40426e-05	-1.50801	0.351596	Down	26798	9422.08	4
polar_neg_unknown_2343	0.000414849	0.00258073	2.48821	5.61081	Up	1640.2	9202.88	4
polar_neg_unknown_2397	5.5092e-05	0.00052787	-1.1331	0.455936	Down	29059.9	13249.4	4
polar_neg_unknown_2409	0.00882499	0.0289626	1.28546	2.4376	Up	47831.8	116595	4
polar_neg_unknown_2416	7.01463e-06	0.000114183	2.05365	4.15154	Up	6201.21	25744.6	4
Pheneturide (or isomer)	3.63783e-05	0.000381927	-1.0988	0.466906	Down	101119	47213.1	3
polar_neg_unknown_2441	0.000126001	0.00100223	-1.24368	0.422294	Down	15052.9	6356.76	4
polar_neg_unknown_2459	0.00960578	0.0310123	1.13657	2.19858	Up	4380.65	9631.22	4
polar_neg_unknown_2470	0.000268101	0.00183013	3.028	8.1568	Up	1560.38	12727.7	4
2-C-methyl-D-erythritol-4-phosphate (or isomer)	0.00342087	0.0136181	1.115	2.16595	Up	717239	1.55351e+06	3
polar_neg_unknown_2480	9.22038e-07	2.84671e-05	-1.53349	0.34544	Down	20083.2	6937.54	4
Piperic acid (or isomer)	1.25676e-05	0.000168643	-2.41345	0.187706	Down	61695.9	11580.7	3
Meprobamate (or isomer)	4.94768e-05	0.000487523	1.84806	3.60016	Up	14535.6	52330.3	3
Methyl 3-epi-4,5-didehydrojasmonate (or isomer)	1.74643e-10	9.09888e-08	-1.36351	0.388635	Down	219037	85125.6	3
polar_neg_unknown_2516	0.00635792	0.0224575	1.15003	2.21919	Up	39546	87760.1	4
polar_neg_unknown_2517	5.39223e-12	8.03971e-09	-3.52905	0.0866264	Down	47838.8	4144.1	4
Thr-Asn (or isomer)	0.0142664	0.0420568	1.19953	2.29664	Up	21152.8	48580.5	3
1-Isopropyl citrate (or isomer)	0.00102673	0.00518091	-2.65357	0.158926	Down	221569	35213.1	3
polar_neg_unknown_2610	5.62086e-10	2.42513e-07	-1.47251	0.360354	Down	605709	218269	4
Uridine	1.409e-07	7.83028e-06	1.3344	2.52171	Up	170524	430012	2
polar_neg_unknown_2675	0.000577835	0.00332932	1.51125	2.85057	Up	15073.3	42967.6	4
Menadione bisulfite (or isomer)	0.0098861	0.0316234	-2.1701	0.222196	Down	70972.8	15769.9	3
polar_neg_unknown_2733	0.00654054	0.0228841	1.17509	2.25808	Up	1121.46	2532.33	4
polar_neg_unknown_2766	5.40367e-06	9.45173e-05	1.49425	2.81718	Up	31800.4	89587.7	4
polar_neg_unknown_2776	0.00902638	0.0295538	-1.43563	0.369686	Down	18814.3	6955.37	4
polar_neg_unknown_2794	0.000342456	0.00221639	2.1861	4.55073	Up	1187.55	5404.23	4
polar_neg_unknown_2854	1.09419e-05	0.000154074	-2.13971	0.226926	Down	21809.6	4949.16	4
polar_neg_unknown_2866	0.000524517	0.00308784	1.08259	2.11784	Up	4980.38	10547.6	4
Indolophenanthridine (or isomer)	1.2947e-05	0.000171857	-1.09083	0.46949	Down	919467	431681	3
Glutaminyllysine (or isomer)	0.000109215	0.000899617	6.56727	94.8296	Up	2173.48	206110	3
polar_neg_unknown_2872	7.13558e-08	5.40747e-06	1.44046	2.71407	Up	33290.9	90353.8	4
polar_neg_unknown_2876	2.42096e-06	5.45624e-05	-1.00126	0.499562	Down	159804	79831.9	4
polar_neg_unknown_2887	0.000161623	0.00120942	3.05974	8.33821	Up	10773.5	89831.4	4
polar_neg_unknown_2891	0.000294493	0.00198616	1.13411	2.19483	Up	2819.15	6187.55	4
alpha-eleostearic acid (or isomer)	3.99361e-05	0.000409984	1.31349	2.48542	Up	18884.3	46935.2	3
Vaccelenic acid (or isomer)	3.66067e-07	1.58934e-05	1.21506	2.3215	Up	218629	507549	3
polar_neg_unknown_2925	9.78668e-09	1.69962e-06	-1.30111	0.405813	Down	38494.7	15621.6	4
polar_neg_unknown_2959	0.00161317	0.0074615	-1.79752	0.28767	Down	39626	11399.2	4
polar_neg_unknown_2974	0.000152286	0.00115706	-1.05692	0.480657	Down	52627.9	25296	4
polar_neg_unknown_2984	0.000493094	0.0029522	1.96038	3.89165	Up	4339.84	16889.1	4
polar_neg_unknown_2989	0.00039929	0.00249886	-1.43002	0.371127	Down	29781	11052.5	4
polar_neg_unknown_3007	5.54871e-05	0.000530436	-1.4748	0.359783	Down	10058.6	3618.9	4
Cystinylglycine (or isomer)	1.32284e-05	0.00017448	1.66515	3.17147	Up	38775.1	122974	3
polar_neg_unknown_3042	4.50069e-07	1.78656e-05	-1.05784	0.480351	Down	35961.6	17274.2	4
polar_neg_unknown_3056	0.000341559	0.00221402	1.78279	3.44092	Up	3453.9	11884.6	4
N-Acetyl-D-galactosamine 4-sulphate (or isomer)	0.0161947	0.0460204	1.71156	3.27514	Up	27443.6	89881.5	3
polar_neg_unknown_3064	0.000518062	0.00306624	-1.09931	0.466739	Down	133756	62429.1	4
polar_neg_unknown_3065	0.0166206	0.0468707	-1.15526	0.448985	Down	12220.5	5486.8	4
polar_neg_unknown_3083	0.000327682	0.00215083	1.06844	2.09717	Up	52112.1	109288	4
Acyclovir monophosphate (or isomer)	0.000428754	0.00263966	1.43621	2.70609	Up	163713	443021	3
Phenamil (or isomer)	3.51538e-07	1.54233e-05	1.69925	3.24732	Up	153587	498745	3
polar_neg_unknown_3101	0.00544129	0.0196869	-1.07471	0.474766	Down	21536.4	10224.8	4
polar_neg_unknown_3113	0.00121406	0.00593223	-1.34009	0.394997	Down	14649	5786.32	4
polar_neg_unknown_3126	0.00304877	0.0124216	1.59742	3.02603	Up	3406.63	10308.5	4
polar_neg_unknown_3153	0.000117278	0.000952859	1.56399	2.95671	Up	4566.22	13501	4
polar_neg_unknown_3162	6.79075e-06	0.000112317	2.20161	4.59994	Up	8202.04	37728.9	4
polar_neg_unknown_3183	0.000132727	0.00103739	2.74131	6.68675	Up	543.637	3635.17	4
3-deoxy-D-manno-octulosonate 8-phosphate	5.44814e-07	2.00955e-05	1.17022	2.25047	Up	120056	270182	2
polar_neg_unknown_3186	0.00116416	0.00574226	1.28395	2.43505	Up	8254.35	20099.7	4
Atreleuton (or isomer)	0.000122381	0.000979047	1.04567	2.06432	Up	49020.6	101194	3
polar_neg_unknown_3235	3.87538e-08	4.14169e-06	-2.54537	0.171304	Down	53611.5	9183.84	4
UMP	0.000139184	0.00108231	1.10068	2.14456	Up	136865	293516	1
polar_neg_unknown_3245	0.000254746	0.00176083	-1.25945	0.417704	Down	17462.7	7294.25	4
polar_neg_unknown_3265	4.78515e-08	4.66461e-06	-1.13135	0.456488	Down	29982.8	13686.8	4
polar_neg_unknown_3272	0.000185319	0.00135273	2.6607	6.32341	Up	3675.56	23242.1	4
3',5' cyclic AMP	0.000196315	0.0014181	2.79778	6.95368	Up	10350.3	71972.7	2
polar_neg_unknown_3292	4.09028e-05	0.000418877	2.3154	4.97742	Up	6563.81	32670.8	4
7,8-dihydroneopterin 3'-phosphate (or isomer)	0.00586091	0.0209685	-1.10356	0.465368	Down	215533	100302	3
sn-Glycero-3-phosphoinositol (or isomer)	0.00455424	0.0171473	-1.04799	0.483643	Down	169368	81913.7	3
8-(p-Sulfophenyl)theophylline (or isomer)	0.000549606	0.00320834	2.99634	7.97973	Up	540.422	4312.42	3
polar_neg_unknown_3349	0.00412375	0.0159589	-1.0556	0.481096	Down	28327.2	13628.1	4
Fructose 1,6-bisphosphate	6.32136e-05	0.00058034	2.53598	5.79969	Up	67088.9	389095	2
3-hydroxyquinidine (or isomer)	0.000875314	0.00459027	-1.07885	0.473407	Down	237517	112442	3
polar_neg_unknown_3406	0.0175858	0.0488651	1.43247	2.69909	Up	2537.56	6849.12	4
polar_neg_unknown_3462	1.36625e-05	0.000178512	1.15515	2.22707	Up	16433.4	36598.5	4
polar_neg_unknown_3473	3.42362e-08	3.85666e-06	3.13149	8.7634	Up	2168.59	19004.2	4
polar_neg_unknown_3609	0.0112128	0.0349291	-1.02776	0.49047	Down	25366.5	12441.5	4
polar_neg_unknown_3621	0.00209069	0.00921142	-1.1375	0.454548	Down	10018.1	4553.71	4
Haloxyfop methyl ester (or isomer)	0.000143013	0.00110795	1.17348	2.25556	Up	41222.8	92980.4	3
polar_neg_unknown_3665	1.64783e-08	2.45291e-06	-1.51697	0.349419	Down	41230.9	14406.8	4
6-Methylthiopurine 5'-monophosphate ribonucleotide (or isomer)	0.0153156	0.0440854	-1.45895	0.363759	Down	30570.7	11120.4	3
Carbenicillin (or isomer)	5.31533e-06	9.37578e-05	1.00302	2.00419	Up	217765	436443	3
polar_neg_unknown_3722	5.58331e-07	2.04134e-05	-1.20446	0.433932	Down	55037.4	23882.5	4
polar_neg_unknown_3751	2.77618e-06	6.02663e-05	3.05757	8.32569	Up	1190.34	9910.41	4
polar_neg_unknown_3756	0.00363294	0.0143527	2.57671	5.96576	Up	473.343	2823.85	4
polar_neg_unknown_3761	0.00115582	0.00571464	-1.08943	0.469947	Down	11613.3	5457.62	4
polar_neg_unknown_3824	0.000357447	0.00229559	-1.11933	0.460308	Down	28656.6	13190.9	4
polar_neg_unknown_3849	2.68424e-12	8.03971e-09	-1.14636	0.451765	Down	101873	46022.8	4
polar_neg_unknown_3856	3.7758e-05	0.000394425	-1.07003	0.476308	Down	44553.8	21221.4	4
Neurotensin 11-13 (or isomer)	2.80406e-08	3.65229e-06	-1.01934	0.493343	Down	104405	51507.7	3
polar_neg_unknown_3896	0.00481227	0.0179405	1.10961	2.15787	Up	28933.1	62433.7	4
polar_neg_unknown_3918	4.1354e-06	7.76412e-05	2.5088	5.69145	Up	3630.66	20663.7	4
polar_neg_unknown_3978	0.00392162	0.0152903	-1.06204	0.478954	Down	40280.9	19292.7	4
polar_neg_unknown_3979	7.20026e-05	0.000637169	2.68154	6.4154	Up	11609.3	74478.1	4
polar_neg_unknown_3994	1.32069e-05	0.00017448	1.53468	2.89725	Up	10427.1	30210	4
6-(D-alpha-(3-Guanylureido)phenylacetamido)penicillanic acid (or isomer)	2.31426e-06	5.27094e-05	1.45025	2.73255	Up	36531.6	99824.3	3
polar_neg_unknown_4025	4.78234e-07	1.85669e-05	-2.31098	0.201524	Down	13832.1	2787.49	4
polar_neg_unknown_4028	5.0001e-07	1.89458e-05	1.72772	3.31204	Up	10561.4	34979.8	4
Crenolanib	2.86995e-05	0.000322425	-1.263	0.416675	Down	423634	176518	2
polar_neg_unknown_4060	0.00165556	0.0076247	-2.24454	0.211022	Down	6082.64	1283.57	4
Garcimangosone A (or isomer)	5.33124e-06	9.37578e-05	1.30448	2.46995	Up	45721	112929	3
methyl (4R)-4-((3R,5S,7R,9S,10S,13R,17R)-7-acetoxy-3-hydroxy-10,13-dimethyl-12-oxohexadecahydro-1H-cyclopenta[a]phenanthren-17-yl)pentanoate (or isomer)	6.87518e-11	4.09368e-08	-1.12184	0.459507	Down	139782	64230.7	3
polar_neg_unknown_4119	2.15916e-06	5.0844e-05	1.57327	2.97579	Up	18847.3	56085.7	4
Tiropramide (or isomer)	0.00662091	0.0231316	1.02561	2.03583	Up	54961.7	111892	3
polar_neg_unknown_4123	0.0060608	0.0215725	-2.06648	0.238741	Down	3641.05	869.268	4
polar_neg_unknown_4133	0.0148154	0.043152	1.0554	2.0783	Up	6105.72	12689.5	4
polar_neg_unknown_4149	1.35552e-05	0.000178227	1.1767	2.26059	Up	13703.6	30978.2	4
polar_neg_unknown_4150	0.00257201	0.0109055	1.1776	2.262	Up	6491.71	14684.3	4
Sildenafil (or isomer)	0.000504422	0.00300777	1.64399	3.12529	Up	302121	944215	3
TS-943 (or isomer)	0.000102794	0.000855184	2.41478	5.33238	Up	52409.2	279466	3
Monatepil (or isomer)	0.000670292	0.003735	1.55526	2.93887	Up	88092.8	258893	3
polar_neg_unknown_4166	1.90306e-05	0.000232609	2.62974	6.18914	Up	9120.15	56445.9	4
Lanopepden (or isomer)	0.000217465	0.00155471	-1.35823	0.39006	Down	269985	105310	3
6''-O-Acetylglycitin (or isomer)	0.0125418	0.0381009	1.43822	2.70987	Up	29500.8	79943.3	3
polar_neg_unknown_4208	2.93842e-05	0.000327126	1.55699	2.94239	Up	6529.69	19212.9	4
polar_neg_unknown_4209	0.00119755	0.00586533	2.88954	7.41032	Up	2199.16	16296.5	4
polar_neg_unknown_4217	0.0122647	0.0373679	2.08535	4.24377	Up	1107.08	4698.2	4
polar_neg_unknown_4228	0.00303366	0.0123721	1.30934	2.47829	Up	4375.93	10844.8	4
polar_neg_unknown_4229	1.08084e-06	3.23112e-05	2.40629	5.3011	Up	1678.68	8898.83	4
polar_neg_unknown_4234	2.33923e-05	0.000276987	3.40305	10.5784	Up	211.44	2236.71	4
polar_neg_unknown_4258	0.0148334	0.0431742	1.02405	2.03362	Up	5024.55	10218	4
polar_neg_unknown_4269	0.00806623	0.0271176	2.94179	7.68364	Up	491.044	3773	4
polar_neg_unknown_4270	3.02647e-06	6.37087e-05	3.12813	8.74299	Up	2276.59	19904.2	4
polar_neg_unknown_4288	0.000423434	0.00262239	-1.21967	0.429381	Down	290004	124522	4
polar_neg_unknown_4303	0.00240389	0.0102799	1.91307	3.76611	Up	7662.69	28858.5	4
polar_neg_unknown_4307	0.000265424	0.00181955	2.15376	4.44987	Up	4044.5	17997.5	4
polar_neg_unknown_4341	1.1653e-05	0.000160827	-1.00312	0.49892	Down	39017.4	19466.6	4
polar_neg_unknown_4359	0.00601523	0.021447	2.15188	4.44406	Up	1530.75	6802.73	4
polar_neg_unknown_4393	0.000147585	0.00112868	1.75764	3.38145	Up	33550.2	113449	4
polar_neg_unknown_4432	3.45615e-05	0.000367015	3.05837	8.33031	Up	3244.46	27027.3	4
polar_neg_unknown_4510	1.08878e-05	0.000153831	1.9319	3.81557	Up	8742.94	33359.3	4
polar_neg_unknown_4520	0.00851751	0.0282426	1.10345	2.14869	Up	5556.72	11939.7	4
polar_neg_unknown_4536	0.00444979	0.016876	2.40573	5.29903	Up	2346.61	12434.8	4
polar_neg_unknown_4545	0.00019393	0.00140514	-1.78748	0.289679	Down	15088.3	4370.74	4
Ponasteroside A (or isomer)	7.91041e-06	0.000124705	-1.42184	0.373237	Down	143321	53492.7	3
polar_neg_unknown_4565	2.05796e-06	4.90147e-05	2.56251	5.90734	Up	3562.22	21043.3	4
(3''-Apiosyl-6''-malonyl)astragalin (or isomer)	0.00166704	0.00763718	1.42724	2.68931	Up	26250.2	70594.8	3
polar_neg_unknown_4593	4.17614e-05	0.000423507	5.01986	32.4435	Up	667.832	21666.8	4
Citbismine C (or isomer)	3.10519e-05	0.000337042	1.87137	3.65881	Up	186951	684020	3
polar_neg_unknown_4631	0.000249645	0.0017342	2.34017	5.06361	Up	6476.38	32793.9	4
PS(20:5(5Z,8Z,11Z,14Z,17Z)/14:1(9Z)) (or isomer)	7.36468e-05	0.000648964	1.84431	3.59081	Up	27283.9	97971.3	3
Guanosine triphosphate adenosine (or isomer)	0.000145226	0.00112093	1.5675	2.96391	Up	37655.1	111606	3
Patuletin 3-glucosyl-(1->6)[apiosyl-(1->2)-glucoside] (or isomer)	0.00117185	0.00576654	1.50424	2.83675	Up	31329.6	88874.2	3
polar_neg_unknown_4668	0.00227873	0.0099245	2.42085	5.35485	Up	4934.98	26426.1	4
polar_neg_unknown_4671	3.77507e-07	1.62211e-05	2.81705	7.04722	Up	2356.64	16607.8	4
polar_neg_unknown_4678	3.1241e-07	1.41535e-05	-1.17956	0.441485	Down	47661.1	21041.7	4
polar_neg_unknown_4682	0.00718447	0.0247478	1.3503	2.54965	Up	11448	29188.6	4
Benzoic acid	3.10246e-07	1.41535e-05	-1.79617	0.287938	Down	1.71841e+07	4.94794e+06	2
Creatine	0.0087782	0.0288773	1.23865	2.35977	Up	32457.3	76591.8	2
N-Methyl-aspartic acid	6.10112e-07	2.18112e-05	1.64325	3.12368	Up	2.75849e+06	8.61666e+06	2
Histidine	6.13886e-05	0.000571069	1.00241	2.00335	Up	260053	520976	2
(R)-Allantoin	0.000438975	0.00268277	1.15005	2.21922	Up	163353	362515	2
Cysteic acid	0.000122235	0.000979047	1.10949	2.1577	Up	22515.4	48581.5	2
Indoleacetic acid	0.00394279	0.0153441	2.07296	4.20748	Up	1450.57	6103.22	2
Citrulline	1.9821e-06	4.83447e-05	2.61248	6.11552	Up	19396.9	118622	2
Tryptophan	9.56598e-12	9.96775e-09	3.92122	15.1497	Up	1930.7	29249.4	2
N-Acetylserotonin	2.83317e-05	0.000319153	-1.47845	0.358874	Down	17873.4	6414.3	2
Adenosine	0.00376208	0.014751	1.01203	2.01674	Up	16939.1	34161.8	2
CAR 5:1;O2	4.93878e-07	1.88852e-05	-2.29979	0.203093	Down	12339.3	2506.02	2
Guanosine	2.94319e-05	0.000327126	2.20749	4.6187	Up	12737.3	58829.5	2
CMP-arabinose	0.00407777	0.0158104	1.31153	2.48205	Up	13495.1	33495.6	2
