# Supplementary material for: Untargeted Metabolomic and Lipidomic Profiles of Gingival Crevicular Fluid in the Context of Periodontitis
Source: J Clin Periodontol. 2026 Feb 9;53(5):774–83. doi: 10.1111/jcpe.70105 (PMC13086549; doi:10.1111/jcpe.70105)
Supplement: Supplementary file 4 — Table S4: Significantly changed metabolite and lipid compound classes in the GCF of healthy and periodontitis samples. [file JCPE-53-774-s009.xlsx]

## Sheet: Compound classes Summary
name	log2(fc)	q	mean(Healthy)	mean(Periodontitis)	Regulation	fc
Ceramides	5.07078		-2.67004	2.40075	Upregulated	5.07078
Neutral glycosphingolipids	4.62314		-2.17527	2.44787	Upregulated	4.62314
Glycerophosphoglycerols	4.46178		-2.5072	1.95458	Upregulated	4.46178
Aminoacids	3.06531		-1.23118	1.83413	Upregulated	3.06531
Glycerophosphoethanolamines	2.70826		-1.57406	1.1342	Upregulated	2.70826
Purine nucleos(t)ides	2.70746		-1.08534	1.62211	Upregulated	2.70746
Glycerophosphoserines	2.48013		-1.23655	1.24358	Upregulated	2.48013
Glycerophosphoinositols	2.36737		-1.49465	0.872721	Upregulated	2.36737
Aminosugars	2.31298		-0.606049	1.70693	Upregulated	2.31298
Tetracyclic diterpenoids	2.30865		-0.925633	1.38302	Upregulated	2.30865
Triacylglycerols	2.10955		-1.2023	0.907251	Upregulated	2.10955
Phosphosphingolipids	1.76089		-0.741311	1.01958	Upregulated	1.76089
Diacylglycerols	1.45669		-0.7545	0.702193	Upregulated	1.45669
Unsaturated fatty acids	1.19912		-1.01423	0.18489	Upregulated	1.19912
Pyrimidine nucleos(t)ides	1.12416		-0.342199	0.78196	Upregulated	1.12416
Glycosyldiacylglycerols	1.06791		-0.466463	0.601449	Upregulated	1.06791
Purine alkaloids	1.02522		-0.267804	0.757411	Upregulated	1.02522
Acetogenins	0.921717		-0.455412	0.466305	Upregulated	0.921717
Carboline alkaloids	0.665966		-0.588821	0.0771448	Upregulated	0.665966
Flavan-3-ols	0.661726		-0.35436	0.307365	Upregulated	0.661726
Flavonols	0.506371		-0.208258	0.298113	Upregulated	0.506371
Catechols with side chains	0.484726		-0.41214	0.0725859	Upregulated	0.484726
Vitamin D3 and derivatives	0.476034		-0.266885	0.20915	Upregulated	0.476034
Lanostane, Tirucallane and Euphane triterpenoids	0.444962		-0.237249	0.207713	Upregulated	0.444962
Dipeptides	0.387149		-0.255211	0.131938	Upregulated	0.387149
N-acyl amines	0.348616		0.115407	0.464023	Upregulated	0.348616
Ergostane steroids	0.280347		-0.264034	0.0163126	Upregulated	0.280347
Monosaccharides	0.0793881		-0.118488	-0.0390998	Upregulated	0.0793881
Oxidized glycerophospholipids	0.0569026		-0.250754	-0.193851	Upregulated	0.0569026
Sphingoid bases	0.0542219		-0.0437273	0.0104946	Upregulated	0.0542219
Menthane monoterpenoids	0.0251865		-0.106414	-0.0812273	Upregulated	0.0251865
Glycerophosphates	0.0184582		0.0854111	0.103869	Upregulated	0.0184582
Prostaglandins	0.0168959		-0.273761	-0.256866	Upregulated	0.0168959
Cholestane steroids	-0.10025		-0.191345	-0.291595	Downregulated	-0.10025
Carotenoids (C40, β-β)	-0.117247		-0.162511	-0.279758	Downregulated	-0.117247
Acyl phloroglucinols	-0.144674		0.148242	0.00356808	Downregulated	-0.144674
Acyclic monoterpenoids	-0.235848		-0.0601755	-0.296023	Downregulated	-0.235848
Morphinan alkaloids	-0.270179		-0.0612519	-0.33143	Downregulated	-0.270179
Disaccharides	-0.280501		0.132188	-0.148313	Downregulated	-0.280501
Eremophilane sesquiterpenoids	-0.286743		-0.0714934	-0.358236	Downregulated	-0.286743
Carotenoids (C40, β-Ψ)	-0.366296		0.159058	-0.207238	Downregulated	-0.366296
Paraconic acids and derivatives	-0.370589		-0.264506	-0.635094	Downregulated	-0.370589
Cholane steroids	-0.377322		0.278437	-0.098885	Downregulated	-0.377322
Simple coumarins	-0.395677		0.389894	-0.0057826	Downregulated	-0.395677
Apocarotenoids (β-)	-0.411953		0.0724903	-0.339463	Downregulated	-0.411953
Bufadienolides	-0.421274		0.0341376	-0.387136	Downregulated	-0.421274
Piperidine alkaloids	-0.429048		0.0290484	-0.4	Downregulated	-0.429048
Rhamnolipids	-0.453306		0.268326	-0.184979	Downregulated	-0.453306
Pseudoalkaloids	-0.474331		0.281719	-0.192611	Downregulated	-0.474331
Quinoline alkaloids	-0.52898		0.193557	-0.335423	Downregulated	-0.52898
Pyridine alkaloids	-0.538172		0.12959	-0.408581	Downregulated	-0.538172
Tripeptides	-0.559818		0.128713	-0.431105	Downregulated	-0.559818
Cinnamic acids and derivatives	-0.568176		1.1102	0.542024	Downregulated	-0.568176
Carbocyclic fatty acids	-0.587264		0.134508	-0.452756	Downregulated	-0.587264
Imidazole alkaloids	-0.605517		0.0942676	-0.511249	Downregulated	-0.605517
Fatty acyl glycosides of mono- and disaccharides	-0.609489		0.773994	0.164505	Downregulated	-0.609489
Pregnane steroids	-0.654365		0.0323994	-0.621966	Downregulated	-0.654365
Fatty acid estolides	-0.654515		0.11168	-0.542835	Downregulated	-0.654515
Fatty acyl homoserine lactones	-0.705757		0.113713	-0.592044	Downregulated	-0.705757
Isoflavones	-0.718796		0.277561	-0.441234	Downregulated	-0.718796
Simple indole alkaloids	-0.757548		0.381046	-0.376502	Downregulated	-0.757548
Heterocyclic fatty acids	-0.847579		0.274416	-0.573163	Downregulated	-0.847579
Tetraketide meroterpenoids	-0.866844		0.463387	-0.403456	Downregulated	-0.866844
Monomeric stilbenes	-0.879802		1.07553	0.19573	Downregulated	-0.879802
Prenyl quinone meroterpenoids	-0.892451		0.227132	-0.665319	Downregulated	-0.892451
Other Octadecanoids	-0.89305		0.0960668	-0.796983	Downregulated	-0.89305
Apocarotenoids (C30, Ψ-Ψ)	-0.913856		0.250944	-0.662912	Downregulated	-0.913856
Ascarosides	-0.959149		0.47946	-0.479689	Downregulated	-0.959149
Jasmonic acids	-0.98813		0.368792	-0.619338	Downregulated	-0.98813
Wax monoesters	-0.991044		0.492876	-0.498168	Downregulated	-0.991044
Cardenolides	-1.00222		0.371496	-0.63072	Downregulated	-1.00222
Cycloartane triterpenoids	-1.01276		0.35744	-0.655316	Downregulated	-1.01276
Phenylethylamines	-1.04842		0.412052	-0.636368	Downregulated	-1.04842
pteridine alkaloids	-1.04895		0.653672	-0.395281	Downregulated	-1.04895
Carotenoids (C40, Ψ-Ψ)	-1.0774		0.488811	-0.588592	Downregulated	-1.0774
Pterocarpan	-1.10026		0.554751	-0.545507	Downregulated	-1.10026
Fatty aldehydes	-1.13443		0.409922	-0.724506	Downregulated	-1.13443
Fatty Acids and Conjugates	-1.14109		0.833171	-0.307922	Downregulated	-1.14109
Iridoids monoterpenoids	-1.20437		0.56602	-0.638355	Downregulated	-1.20437
Chalcones	-1.20992		0.39908	-0.810839	Downregulated	-1.20992
Isoquinoline alkaloids	-1.25593		0.712942	-0.542991	Downregulated	-1.25593
Monoacylglycerols	-1.2827		0.136647	-1.14606	Downregulated	-1.2827
Tryptophan alkaloids	-1.29042		0.741839	-0.548586	Downregulated	-1.29042
Fatty alcohols	-1.30213		0.637399	-0.66473	Downregulated	-1.30213
Furocoumarins	-1.31853		1.02723	-0.291299	Downregulated	-1.31853
Other	-1.36834		1.05655	-0.311797	Downregulated	-1.36834
Flavones	-1.38838		0.814722	-0.573657	Downregulated	-1.38838
Hydrocarbons	-1.38942		0.589268	-0.800156	Downregulated	-1.38942
Farnesane sesquiterpenoids	-1.3992		0.715883	-0.683315	Downregulated	-1.3992
Hydroxy fatty acids	-1.57721		0.180776	-1.39643	Downregulated	-1.57721
Flavanones	-1.59105		0.623224	-0.967826	Downregulated	-1.59105
Oxo fatty acids	-1.68335		0.508524	-1.17483	Downregulated	-1.68335
Branched fatty acids	-1.73791		0.456333	-1.28157	Downregulated	-1.73791
Polyamines	-1.82419		0.954002	-0.870183	Downregulated	-1.82419
Simple phenolic acids	-1.85444		0.874377	-0.98006	Downregulated	-1.85444
Dicarboxylic acids	-1.85804		0.730007	-1.12803	Downregulated	-1.85804
Ecdysteroids	-1.96586		0.984302	-0.981555	Downregulated	-1.96586
