# Supplementary material for: Untargeted Metabolomic and Lipidomic Profiles of Gingival Crevicular Fluid in the Context of Periodontitis
Source: J Clin Periodontol. 2026 Feb 9;53(5):774–83. doi: 10.1111/jcpe.70105 (PMC13086549; doi:10.1111/jcpe.70105)
Supplement: Supplementary file 5 — Table S5: The list of significantly altered chemical compounds identified at MSI Levels 1–3 in GCF of periodontitis samples. [file JCPE-53-774-s003.xlsx]

## Sheet: Significant_MSI1-3
Metabolite	log2FC	Fold-change (x)	q	MSI_Level	Regulation	signal_id
Glutaminyllysine (or isomer)	6.56727	94.83	0.000899617	MSI 3	Accelerated	13233
2-Pyrrolidineacetic acid	5.44575	43.58	0.00140514	MSI 2	Accelerated	7346
Cer(t18:1(6OH)/19:0(2OH)) (or isomer)	5.43982	43.41	0.000146856	MSI 3	Accelerated	4649
Phlomic acid (or isomer)	5.31811	39.89	5.04723e-06	MSI 3	Accelerated	2941
PA(O-20:0/20:4(5Z,8Z,11Z,14Z)) (or isomer)	4.91153	30.1	0.000331724	MSI 3	Accelerated	5452
PS(O-18:0/12:0) (or isomer)	4.67446	25.54	0.000167416	MSI 3	Accelerated	5136
bacteriohopane-31,32,33,34-tetrol-35-cyclitol (or isomer)	4.60899	24.4	0.00052553	MSI 3	Accelerated	5325
Cer 18:0;O2/15:0 (or isomer)	4.5331	23.15	6.32315e-05	MSI 3	Accelerated	4173
PG 34:1	4.52791	23.07	0.00081936	MSI 2	Accelerated	5520
PG(O-16:0/14:1(9Z)) (or isomer)	4.52512	23.02	0.000100357	MSI 3	Accelerated	5004
pedilstatin (or isomer)	4.46508	22.09	3.59313e-05	MSI 3	Accelerated	4111
N-(2R-hydroxy-heptadecanoyl)-1-beta-D-glucosyl-9-methyl-sphing-4E,8E,10E-trienine (or isomer)	4.36802	20.65	0.00120087	MSI 3	Accelerated	5460
Mannosyl-1beta-phosphomycoketide C30 (or isomer)	4.28477	19.49	0.0041963	MSI 3	Accelerated	5024
Mannosyl-1beta-phosphomycoketide C31 (or isomer)	4.24136	18.91	0.000577725	MSI 3	Accelerated	5152
PG(P-16:0/13:0) (or isomer)	4.23111	18.78	6.95936e-05	MSI 3	Accelerated	4933
CerP(d18:1/16:0[2OH]) (or isomer)	4.18612	18.2	0.000292997	MSI 3	Accelerated	4747
TG(15:0/19:1(9Z)/19:1(9Z))[iso3] (or isomer)	4.14021	17.63	0.00722052	MSI 3	Accelerated	6156
Mayolene-19 (or isomer)	4.13622	17.58	0.00014864	MSI 3	Accelerated	4417
Linolipin F (or isomer)	4.00714	16.08	0.000500587	MSI 3	Accelerated	5608
Tryptophan	3.92122	15.15	9.96775e-09	MSI 2	Accelerated	17906
TG(17:0/20:2(11Z,14Z)/22:4(7Z,10Z,13Z,16Z))[iso6] (or isomer)	3.79418	13.87	0.000256519	MSI 3	Accelerated	6386
PG(O-16:0/17:2(9Z,12Z)) (or isomer)	3.78036	13.74	0.000192186	MSI 3	Accelerated	5297
DG(17:0/17:2(9Z,12Z)/0:0)[iso2] (or isomer)	3.76297	13.58	7.60593e-05	MSI 3	Accelerated	4537
PC(18:4(6Z,9Z,12Z,15Z)/18:1(9Z)) (or isomer)	3.75741	13.52	0.000626466	MSI 3	Accelerated	5757
PG(16:0/18:0(11Cp)) (or isomer)	3.68309	12.84	0.000100209	MSI 3	Accelerated	5631
7-Aminoheptanoic acid (or isomer)	3.67607	12.78	0.00021033	MSI 3	Accelerated	7439
PA(19:1(9Z)/20:3(8Z,11Z,14Z)) (or isomer)	3.66397	12.68	5.27094e-05	MSI 3	Accelerated	5446
Uvaricin (or isomer)	3.64302	12.49	0.00117264	MSI 3	Accelerated	4822
Cer(t18:1(11E)/16:0(2OH)) (or isomer)	3.63528	12.43	0.00903154	MSI 3	Accelerated	4374
PG(20:1(11Z)/17:1(9Z)) (or isomer)	3.60433	12.16	0.00306624	MSI 3	Accelerated	5812
PG(O-16:0/22:6(4Z,7Z,10Z,13Z,16Z,19Z)) (or isomer)	3.56573	11.84	0.00551936	MSI 3	Accelerated	5769
PG(18:0/17:0) (or isomer)	3.53805	11.62	0.00490376	MSI 3	Accelerated	5670
Loroxanthin decenoate (or isomer)	3.49146	11.25	0.0166181	MSI 3	Accelerated	5431
PC(P-16:0/20:5(5Z,8Z,11Z,14Z,17Z)) (or isomer)	3.45146	10.94	0.000772002	MSI 3	Accelerated	5659
PG(O-16:0/17:1(9Z)) (or isomer)	3.41149	10.64	0.00014864	MSI 3	Accelerated	5306
Decaprenoxanthin (or isomer)	3.40708	10.61	0.0003309	MSI 3	Accelerated	5298
5'-Methylthioadenosine	3.4039	10.58	0.00115706	MSI 2	Accelerated	10887
TG(15:0/18:2(9Z,12Z)/22:2(13Z,16Z))[iso6] (or isomer)	3.36203	10.28	0.00215306	MSI 3	Accelerated	6244
PI-Cer(t18:0/16:0) (or isomer)	3.27823	9.7	5.75573e-06	MSI 3	Accelerated	5850
PG(O-16:0/20:5(5Z,8Z,11Z,14Z,17Z)) (or isomer)	3.26399	9.61	0.000125119	MSI 3	Accelerated	5563
7,10,13-Eicosatrienoic acid (or isomer)	3.22274	9.34	0.00175936	MSI 3	Accelerated	2924
SM 38:0;O2	3.15198	8.89	0.000965478	MSI 2	Accelerated	5616
FA 24:1	3.06494	8.37	0.000207929	MSI 2	Accelerated	3309
Tetraphyllin B sulfate (or isomer)	3.05228	8.3	0.000323615	MSI 3	Accelerated	8215
Propylene glycol alginate (or isomer)	3.04091	8.23	2.22959e-05	MSI 3	Accelerated	8463
8-(p-Sulfophenyl)theophylline (or isomer)	2.99634	7.98	0.00320834	MSI 3	Accelerated	14217
PG(O-16:0/18:1(9Z)) (or isomer)	2.97903	7.88	0.00297686	MSI 3	Accelerated	5415
Hex-HexNAc-Cer 42:2;O2	2.96763	7.82	0.000131681	MSI 2	Accelerated	7000
2,3-diamino-propionic acid (or isomer)	2.96727	7.82	0.000284775	MSI 3	Accelerated	1463
1-(14-methyl-pentadecanoyl)-2-(8-[3]-ladderane-octanyl)-sn-glycerol (or isomer)	2.96157	7.79	0.000864582	MSI 3	Accelerated	4608
PG 39:4	2.85862	7.25	0.000284148	MSI 2	Accelerated	5926
N-palmitoyl-D-sphingosyl-1-(2-aminoethyl)phosphonate (or isomer)	2.81286	7.03	0.0381009	MSI 3	Accelerated	4789
Cer 42:2;O2	2.80158	6.97	5.9291e-06	MSI 2	Accelerated	7140
3',5' cyclic AMP	2.79778	6.95	0.0014181	MSI 2	Accelerated	14114
LPE O-18:1	2.76736	6.81	0.000168957	MSI 2	Accelerated	7135
Methionine	2.70015	6.5	3.44854e-06	MSI 2	Accelerated	10875
Citrulline	2.61248	6.12	4.83447e-05	MSI 2	Accelerated	17899
Fructose 1,6-bisphosphate	2.53598	5.8	0.00058034	MSI 2	Accelerated	14265
LPE O-16:1	2.53053	5.78	4.67738e-05	MSI 2	Accelerated	3762
TG(15:1(9Z)/20:3(8Z,11Z,14Z)/22:4(7Z,10Z,13Z,16Z))[iso6] (or isomer)	2.50283	5.67	0.000328393	MSI 3	Accelerated	6320
Inosine	2.45383	5.48	1.96075e-05	MSI 1	Accelerated	7925
TS-943 (or isomer)	2.41478	5.33	0.000855184	MSI 3	Accelerated	15781
PC 33:1 (lipid_pos RT=8.14)	2.39569	5.26	7.66972e-06	MSI 2	Accelerated	950
Ethyl 5-(methylthio)valerate (or isomer)	2.37198	5.18	0.000625276	MSI 3	Accelerated	7627
TG(18:2(9Z,12Z)/20:0/22:4(7Z,10Z,13Z,16Z))[iso6] (or isomer)	2.36488	5.15	0.00345314	MSI 3	Accelerated	6414
Cer 34:1;O2 (lipid_neg RT=7.52)	2.34872	5.09	0.000219403	MSI 2	Accelerated	7136
PI O-40:4	2.29734	4.92	0.000138008	MSI 2	Accelerated	6261
PC 26:0	2.28709	4.88	0.000370316	MSI 2	Accelerated	4828
Hydroxymethionine	2.24501	4.74	0.00675805	MSI 2	Accelerated	7547
PE O-38:5	2.2112	4.63	4.66461e-06	MSI 2	Accelerated	5537
Guanosine	2.20749	4.62	0.000327126	MSI 2	Accelerated	17913
PG(P-16:0/18:4(6Z,9Z,12Z,15Z)) (or isomer)	2.19065	4.57	0.0030326	MSI 3	Accelerated	5349
SM(d18:0/14:0) (or isomer)	2.1677	4.49	5.13119e-05	MSI 3	Accelerated	4997
Cer(t18:1(6OH)/17:0(2OH)) (or isomer)	2.14029	4.41	0.00118533	MSI 3	Accelerated	4479
PE O-36:2	2.12659	4.37	4.83447e-05	MSI 2	Accelerated	5363
DG 42:8	2.08695	4.25	0.00067428	MSI 2	Accelerated	5125
Ganoweberianic acid D (or isomer)	2.0751	4.21	1.34137e-05	MSI 3	Accelerated	4194
Indoleacetic acid	2.07296	4.21	0.0153441	MSI 2	Accelerated	17898
4,4-dimethyl-2E-pentenoic acid (or isomer)	2.06343	4.18	0.0030278	MSI 3	Accelerated	58
20:4(5Z,13Z,16Z,19Z) (or isomer)	2.05966	4.17	4.66461e-06	MSI 3	Accelerated	2908
PS(21:0/20:3(8Z,11Z,14Z)) (or isomer)	2.05097	4.14	1.44227e-05	MSI 3	Accelerated	6087
S-(2-(N,N-Diisopropylamino)ethyl)isothiourea (or isomer)	2.04908	4.14	3.68469e-06	MSI 3	Accelerated	7746
Hypoxanthine	2.02899	4.08	2.02355e-06	MSI 1	Accelerated	11168
N-Stearoyl taurine (or isomer)	2.00894	4.02	2.57576e-05	MSI 3	Accelerated	3452
LacCer 34:1;O2 (or isomer)	2.00711	4.02	5.82289e-05	MSI 2	Accelerated	6121
PC 27:0	1.97986	3.94	0.00130963	MSI 2	Accelerated	4925
TG(21:0/22:6(4Z,7Z,10Z,13Z,16Z,19Z)/22:6(4Z,7Z,10Z,13Z,16Z,19Z))[iso3] (or isomer)	1.97564	3.93	4.14192e-05	MSI 3	Accelerated	6619
LacCer 42:2;O2 (or isomer)	1.97194	3.92	4.62513e-05	MSI 2	Accelerated	7145
HexCer 34:1;O2	1.95712	3.88	2.5119e-05	MSI 2	Accelerated	5173
Cholesteryl nitrolinoleate (or isomer)	1.94577	3.85	0.000140552	MSI 3	Accelerated	5141
PA(P-20:0/22:6(4Z,7Z,10Z,13Z,16Z,19Z)) (or isomer)	1.9338	3.82	3.22727e-07	MSI 3	Accelerated	5614
PC(O-14:0/0:0) (or isomer)	1.90412	3.74	0.000106216	MSI 3	Accelerated	3851
TG(16:1(9Z)/18:0/22:5(7Z,10Z,13Z,16Z,19Z))[iso6] (or isomer)	1.90101	3.73	1.77235e-05	MSI 3	Accelerated	1288
PS(15:0/22:0) (or isomer)	1.8947	3.72	1.95439e-05	MSI 3	Accelerated	5889
(-)-N-Acetylneuraminic acid	1.89001	3.71	0.00325466	MSI 2	Accelerated	10888
Citbismine C (or isomer)	1.87137	3.66	0.000337042	MSI 3	Accelerated	17206
PE 34:1	1.87084	3.66	6.57843e-05	MSI 2	Accelerated	5290
TG(13:0/19:1(9Z)/20:0)[iso6] (or isomer)	1.86177	3.63	4.11344e-07	MSI 3	Accelerated	1167
Adenosine diphosphate ribose	1.858	3.63	0.000138008	MSI 2	Accelerated	10890
PG 32:0	1.85173	3.61	0.00196223	MSI 2	Accelerated	5321
Meprobamate (or isomer)	1.84806	3.6	0.000487523	MSI 3	Accelerated	12316
PS(20:5(5Z,8Z,11Z,14Z,17Z)/14:1(9Z)) (or isomer)	1.84431	3.59	0.000648964	MSI 3	Accelerated	17427
2-Chlorobenzylidenemalononitrile (or isomer)	1.81809	3.53	0.0020635	MSI 3	Accelerated	11805
Cer(d16:2(4E,6E)/22:1(13Z)(2OH)) (or isomer)	1.81789	3.53	0.0115968	MSI 3	Accelerated	4632
PG 30:0	1.81127	3.51	0.00549513	MSI 2	Accelerated	5147
1-Hydroxy-2-naphthoate (or isomer)	1.75111	3.37	0.00180091	MSI 3	Accelerated	11808
Cer(t18:1(6OH)/25:0) (or isomer)	1.74434	3.35	0.000192186	MSI 3	Accelerated	5023
3-O-acetyl-beta-boswellic acid (or isomer)	1.73809	3.34	0.00408111	MSI 3	Accelerated	4067
PC 33:1 (lipid_neg RT=6.37)	1.73687	3.33	0.000138008	MSI 2	Accelerated	5485
PC(18:3(6Z,9Z,12Z)/15:1(9Z)) (or isomer)	1.73406	3.33	0.00014864	MSI 3	Accelerated	5457
Brittonxanthin (or isomer)	1.7198	3.29	0.0265755	MSI 3	Accelerated	4539
N-Acetyl-D-galactosamine 4-sulphate (or isomer)	1.71156	3.28	0.0460204	MSI 3	Accelerated	13676
1alpha,25-dihydroxy-26,27-dimethyl-24a-homovitamin D3 / 1alpha,25-dihydroxy-26,27-dimethyl-24a-homocholecalciferol (or isomer)	1.70888	3.27	8.43997e-05	MSI 3	Accelerated	602
Phenamil (or isomer)	1.69925	3.25	1.54233e-05	MSI 3	Accelerated	13737
Allo-hydroxycitric acid lactone (or isomer)	1.69404	3.24	0.00475868	MSI 3	Accelerated	11858
Phenylalanine	1.69272	3.23	0.0424616	MSI 2	Accelerated	11490
PI 38:3	1.68965	3.23	2.72126e-05	MSI 2	Accelerated	6210
DG(17:2(9Z,12Z)/22:4(7Z,10Z,13Z,16Z)/0:0)[iso2] (or isomer)	1.67908	3.2	0.0130734	MSI 3	Accelerated	4871
4'-Methyl-(-)-epigallocatechin 7-glucuronide (or isomer)	1.67817	3.2	0.000157728	MSI 3	Accelerated	8789
Benzyl alcohol (or isomer)	1.67577	3.19	0.00494998	MSI 3	Accelerated	10995
Sitostanyl-18:1 (or isomer)	1.67236	3.19	0.000272375	MSI 3	Accelerated	5031
Cystinylglycine (or isomer)	1.66515	3.17	0.00017448	MSI 3	Accelerated	13616
Adenine	1.66353	3.17	0.000140552	MSI 2	Accelerated	10870
Lipoxin D4 (or isomer)	1.66184	3.16	7.5853e-06	MSI 3	Accelerated	643
Sildenafil (or isomer)	1.64399	3.13	0.00300777	MSI 3	Accelerated	15775
N-Methyl-aspartic acid	1.64325	3.12	2.18112e-05	MSI 2	Accelerated	17889
PE(20:1(11Z)/20:5(5Z,8Z,11Z,14Z,17Z)) (or isomer)	1.63614	3.11	4.62513e-05	MSI 3	Accelerated	5820
(22E,24R)-5alpha,6alpha-epoxy3beta,7alpha,14beta-trihydroxy-ergosta-8,22,dien-15-one (or isomer)	1.61723	3.07	0.00282196	MSI 3	Accelerated	3868
PS 44:7	1.59818	3.03	3.95486e-05	MSI 2	Accelerated	6216
PE(O-20:0/22:4(7Z,10Z,13Z,16Z)) (or isomer)	1.59041	3.01	0.000462075	MSI 3	Accelerated	1055
PE(P-16:0/12:0) (or isomer)	1.57338	2.98	0.00171566	MSI 3	Accelerated	4694
Guanosine triphosphate adenosine (or isomer)	1.5675	2.96	0.00112093	MSI 3	Accelerated	17514
Guanine	1.56623	2.96	0.000170393	MSI 1	Accelerated	7473
GM3 34:1;O2	1.56482	2.96	0.000407793	MSI 2	Accelerated	7146
PS 36:4	1.55741	2.94	0.00218979	MSI 2	Accelerated	5783
Monatepil (or isomer)	1.55526	2.94	0.003735	MSI 3	Accelerated	15782
2-methyl-5-(8Z.11,14-pentadecatrienyl) resorcinol (or isomer)	1.55236	2.93	0.00917867	MSI 3	Accelerated	3086
Isoleucyl-Leucine	1.54555	2.92	0.000168643	MSI 2	Accelerated	7867
4-Aminophenyl phosphate (or isomer)	1.52182	2.87	0.00482403	MSI 3	Accelerated	11835
PG(21:0/21:0) (or isomer)	1.50921	2.85	0.00105035	MSI 3	Accelerated	6129
Patuletin 3-glucosyl-(1->6)[apiosyl-(1->2)-glucoside] (or isomer)	1.50424	2.84	0.00576654	MSI 3	Accelerated	17558
PC 35:4	1.48016	2.79	2.68573e-05	MSI 2	Accelerated	5700
Cer(d18:0/25:0(2OH)) (or isomer)	1.47646	2.78	0.00210158	MSI 3	Accelerated	5041
Phosphoglyceric acid	1.45969	2.75	0.00855712	MSI 2	Accelerated	11775
d-Alanyl-l-alanine (or isomer)	1.45285	2.74	0.0270164	MSI 3	Accelerated	11431
LPE 18:1	1.45204	2.74	0.000707787	MSI 2	Accelerated	3987
6-(D-alpha-(3-Guanylureido)phenylacetamido)penicillanic acid (or isomer)	1.45025	2.73	5.27094e-05	MSI 3	Accelerated	15470
PI 36:2	1.44442	2.72	7.40514e-05	MSI 2	Accelerated	6125
6''-O-Acetylglycitin (or isomer)	1.43822	2.71	0.0381009	MSI 3	Accelerated	15901
Acyclovir monophosphate (or isomer)	1.43621	2.71	0.00263966	MSI 3	Accelerated	13735
Proline	1.43373	2.7	3.50458e-05	MSI 2	Accelerated	10860
(3''-Apiosyl-6''-malonyl)astragalin (or isomer)	1.42724	2.69	0.00763718	MSI 3	Accelerated	17132
PE(O-18:0/16:1(9Z)) (or isomer)	1.42659	2.69	0.00231286	MSI 3	Accelerated	5204
PI 36:1	1.40667	2.65	0.00014864	MSI 2	Accelerated	6135
13E,17-Octadecadienoic acid (or isomer)	1.39486	2.63	0.000124705	MSI 3	Accelerated	2675
PI 36:4	1.3569	2.56	2.59718e-05	MSI 2	Accelerated	6102
(3'-sulfo)Galbeta-Cer(d18:1/24:1(15Z)) (or isomer)	1.33967	2.53	1.77235e-05	MSI 3	Accelerated	6218
PE(P-18:0/22:6(4Z,7Z,10Z,13Z,16Z,19Z)) (or isomer)	1.33964	2.53	0.000530942	MSI 3	Accelerated	5739
Uridine	1.3344	2.52	7.83028e-06	MSI 2	Accelerated	12684
PE(0:0/20:4(8Z,11Z,14Z,17Z)) (or isomer)	1.3269	2.51	0.000341554	MSI 3	Accelerated	4077
alpha-eleostearic acid (or isomer)	1.31349	2.49	0.000409984	MSI 3	Accelerated	13312
CMP-arabinose	1.31153	2.48	0.0158104	MSI 2	Accelerated	17915
Garcimangosone A (or isomer)	1.30448	2.47	9.37578e-05	MSI 3	Accelerated	15661
Taurine	1.30301	2.47	0.00112512	MSI 1	Accelerated	7316
Pyroglutamic acid	1.30171	2.47	0.000123195	MSI 2	Accelerated	11106
Toluene (or isomer)	1.29205	2.45	0.00169666	MSI 3	Accelerated	10955
Oxoglutaric acid	1.25729	2.39	8.68761e-05	MSI 2	Accelerated	11244
Cer(d18:2/29:0) (or isomer)	1.24216	2.37	4.61251e-05	MSI 3	Accelerated	925
Cer(t18:0/25:0(2OH)) (or isomer)	1.23955	2.36	1.22789e-05	MSI 3	Accelerated	5168
Creatine	1.23865	2.36	0.0288773	MSI 2	Accelerated	17883
Vaccelenic acid (or isomer)	1.21506	2.32	1.58934e-05	MSI 3	Accelerated	13341
PC 33:2 (lipid_neg RT=7.77)	1.21003	2.31	0.00096125	MSI 2	Accelerated	5474
PE(P-18:1(9Z)/22:6(4Z,7Z,10Z,13Z,16Z,19Z)) (or isomer)	1.20306	2.3	0.00170339	MSI 3	Accelerated	5733
Thr-Asn (or isomer)	1.19953	2.3	0.0420568	MSI 3	Accelerated	12522
DL-Acetylcarnitine (or isomer)	1.17767	2.26	5.00102e-06	MSI 3	Accelerated	163
Haloxyfop methyl ester (or isomer)	1.17348	2.26	0.00110795	MSI 3	Accelerated	14839
3-deoxy-D-manno-octulosonate 8-phosphate	1.17022	2.25	2.00955e-05	MSI 2	Accelerated	13923
HexCer 42:1;O2	1.15956	2.23	0.000331936	MSI 2	Accelerated	7143
(R)-Allantoin	1.15005	2.22	0.00268277	MSI 2	Accelerated	17893
Dihydroxyacetone phosphate	1.12806	2.19	0.00202645	MSI 1	Accelerated	11554
Topostin D654 (or isomer)	1.1221	2.18	0.00354725	MSI 3	Accelerated	4769
2-C-methyl-D-erythritol-4-phosphate (or isomer)	1.115	2.17	0.0136181	MSI 3	Accelerated	12273
Cysteic acid	1.10949	2.16	0.000979047	MSI 2	Accelerated	17895
Aspartic acid	1.10472	2.15	0.00497402	MSI 2	Accelerated	10869
UMP	1.10068	2.14	0.00108231	MSI 1	Accelerated	14020
PI 38:5	1.0989	2.14	0.000454489	MSI 2	Accelerated	6193
Tephrodin (or isomer)	1.08326	2.12	0.0381389	MSI 3	Accelerated	3828
PA(O-20:0/22:6(4Z,7Z,10Z,13Z,16Z,19Z)) (or isomer)	1.07502	2.11	0.000420377	MSI 3	Accelerated	1003
TG(13:0/18:3(9Z,12Z,15Z)/18:4(6Z,9Z,12Z,15Z))[iso6] (or isomer)	1.06474	2.09	1.85669e-05	MSI 3	Accelerated	5895
S-Isopropyl 3-methylbut-2-enethioate (or isomer)	1.05762	2.08	0.00364848	MSI 3	Accelerated	7518
(1S)-1-hydroxy-23-oxo-24,25,26,27-tetranorcalciol (or isomer)	1.04701	2.07	0.0382617	MSI 3	Accelerated	491
Atreleuton (or isomer)	1.04567	2.06	0.000979047	MSI 3	Accelerated	13929
Tiropramide (or isomer)	1.02561	2.04	0.0231316	MSI 3	Accelerated	15714
PE O-32:2	1.01367	2.02	0.00839954	MSI 2	Accelerated	4976
Adenosine	1.01203	2.02	0.014751	MSI 2	Accelerated	17910
CerPE(d16:1(4E)/20:0(2OH)) (or isomer)	1.00943	2.01	0.00109448	MSI 3	Accelerated	5213
Carbenicillin (or isomer)	1.00302	2	9.37578e-05	MSI 3	Accelerated	14872
Histidine	1.00241	2	0.000571069	MSI 2	Accelerated	17892
FA 8:0;O	-1.0051	2.01	6.08826e-06	MSI 2	Diminished	11433
Neurotensin 11-13 (or isomer)	-1.01934	2.03	3.65229e-06	MSI 3	Diminished	15211
Uvarinol (or isomer)	-1.03981	2.06	0.0017604	MSI 3	Diminished	4414
PA(18:0/17:0) (or isomer)	-1.04194	2.06	0.00113298	MSI 3	Diminished	5100
sn-Glycero-3-phosphoinositol (or isomer)	-1.04799	2.07	0.0171473	MSI 3	Diminished	14192
2E,8Z-Undecadiene-4,6-diynoic acid (or isomer)	-1.05468	2.08	0.00483869	MSI 3	Diminished	139
4-Guanidinobutanamide (or isomer)	-1.06016	2.09	0.0272014	MSI 3	Diminished	7428
Lyciumoside IV (or isomer)	-1.06447	2.09	5.48514e-05	MSI 3	Diminished	9963
3-hydroxyquinidine (or isomer)	-1.07885	2.11	0.00459027	MSI 3	Diminished	14280
Indolophenanthridine (or isomer)	-1.09083	2.13	0.000171857	MSI 3	Diminished	13230
Pheneturide (or isomer)	-1.0988	2.14	0.000381927	MSI 3	Diminished	12161
7,8-dihydroneopterin 3'-phosphate (or isomer)	-1.10356	2.15	0.0209685	MSI 3	Diminished	14180
methyl (4R)-4-((3R,5S,7R,9S,10S,13R,17R)-7-acetoxy-3-hydroxy-10,13-dimethyl-12-oxohexadecahydro-1H-cyclopenta[a]phenanthren-17-yl)pentanoate (or isomer)	-1.12184	2.18	4.09368e-08	MSI 3	Diminished	15676
Vanillin	-1.15161	2.22	0.00505195	MSI 2	Diminished	11320
Crenolanib	-1.263	2.4	0.000322425	MSI 2	Diminished	15540
Decadienyl-l-carnitine	-1.28867	2.44	5.00102e-06	MSI 2	Diminished	7997
DG(12:0/20:5(5Z,8Z,11Z,14Z,17Z)/0:0)[iso2] (or isomer)	-1.29052	2.45	2.09943e-05	MSI 3	Diminished	4307
1,4-Benzodioxane (or isomer)	-1.3184	2.49	4.23235e-05	MSI 3	Diminished	7390
Nonaflavuxanthin (or isomer)	-1.32017	2.5	5.04723e-06	MSI 3	Diminished	4690
6-Methyloctanoic acid (or isomer)	-1.35642	2.56	0.0017988	MSI 3	Diminished	11404
Lanopepden (or isomer)	-1.35823	2.56	0.00155471	MSI 3	Diminished	15818
Cembrene (or isomer)	-1.36259	2.57	1.85669e-05	MSI 3	Diminished	356
Methyl 3-epi-4,5-didehydrojasmonate (or isomer)	-1.36351	2.57	9.09888e-08	MSI 3	Diminished	12368
Glucosyl 25-hydroxyhexacosanoate (or isomer)	-1.37171	2.59	0.00597031	MSI 3	Diminished	4415
Cerulenin (or isomer)	-1.40842	2.65	0.000479688	MSI 3	Diminished	2120
Ponasteroside A (or isomer)	-1.42184	2.68	0.000124705	MSI 3	Diminished	16936
3,4-Dimethoxy-N-(4-(3-nitrophenyl)thiazol-2-yl)benzenesulfonamide (or isomer)	-1.44206	2.72	0.00763718	MSI 3	Diminished	8372
3-Methyl-3-phenylazetidine	-1.44791	2.73	0.0110528	MSI 2	Diminished	7455
PG(P-18:0/16:0) (or isomer)	-1.44887	2.73	0.000653604	MSI 3	Diminished	5416
6-Methylthiopurine 5'-monophosphate ribonucleotide (or isomer)	-1.45895	2.75	0.0440854	MSI 3	Diminished	14867
N-Acetylserotonin	-1.47845	2.79	0.000319153	MSI 2	Diminished	17908
11-trans-LTC4 (or isomer)	-1.51867	2.87	7.03607e-05	MSI 3	Diminished	9368
PC(22:2(13Z,16Z)/0:0) (or isomer)	-1.55044	2.93	0.00014864	MSI 3	Diminished	4423
6-Chloro-2,3,4,5-tetrahydro-1H-3-benzazepine (or isomer)	-1.56715	2.96	0.0321228	MSI 3	Diminished	11724
Dihydroprudomenin (or isomer)	-1.58154	2.99	0.00302911	MSI 3	Diminished	8778
Isobutyric acid (or isomer)	-1.58652	3	0.000420377	MSI 3	Diminished	10
DG 40:9	-1.60392	3.04	5.71482e-05	MSI 2	Diminished	4918
Uric acid	-1.64722	3.13	0.00292235	MSI 2	Diminished	11530
N-(16,16-dimethy-5Z,8Z,11Z,14Z-docosatetraenoyl)-ethanolamine (or isomer)	-1.65808	3.16	1.68474e-05	MSI 3	Diminished	527
PE(P-14:0(13Me)/14:0(13Me)) (or isomer)	-1.66318	3.17	9.45173e-05	MSI 3	Diminished	4811
Benzoic acid	-1.79617	3.47	1.41535e-05	MSI 2	Diminished	17877
Leptotriene (or isomer)	-1.96206	3.9	0.000114183	MSI 3	Diminished	197
(2R)-1-(4-Nonylphenyl)propan-2-amine (or isomer)	-2.01645	4.05	7.66972e-06	MSI 3	Diminished	7911
Dihydro-4,6-dimethyl-2-(1-methylethyl)-4H-1,3,5-dithiazine (or isomer)	-2.15321	4.45	0.00841985	MSI 3	Diminished	11885
Recainam (or isomer)	-2.15799	4.46	0.000112451	MSI 3	Diminished	7918
Menadione bisulfite (or isomer)	-2.1701	4.5	0.0316234	MSI 3	Diminished	12832
Phenylcyclohexyldiethylamine (or isomer)	-2.21253	4.63	3.18865e-05	MSI 3	Diminished	7810
1-Hydroxy-3,6,7-trimethoxy-2,8-diprenylxanthone (or isomer)	-2.23908	4.72	0.0440752	MSI 3	Diminished	8457
CAR 5:1;O2	-2.29979	4.92	1.88852e-05	MSI 2	Diminished	17912
Piperic acid (or isomer)	-2.41345	5.33	0.000168643	MSI 3	Diminished	12307
N-(4-Methoxyphenyl)acetamide	-2.45963	5.5	7.05892e-06	MSI 2	Diminished	11489
Temsavir (or isomer)	-2.63747	6.22	2.87203e-05	MSI 3	Diminished	8634
1-Isopropyl citrate (or isomer)	-2.65357	6.29	0.00518091	MSI 3	Diminished	12543
Psoralen (or isomer)	-2.6649	6.34	7.36805e-07	MSI 3	Diminished	11784
FA 6:0	-2.77797	6.86	0.000507616	MSI 2	Diminished	11036
2',3'-Dideoxyadenosine (or isomer)	-2.82782	7.1	5.20422e-06	MSI 3	Diminished	7824
Lotamilast (or isomer)	-2.87998	7.36	2.59718e-05	MSI 3	Diminished	8625
Talampicillin (or isomer)	-4.48552	22.4	0.010218	MSI 3	Diminished	8667

## Sheet: Summary
Metric	Count
Total significant (MSI 1-3)	256
Accelerated	198
Diminished	58
