# Supplementary material for: Untargeted Metabolomic and Lipidomic Profiles of Gingival Crevicular Fluid in the Context of Periodontitis
Source: J Clin Periodontol. 2026 Feb 9;53(5):774–83. doi: 10.1111/jcpe.70105 (PMC13086549; doi:10.1111/jcpe.70105)
Supplement: Supplementary file 9 — Table S9: The list of metabolites engaged in metabolic enrichment analysis. Details are summarised in Figure 5. [file JCPE-53-774-s005.xlsx]

## Sheet: Pathway Analysis Results
pathway_name	enrichment	p	q	original pathway size	observed pathway size	pathway_coverage	# of significant metabolites	all_metabolites_pathway	-log10(p)	abs_enrichment	metabolites in pathway
Purine Metabolism	2.9625	0.001	0.0416667	79	20	0.253165	10	['Guanine', 'Inosine', 'Aspartic acid', 'Adenine', 'Adenosine diphosphate ribose', 'Phosphoric acid (or isomer)', 'Hypoxanthine', 'Uric acid', "3',5' cyclic AMP", 'AMP', 'IMP', 'Glycine', 'Fumaric acid', 'Glutamine', 'Adenosine', 'Guanosine']	3	2.9625	Guanine;Inosine;Aspartic acid;Adenine;Adenosine diphosphate ribose;Phosphoric acid (or isomer);Hypoxanthine;Uric acid;3',5' cyclic AMP;AMP;IMP;Glycine;Fumaric acid;Glutamine;Adenosine;Guanosine
N-acylsphingosines (ceramides) [SP0201]	2.65643	0.001	0.0416667	217	15	0.0691244	7	['Cer 34:1;O2 (lipid_pos RT=10.33)', 'Cer(d18:2/29:0) (or isomer)', 'Cer 42:1;O2', 'Cer 44:2;O2', 'Cer(d18:1(4E)/17:0(3OH)) (or isomer)', 'Cer(t18:1(6OH)/17:0(2OH)) (or isomer)', 'Cer(d16:2(4E,6E)/22:1(13Z)(2OH)) (or isomer)', 'Cer(t18:1(6OH)/19:0(2OH)) (or isomer)', 'Cer(t18:1(6OH)/25:0) (or isomer)', 'Cer(t18:1(6OH)/27:0(2OH)) (or isomer)', 'Cer 34:1;O2 (lipid_neg RT=7.52)', 'Cer 40:2;O2', 'Cer…	3	2.65643	Cer 34:1;O2 (lipid_pos RT=10.33);Cer(d18:2/29:0) (or isomer);Cer 42:1;O2;Cer 44:2;O2;Cer(d18:1(4E)/17:0(3OH)) (or isomer);Cer(t18:1(6OH)/17:0(2OH)) (or isomer);Cer(d16:2(4E,6E)/22:1(13Z)(2OH)) (or isomer);Cer(t18:1(6OH)/19:0(2OH)) (or isomer);Cer(t18:1(6OH)/25:0) (or isomer);Cer(t18:1(6OH)/27:0(2OH)) (or isomer);Cer 34:1;O2 (lipid_neg RT=7.52);Cer 40:2;O2;Cer 40:1;O2;Cer 42:2;O2;Cer 44:1;O2
Oxo fatty acids [FA0106]	-2.29666	0.001	0.0416667	190	26	0.136842	0	['Antibiotic LA-1 (or isomer)', '11-oxo-undeca-5,8-dienoic acid (or isomer)', '3-Oxo-4-pentenoic acid (or isomer)', 'Glutarate semialdehyde (or isomer)', '2S-amino-3-oxo-butanoic acid (or isomer)', '2-Oxo-4E-hexenoic acid (or isomer)', '2-Ketocaproic acid (or isomer)', '5-aceto valeric acid (or isomer)', '5-Oxo-7-octenoic acid (or isomer)', '7-Formylheptanoic acid (or isomer)', '4-oxo-2E-nonenoic…	3	2.29666	Antibiotic LA-1 (or isomer);11-oxo-undeca-5,8-dienoic acid (or isomer);3-Oxo-4-pentenoic acid (or isomer);Glutarate semialdehyde (or isomer);2S-amino-3-oxo-butanoic acid (or isomer);2-Oxo-4E-hexenoic acid (or isomer);2-Ketocaproic acid (or isomer);5-aceto valeric acid (or isomer);5-Oxo-7-octenoic acid (or isomer);7-Formylheptanoic acid (or isomer);4-oxo-2E-nonenoic acid (or isomer);9-Oxo-nonanoic…
1-(1Z-alkenyl),2-acylglycerophosphoethanolamines [GP0203]	2.65921	0.002	0.0625	95	8	0.0842105	7	['PE(P-16:0/12:0) (or isomer)', 'PE(P-14:0(13Me)/14:0(13Me)) (or isomer)', 'PE O-32:2', 'PE O-36:2', 'PE O-38:5', 'PE(P-18:1(9Z)/22:6(4Z,7Z,10Z,13Z,16Z,19Z)) (or isomer)', 'PE(P-18:0/22:6(4Z,7Z,10Z,13Z,16Z,19Z)) (or isomer)', 'PE(P-20:0/20:2(11Z,14Z)) (or isomer)']	2.69897	2.65921	PE(P-16:0/12:0) (or isomer);PE(P-14:0(13Me)/14:0(13Me)) (or isomer);PE O-32:2;PE O-36:2;PE O-38:5;PE(P-18:1(9Z)/22:6(4Z,7Z,10Z,13Z,16Z,19Z)) (or isomer);PE(P-18:0/22:6(4Z,7Z,10Z,13Z,16Z,19Z)) (or isomer);PE(P-20:0/20:2(11Z,14Z)) (or isomer)
Simple Glc series [SP0501]	2.2605	0.003	0.075	294	14	0.047619	5	['HexCer 34:1;O2', 'N-(2R-hydroxy-heptadecanoyl)-1-beta-D-glucosyl-9-methyl-sphing-4E,8E,10E-trienine (or isomer)', 'Termitomycesphin B (or isomer)', 'GlcCer(d18:2(4E,8Z)/21:0(2OH[R])) (or isomer)', 'GlcCer(d18:1(8Z)/24:0(2OH[R])) (or isomer)', 'LacCer 34:1;O2 (or isomer)', 'Renieroside B1 (or isomer)', 'HexCer 42:1;O2', 'LacCer 42:2;O2 (or isomer)']	2.52288	2.2605	HexCer 34:1;O2;N-(2R-hydroxy-heptadecanoyl)-1-beta-D-glucosyl-9-methyl-sphing-4E,8E,10E-trienine (or isomer);Termitomycesphin B (or isomer);GlcCer(d18:2(4E,8Z)/21:0(2OH[R])) (or isomer);GlcCer(d18:1(8Z)/24:0(2OH[R])) (or isomer);LacCer 34:1;O2 (or isomer);Renieroside B1 (or isomer);HexCer 42:1;O2;LacCer 42:2;O2 (or isomer)
Diacylglycerophosphoinositols [GP0601]	2.58393	0.004	0.0833333	963	11	0.0114226	5	['PI(13:0/18:4(6Z,9Z,12Z,15Z)) (or isomer)', 'PI(17:2(9Z,12Z)/17:0) (or isomer)', 'PI 34:1', 'PI 36:4', 'PI 36:2', 'PI 36:1', 'PI 38:5', 'PI 38:3', 'PI(20:2(11Z,14Z)/20:5(5Z,8Z,11Z,14Z,17Z)) (or isomer)', 'PI(20:4(5Z,8Z,11Z,14Z)/20:2(11Z,14Z)) (or isomer)', 'PI(22:4(7Z,10Z,13Z,16Z)/20:4(5Z,8Z,11Z,14Z)) (or isomer)']	2.39794	2.58393	PI(13:0/18:4(6Z,9Z,12Z,15Z)) (or isomer);PI(17:2(9Z,12Z)/17:0) (or isomer);PI 34:1;PI 36:4;PI 36:2;PI 36:1;PI 38:5;PI 38:3;PI(20:2(11Z,14Z)/20:5(5Z,8Z,11Z,14Z,17Z)) (or isomer);PI(20:4(5Z,8Z,11Z,14Z)/20:2(11Z,14Z)) (or isomer);PI(22:4(7Z,10Z,13Z,16Z)/20:4(5Z,8Z,11Z,14Z)) (or isomer)
Straight chain fatty acids [FA0101]	-2.02878	0.007	0.125	51	19	0.372549	1	['FA 20:0', 'Heneicosylic acid (or isomer)', 'FA 22:0', 'Lignoceric acid (or isomer)', 'FA 24:0', 'Hyenic acid (or isomer)', 'Melissic acid (or isomer)', 'Propionic acid', 'FA 6:0', 'Capric acid (or isomer)', 'Tridecylic acid (or isomer)', 'FA 15:0', 'FA 17:0']	2.1549	2.02878	FA 20:0;Heneicosylic acid (or isomer);FA 22:0;Lignoceric acid (or isomer);FA 24:0;Hyenic acid (or isomer);Melissic acid (or isomer);Propionic acid;FA 6:0;Capric acid (or isomer);Tridecylic acid (or isomer);FA 15:0;FA 17:0
Diacylglycerophosphoserines [GP0301]	2.18392	0.008	0.125	967	14	0.0144778	5	['PS(15:1(9Z)/18:3(9Z,12Z,15Z)) (or isomer)', 'PS(15:1(9Z)/18:3(6Z,9Z,12Z)) (or isomer)', 'PS 36:4', 'PS(15:0/22:0) (or isomer)', 'PS(18:0/21:0) (or isomer)', 'PS(20:5(5Z,8Z,11Z,14Z,17Z)/20:1(11Z)) (or isomer)', 'PS(21:0/20:3(8Z,11Z,14Z)) (or isomer)', 'PS(22:4(7Z,10Z,13Z,16Z)/20:4(5Z,8Z,11Z,14Z)) (or isomer)', 'PS 44:7', 'PS(16:0/18:0) (or isomer)', 'PS(20:0/15:0) (or isomer)', 'PS(18:1(9Z)/18:0…	2.09691	2.18392	PS(15:1(9Z)/18:3(9Z,12Z,15Z)) (or isomer);PS(15:1(9Z)/18:3(6Z,9Z,12Z)) (or isomer);PS 36:4;PS(15:0/22:0) (or isomer);PS(18:0/21:0) (or isomer);PS(20:5(5Z,8Z,11Z,14Z,17Z)/20:1(11Z)) (or isomer);PS(21:0/20:3(8Z,11Z,14Z)) (or isomer);PS(22:4(7Z,10Z,13Z,16Z)/20:4(5Z,8Z,11Z,14Z)) (or isomer);PS 44:7;PS(16:0/18:0) (or isomer);PS(20:0/15:0) (or isomer);PS(18:1(9Z)/18:0) (or isomer);PS(22:0/16:0) (or iso…
Fatty Acid Biosynthesis	-1.74278	0.009	0.125	47	7	0.148936	1	['Malonic acid (or isomer)', 'FA 6:0', '3-Hydroxycaproic acid (or isomer)', 'Capric acid (or isomer)', '2E-Lauroleic acid (or isomer)']	2.04576	1.74278	Malonic acid (or isomer);FA 6:0;3-Hydroxycaproic acid (or isomer);Capric acid (or isomer);2E-Lauroleic acid (or isomer)
1-alkyl,2-acylglycerophosphoglycerols [GP0402]	2.16165	0.01	0.125	93	10	0.107527	6	['PG(O-20:0/21:0) (or isomer)', 'PG(O-16:0/12:0) (or isomer)', 'PG(O-16:0/14:1(9Z)) (or isomer)', 'PG O-30:0', 'PG(O-16:0/15:0) (or isomer)', 'PG(O-16:0/17:2(9Z,12Z)) (or isomer)', 'PG(O-16:0/17:1(9Z)) (or isomer)', 'PG(O-16:0/18:1(9Z)) (or isomer)', 'PG(O-16:0/20:5(5Z,8Z,11Z,14Z,17Z)) (or isomer)', 'PG(O-16:0/22:6(4Z,7Z,10Z,13Z,16Z,19Z)) (or isomer)']	2	2.16165	PG(O-20:0/21:0) (or isomer);PG(O-16:0/12:0) (or isomer);PG(O-16:0/14:1(9Z)) (or isomer);PG O-30:0;PG(O-16:0/15:0) (or isomer);PG(O-16:0/17:2(9Z,12Z)) (or isomer);PG(O-16:0/17:1(9Z)) (or isomer);PG(O-16:0/18:1(9Z)) (or isomer);PG(O-16:0/20:5(5Z,8Z,11Z,14Z,17Z)) (or isomer);PG(O-16:0/22:6(4Z,7Z,10Z,13Z,16Z,19Z)) (or isomer)
Hydroxy fatty acids [FA0105]	-1.82515	0.012	0.136364	390	42	0.107692	1	['7-Hydroxy-5-heptynoic acid (or isomer)', '2,10-dihydroxy-4,6,8-decatriynoic acid (or isomer)', 'Chuanxiongoside A (or isomer)', '3-Hydroxyisovaleric acid (or isomer)', '6-Hydroxycaproic acid (or isomer)', '(2R,3R,4R)-2-Amino-4-hydroxy-3-methylpentanoic acid (or isomer)', '2-dehydro-3-deoxy-L-arabinonic acid (or isomer)', 'Mevalonic acid (or isomer)', '2-Deoxyribonic acid (or isomer)', 'Digitoxi…	1.92082	1.82515	7-Hydroxy-5-heptynoic acid (or isomer);2,10-dihydroxy-4,6,8-decatriynoic acid (or isomer);Chuanxiongoside A (or isomer);3-Hydroxyisovaleric acid (or isomer);6-Hydroxycaproic acid (or isomer);(2R,3R,4R)-2-Amino-4-hydroxy-3-methylpentanoic acid (or isomer);2-dehydro-3-deoxy-L-arabinonic acid (or isomer);Mevalonic acid (or isomer);2-Deoxyribonic acid (or isomer);Digitoxic acid (or isomer);9-hydroxy …
Dicarboxylic acids [FA0117]	-1.76963	0.015	0.15625	147	36	0.244898	0	['Methylglutaric acid (or isomer)', 'Malonic acid (or isomer)', 'Glutinic acid (or isomer)', 'Itaconic acid (or isomer)', '2-Methylene-4-oxopentanedioic acid (or isomer)', '3-methyl-adipic acid (or isomer)', '3-hydroxymethyl-glutaric acid (or isomer)', 'Suberic acid (or isomer)', '3-propylmalic acid (or isomer)', 'Azelaic acid (or isomer)', 'Pantheric Acid C (or isomer)', '3-Hydroxysebacic acid (…	1.82391	1.76963	Methylglutaric acid (or isomer);Malonic acid (or isomer);Glutinic acid (or isomer);Itaconic acid (or isomer);2-Methylene-4-oxopentanedioic acid (or isomer);3-methyl-adipic acid (or isomer);3-hydroxymethyl-glutaric acid (or isomer);Suberic acid (or isomer);3-propylmalic acid (or isomer);Azelaic acid (or isomer);Pantheric Acid C (or isomer);3-Hydroxysebacic acid (or isomer);Asperitaconic acid C (or…
Oxidation of Branched-Chain Fatty Acids	2.10462	0.021	0.1875	29	6	0.206897	2	['DL-Acetylcarnitine (or isomer)', 'O-propanoyl-carnitine (or isomer)', 'Propionylcarnitine (or isomer)', 'Oxoglutaric acid', 'Acetyl-carnitine (polar_neg RT=1.27)', 'Acetyl-carnitine (polar_neg RT=5.19)']	1.67778	2.10462	DL-Acetylcarnitine (or isomer);O-propanoyl-carnitine (or isomer);Propionylcarnitine (or isomer);Oxoglutaric acid;Acetyl-carnitine (polar_neg RT=1.27);Acetyl-carnitine (polar_neg RT=5.19)
Tryptophan Metabolism	1.88922	0.022	0.1875	59	7	0.118644	4	['Oxoglutaric acid', 'Indoleacetaldehyde (or isomer)', 'AMP', 'Indoleacetic acid', 'Kynurenine', 'Tryptophan', 'N-Acetylserotonin']	1.65758	1.88922	Oxoglutaric acid;Indoleacetaldehyde (or isomer);AMP;Indoleacetic acid;Kynurenine;Tryptophan;N-Acetylserotonin
Diacylglycerophosphocholines [GP0101]	1.73887	0.024	0.1875	1358	30	0.0220913	9	['PC 10:0', 'PC(12:0/18:3(6Z,9Z,12Z)) (or isomer)', 'PC(18:2(9Z,12Z)/13:0) (or isomer)', 'PC 33:1 (lipid_pos RT=8.14)', 'PC(18:2(2Z,4Z)/18:2(2Z,4Z)) (or isomer)', 'PC(18:4(6Z,9Z,12Z,15Z)/20:0) (or isomer)', 'PC(15:1(9Z)/22:4(7Z,10Z,13Z,16Z)) (or isomer)', 'PC(18:1(9Z)/22:6(4Z,7Z,10Z,13Z,16Z,19Z)) (or isomer)', 'PC(20:4(5Z,8Z,11Z,14Z)/19:1(9Z)) (or isomer)', 'PC(22:2(13Z,16Z)/22:4(7Z,10Z,13Z,16Z))…	1.61979	1.73887	PC 10:0;PC(12:0/18:3(6Z,9Z,12Z)) (or isomer);PC(18:2(9Z,12Z)/13:0) (or isomer);PC 33:1 (lipid_pos RT=8.14);PC(18:2(2Z,4Z)/18:2(2Z,4Z)) (or isomer);PC(18:4(6Z,9Z,12Z,15Z)/20:0) (or isomer);PC(15:1(9Z)/22:4(7Z,10Z,13Z,16Z)) (or isomer);PC(18:1(9Z)/22:6(4Z,7Z,10Z,13Z,16Z,19Z)) (or isomer);PC(20:4(5Z,8Z,11Z,14Z)/19:1(9Z)) (or isomer);PC(22:2(13Z,16Z)/22:4(7Z,10Z,13Z,16Z)) (or isomer);PC 26:0;PC 27:0;…
Diacylglycerophosphates [GP1001]	-1.62174	0.024	0.1875	968	20	0.0206612	2	['PA(12:0/22:0) (or isomer)', 'PA(21:0/22:2(13Z,16Z)) (or isomer)', 'PA(12:0/12:0) (or isomer)', 'PA(14:1(9Z)/13:0) (or isomer)', 'PA(12:0/21:0) (or isomer)', 'PA(18:3(9Z,12Z,15Z)/18:4(6Z,9Z,12Z,15Z)) (or isomer)', 'PA(18:0/17:0) (or isomer)', 'PA(22:6(4Z,7Z,10Z,13Z,16Z,19Z)/15:1(9Z)) (or isomer)', 'PA(17:2(9Z,12Z)/20:5(5Z,8Z,11Z,14Z,17Z)) (or isomer)', 'PA(22:6(4Z,7Z,10Z,13Z,16Z,19Z)/17:1(9Z)) (…	1.61979	1.62174	PA(12:0/22:0) (or isomer);PA(21:0/22:2(13Z,16Z)) (or isomer);PA(12:0/12:0) (or isomer);PA(14:1(9Z)/13:0) (or isomer);PA(12:0/21:0) (or isomer);PA(18:3(9Z,12Z,15Z)/18:4(6Z,9Z,12Z,15Z)) (or isomer);PA(18:0/17:0) (or isomer);PA(22:6(4Z,7Z,10Z,13Z,16Z,19Z)/15:1(9Z)) (or isomer);PA(17:2(9Z,12Z)/20:5(5Z,8Z,11Z,14Z,17Z)) (or isomer);PA(22:6(4Z,7Z,10Z,13Z,16Z,19Z)/17:1(9Z)) (or isomer);PA(20:3(8Z,11Z,14Z…
Wax monoesters [FA0701]	-1.53762	0.03	0.220588	475	14	0.0294737	0	['2,4-Hexadienedioic acid 1-ethyl ester (or isomer)', '3Z-Hexenyl 2R-hydroxy-3-methylbutyrate (or isomer)', 'R-2-Hydroxy-3-methylbutanoic acid 3-Methylbutanoyl (or isomer)', 'Hexyl 3-mercaptobutanoate (or isomer)', '(2Z, 8Z)-10-Isobutyryloxy matricaria ester (or isomer)', 'Myristyl laurate (or isomer)', '3-Methyl-3-butenyl docosanoate (or isomer)', '2-Methylacetophenone (or isomer)', 'Palmityl la…	1.52288	1.53762	2,4-Hexadienedioic acid 1-ethyl ester (or isomer);3Z-Hexenyl 2R-hydroxy-3-methylbutyrate (or isomer);R-2-Hydroxy-3-methylbutanoic acid 3-Methylbutanoyl (or isomer);Hexyl 3-mercaptobutanoate (or isomer);(2Z, 8Z)-10-Isobutyryloxy matricaria ester (or isomer);Myristyl laurate (or isomer);3-Methyl-3-butenyl docosanoate (or isomer);2-Methylacetophenone (or isomer);Palmityl laurate (or isomer);Stearyl …
Isofurans [FA0313]	-1.57584	0.034	0.236111	264	33	0.125	0	['(9S,12S,15S)-d13-8-IsoF[8R,11R] (or isomer)']	1.46852	1.57584
beta-Alanine Metabolism	1.71949	0.038	0.24375	29	6	0.206897	3	['Methyl histidine', 'Topaquinone (or isomer)', 'Aspartic acid', 'Oxoglutaric acid', 'Histidine']	1.42022	1.71949	Methyl histidine;Topaquinone (or isomer);Aspartic acid;Oxoglutaric acid;Histidine
N-acylsphinganines (dihydroceramides) [SP0202]	1.83035	0.039	0.24375	66	4	0.0606061	2	['Cer 20:0;O2/26:0 (or isomer)', 'Cer 18:0;O2/15:0 (or isomer)', 'Cer(d18:0/25:0(2OH)) (or isomer)', 'Cer(d18:0/h26:0) (or isomer)']	1.40894	1.83035	Cer 20:0;O2/26:0 (or isomer);Cer 18:0;O2/15:0 (or isomer);Cer(d18:0/25:0(2OH)) (or isomer);Cer(d18:0/h26:0) (or isomer)
Ascarosides [FA1304]	-1.39674	0.049	0.28125	155	12	0.0774194	0	['oscr#10 (or isomer)', 'bhas#18 (or isomer)', 'oscr#21 (or isomer)', 'ascr#11 (or isomer)', 'ascr#6.2 (or isomer)', 'oscr#1 (or isomer)', 'ascr#13 (or isomer)', 'ascr#10 (or isomer)', 'ascr#31 (or isomer)', 'bhos#32 (or isomer)', 'bhas#42 (or isomer)']	1.3098	1.39674	oscr#10 (or isomer);bhas#18 (or isomer);oscr#21 (or isomer);ascr#11 (or isomer);ascr#6.2 (or isomer);oscr#1 (or isomer);ascr#13 (or isomer);ascr#10 (or isomer);ascr#31 (or isomer);bhos#32 (or isomer);bhas#42 (or isomer)
Warburg Effect	1.53707	0.051	0.28125	62	19	0.306452	4	['Glucose', 'Lactic acid', 'Phosphoric acid (or isomer)', 'Oxaloacetic acid (or isomer)', 'Malic acid', 'Oxoglutaric acid', 'Dihydroxyacetone phosphate', 'Phosphoglyceric acid', 'Glucose 6-phosphate', '6-phosphonatooxy-D-gluconate', 'Fructose 1,6-bisphosphate', 'Fumaric acid', 'Glutamine']	1.29243	1.53707	Glucose;Lactic acid;Phosphoric acid (or isomer);Oxaloacetic acid (or isomer);Malic acid;Oxoglutaric acid;Dihydroxyacetone phosphate;Phosphoglyceric acid;Glucose 6-phosphate;6-phosphonatooxy-D-gluconate;Fructose 1,6-bisphosphate;Fumaric acid;Glutamine
Monoacylglycerophosphocholines [GP0105]	-1.38096	0.052	0.28125	82	8	0.097561	1	['PC(0:0/5:0) (or isomer)', 'MG(13:0(2Me,12Me)/0:0) (or isomer)', 'MG(21:1(5Z)20Me)) (or isomer)', 'PC(13:0(2Me,12Me)/0:0) (or isomer)', 'PC(22:4(7Z,10Z,13Z,16Z)/0:0) (or isomer)', 'PC(22:2(13Z,16Z)/0:0) (or isomer)', 'PC(24:1(15Z)/0:0) (or isomer)', 'MG(i-15:0/0:0/0:0) (or isomer)']	1.284	1.38096	PC(0:0/5:0) (or isomer);MG(13:0(2Me,12Me)/0:0) (or isomer);MG(21:1(5Z)20Me)) (or isomer);PC(13:0(2Me,12Me)/0:0) (or isomer);PC(22:4(7Z,10Z,13Z,16Z)/0:0) (or isomer);PC(22:2(13Z,16Z)/0:0) (or isomer);PC(24:1(15Z)/0:0) (or isomer);MG(i-15:0/0:0/0:0) (or isomer)
Steryl esters [ST0102]	1.63267	0.055	0.28125	123	4	0.0325203	2	['19-hydroxybufalin-3-(16-hydroxy-palmitate) (or isomer)', '18:2 Cholesterol ester (or isomer)', 'Sitostanyl-18:1 (or isomer)', 'Cholesteryl nitrolinoleate (or isomer)']	1.25964	1.63267	19-hydroxybufalin-3-(16-hydroxy-palmitate) (or isomer);18:2 Cholesterol ester (or isomer);Sitostanyl-18:1 (or isomer);Cholesteryl nitrolinoleate (or isomer)
Arginine and Proline Metabolism	1.45508	0.057	0.28125	51	20	0.392157	5	['Ornithine', 'Proline', 'Guanidoacetic acid', 'Aspartic acid', 'Phosphoric acid (or isomer)', 'Hydroxyproline', 'Oxaloacetic acid (or isomer)', 'Carbamoylphosphate (or isomer)', 'Oxoglutaric acid', 'AMP', 'Glycine', 'Fumaric acid', 'Creatine', 'Citrulline']	1.24413	1.45508	Ornithine;Proline;Guanidoacetic acid;Aspartic acid;Phosphoric acid (or isomer);Hydroxyproline;Oxaloacetic acid (or isomer);Carbamoylphosphate (or isomer);Oxoglutaric acid;AMP;Glycine;Fumaric acid;Creatine;Citrulline
Ceramide phosphocholines (sphingomyelins) [SP0301]	1.60215	0.059	0.28125	89	5	0.0561798	2	['SM(d18:0/24:0) (or isomer)', 'SM(d18:0/14:0) (or isomer)', 'SM(d18:0/15:0) (or isomer)', 'SM 38:0;O2', 'SM(d16:1/24:1) (or isomer)']	1.22915	1.60215	SM(d18:0/24:0) (or isomer);SM(d18:0/14:0) (or isomer);SM(d18:0/15:0) (or isomer);SM 38:0;O2;SM(d16:1/24:1) (or isomer)
Pyrimidine Metabolism	1.51036	0.061	0.28125	56	10	0.178571	3	['(R)-b-amino-isobutyric acid (or isomer)', 'beta-Aminoisobutyric acid', 'Phosphoric acid (or isomer)', 'Carbamoylphosphate (or isomer)', 'Uridine', 'UMP', 'Thymine', 'Glutamine', 'CMP-arabinose']	1.21467	1.51036	(R)-b-amino-isobutyric acid (or isomer);beta-Aminoisobutyric acid;Phosphoric acid (or isomer);Carbamoylphosphate (or isomer);Uridine;UMP;Thymine;Glutamine;CMP-arabinose
Branched fatty acids [FA0102]	-1.29934	0.063	0.28125	414	17	0.0410628	3	['Isobutyric acid (or isomer)', '2-methylideneglutaric acid (or isomer)', '4,4-dimethyl-2E-pentenoic acid (or isomer)', '3S-methyl-2-oxo-pentanoic acid (or isomer)', '2-ethyl-3E-hexenoic acid (or isomer)', 'FA 23:0', 'Mycolipanolic acid (C24) (or isomer)', 'FA 26:0', 'Mycolipanolic acid (C26) (or isomer)', 'Hydroxyphthioceranic acid (C31) (or isomer)', 'FA 34:0', '6-Methyloctanoic acid (or isomer…	1.20066	1.29934	Isobutyric acid (or isomer);2-methylideneglutaric acid (or isomer);4,4-dimethyl-2E-pentenoic acid (or isomer);3S-methyl-2-oxo-pentanoic acid (or isomer);2-ethyl-3E-hexenoic acid (or isomer);FA 23:0;Mycolipanolic acid (C24) (or isomer);FA 26:0;Mycolipanolic acid (C26) (or isomer);Hydroxyphthioceranic acid (C31) (or isomer);FA 34:0;6-Methyloctanoic acid (or isomer);Isoundecylic acid (or isomer);Iso…
Jasmonic acids [FA0202]	-1.32737	0.066	0.284483	31	10	0.322581	0	['12-hydroxyjasmonic acid (or isomer)', '(-)-12-hydroxy-9,10-dihydrojasmonic acid (or isomer)', 'N-jasmonoyl-dopamine (or isomer)', '(3R,7S)-iso-jasmonic acid (or isomer)', '(+)-cucurbic acid (or isomer)', '(-)-jasmonoyl-L-isoleucine (or isomer)']	1.18046	1.32737	12-hydroxyjasmonic acid (or isomer);(-)-12-hydroxy-9,10-dihydrojasmonic acid (or isomer);N-jasmonoyl-dopamine (or isomer);(3R,7S)-iso-jasmonic acid (or isomer);(+)-cucurbic acid (or isomer);(-)-jasmonoyl-L-isoleucine (or isomer)
Spermidine and Spermine Biosynthesis	1.47702	0.077	0.3125	15	5	0.333333	2	['Ornithine', 'Methionine', "5'-Methylthioadenosine", 'Phosphoric acid (or isomer)']	1.11351	1.47702	Ornithine;Methionine;5'-Methylthioadenosine;Phosphoric acid (or isomer)
Heterocyclic fatty acids [FA0115]	-1.20357	0.08	0.3125	61	6	0.0983607	0	['4-methyl-5-carboxyethyl-2-furanacrylic acid (or isomer)', '3,4-dimethyl-5-carboxyethylene-2-furanpentanoic acid (or isomer)', '3,4-dimethyl-5-carboxymethyl-2-furanpropanoic acid (or isomer)', '2-carboxyethyl-5-furanpentanoic acid (or isomer)', '3-carboxy-4-methyl-5-(1-hydroxypropyl)-2-furanpropionic acid (or isomer)', '3-Carboxy-4-methyl-5-pentyl-2-furanpropanoic acid (or isomer)']	1.09691	1.20357	4-methyl-5-carboxyethyl-2-furanacrylic acid (or isomer);3,4-dimethyl-5-carboxyethylene-2-furanpentanoic acid (or isomer);3,4-dimethyl-5-carboxymethyl-2-furanpropanoic acid (or isomer);2-carboxyethyl-5-furanpentanoic acid (or isomer);3-carboxy-4-methyl-5-(1-hydroxypropyl)-2-furanpropionic acid (or isomer);3-Carboxy-4-methyl-5-pentyl-2-furanpropanoic acid (or isomer)
Aspartate Metabolism	1.33247	0.081	0.3125	29	15	0.517241	3	['Aspartic acid', 'Phosphoric acid (or isomer)', 'Oxaloacetic acid (or isomer)', 'Carbamoylphosphate (or isomer)', 'Oxoglutaric acid', 'AMP', 'IMP', 'Fumaric acid', 'Glutamine', 'N-Acetyl-aspartic acid', 'Citrulline']	1.09151	1.33247	Aspartic acid;Phosphoric acid (or isomer);Oxaloacetic acid (or isomer);Carbamoylphosphate (or isomer);Oxoglutaric acid;AMP;IMP;Fumaric acid;Glutamine;N-Acetyl-aspartic acid;Citrulline
N-acyl-4-hydroxysphinganines (phytoceramides) [SP0203]	1.3716	0.083	0.3125	88	7	0.0795455	2	['Cer(t18:0/35:0(2OH)) (or isomer)', 'Cer(t18:1(11E)/16:0(2OH)) (or isomer)', 'Cer 18:0;O3/24:0 (or isomer)', 'Cer(t17:0/24:0(2OH)) (or isomer)', 'Cer(t18:0/25:0(2OH)) (or isomer)', 'Cer 18:0;O3/31:0 (or isomer)', 'Cer(t18:0/16:0) (or isomer)']	1.08092	1.3716	Cer(t18:0/35:0(2OH)) (or isomer);Cer(t18:1(11E)/16:0(2OH)) (or isomer);Cer 18:0;O3/24:0 (or isomer);Cer(t17:0/24:0(2OH)) (or isomer);Cer(t18:0/25:0(2OH)) (or isomer);Cer 18:0;O3/31:0 (or isomer);Cer(t18:0/16:0) (or isomer)
Glutamate Metabolism	1.24901	0.085	0.3125	48	16	0.333333	3	['Succinic acid semialdehyde (or isomer)', 'Aspartic acid', 'Adenosine diphosphate ribose', 'Phosphoric acid (or isomer)', 'GABA', 'Oxaloacetic acid (or isomer)', 'Carbamoylphosphate (or isomer)', 'Oxoglutaric acid', 'AMP', 'Glycine', 'Glutamine', 'Glucosamine 6-phosphate']	1.07058	1.24901	Succinic acid semialdehyde (or isomer);Aspartic acid;Adenosine diphosphate ribose;Phosphoric acid (or isomer);GABA;Oxaloacetic acid (or isomer);Carbamoylphosphate (or isomer);Oxoglutaric acid;AMP;Glycine;Glutamine;Glucosamine 6-phosphate
Flavones and Flavonols [PK1211]	-1.23732	0.092	0.315476	3398	30	0.00882872	3	['Norwogonin 5,8-dimethyl ether (or isomer)', 'Hoslundal (or isomer)', "Myricetin 3,3'-digalactoside (or isomer)", '5-Methoxy-7,8-diprenylflavone (or isomer)', 'Pseudosemiglabrin (or isomer)', 'Hoslunddiol (or isomer)', '(-)-8-(2-Carboxy-1-phenylethyl)-3,5,7-trihydroxyflavone delta-lactone (or isomer)', 'Hoslundin (or isomer)', '3-Demethyldigicitrin (or isomer)', 'Agecorynin C (or isomer)', 'Prat…	1.03621	1.23732	Norwogonin 5,8-dimethyl ether (or isomer);Hoslundal (or isomer);Myricetin 3,3'-digalactoside (or isomer);5-Methoxy-7,8-diprenylflavone (or isomer);Pseudosemiglabrin (or isomer);Hoslunddiol (or isomer);(-)-8-(2-Carboxy-1-phenylethyl)-3,5,7-trihydroxyflavone delta-lactone (or isomer);Hoslundin (or isomer);3-Demethyldigicitrin (or isomer);Agecorynin C (or isomer);Pratensin A (or isomer);Artomunoxant…
Ammonia Recycling	1.312	0.095	0.315476	30	12	0.4	3	['2-Amino-3-hydroxypropanoic acid (or isomer)', 'Aspartic acid', 'Phosphoric acid (or isomer)', 'Serine', 'Carbamoylphosphate (or isomer)', 'Oxoglutaric acid', 'AMP', 'Glycine', 'Glutamine', 'Histidine']	1.02228	1.312	2-Amino-3-hydroxypropanoic acid (or isomer);Aspartic acid;Phosphoric acid (or isomer);Serine;Carbamoylphosphate (or isomer);Oxoglutaric acid;AMP;Glycine;Glutamine;Histidine
Flavanones [PK1214]	-1.20197	0.097	0.315476	706	18	0.0254958	1	['7-Hydroxyflavanone (or isomer)', 'Euchrenone a17 (or isomer)', 'Paratocarpin J (or isomer)', 'Leachianone B (or isomer)', 'Derriflavanone (or isomer)', 'Himalaflavone B (or isomer)', "5,7,3'-Trihydroxy-6,4',5'-trimethoxyflavanone (or isomer)", 'Louisfieserone B (or isomer)', 'Strobopinin 7-galactoside (or isomer)', 'Silymonin (or isomer)', 'Neosilyhermin A (or isomer)', 'Phellodensin E (or isom…	1.01323	1.20197	7-Hydroxyflavanone (or isomer);Euchrenone a17 (or isomer);Paratocarpin J (or isomer);Leachianone B (or isomer);Derriflavanone (or isomer);Himalaflavone B (or isomer);5,7,3'-Trihydroxy-6,4',5'-trimethoxyflavanone (or isomer);Louisfieserone B (or isomer);Strobopinin 7-galactoside (or isomer);Silymonin (or isomer);Neosilyhermin A (or isomer);Phellodensin E (or isomer);5-Hydroxy-6,7,3',4',5'-pentamet…
Urea Cycle	1.24016	0.098	0.315476	24	14	0.583333	3	['Ornithine', 'Aspartic acid', 'Phosphoric acid (or isomer)', 'Oxaloacetic acid (or isomer)', 'Carbamoylphosphate (or isomer)', 'Oxoglutaric acid', 'AMP', 'Fumaric acid', 'Glutamine', 'Citrulline']	1.00877	1.24016	Ornithine;Aspartic acid;Phosphoric acid (or isomer);Oxaloacetic acid (or isomer);Carbamoylphosphate (or isomer);Oxoglutaric acid;AMP;Fumaric acid;Glutamine;Citrulline
Sphingoid base analogs [SP0108]	-1.19047	0.1	0.315476	83	7	0.0843373	0	['Fumonisin C2 (or isomer)', 'N,N,N-Trimethyl-sphingosine (or isomer)', 'N-(13-methyl-tetradecanoyl)-capnine (or isomer)', 'Rhizochalinin D (or isomer)', 'Spisulosine', '(4E,14Z)-2-Aminooctadeca-4,14-diene-1,3-diol (or isomer)', 'Dehydrophytosphingosine (or isomer)']	1	1.19047	Fumonisin C2 (or isomer);N,N,N-Trimethyl-sphingosine (or isomer);N-(13-methyl-tetradecanoyl)-capnine (or isomer);Rhizochalinin D (or isomer);Spisulosine;(4E,14Z)-2-Aminooctadeca-4,14-diene-1,3-diol (or isomer);Dehydrophytosphingosine (or isomer)
Chalcones and dihydrochalcones [PK1212]	-1.14148	0.101	0.315476	613	17	0.0277325	0	['Grenoblone (or isomer)', 'Aspalathin (or isomer)', "2',4'-Dihydroxydihydrochalcone (or isomer)", 'Ohobanin (or isomer)', "4,4',alpha-Trihydroxy-2'-methoxydihydrochalcone (or isomer)", 'Derricidin (or isomer)', 'Dihydrocordoin (or isomer)', 'Desmosdumotin C (or isomer)', 'Crotaramin (or isomer)', 'Praecanson A (or isomer)', 'Boesenbergin A (or isomer)', 'Boesenbergin B (or isomer)', 'Paratocarpi…	0.995679	1.14148	Grenoblone (or isomer);Aspalathin (or isomer);2',4'-Dihydroxydihydrochalcone (or isomer);Ohobanin (or isomer);4,4',alpha-Trihydroxy-2'-methoxydihydrochalcone (or isomer);Derricidin (or isomer);Dihydrocordoin (or isomer);Desmosdumotin C (or isomer);Crotaramin (or isomer);Praecanson A (or isomer);Boesenbergin A (or isomer);Boesenbergin B (or isomer);Paratocarpin F (or isomer);Okanin 3'-glucoside (o…
C40 isoprenoids (tetraterpenes) [PR0107]	-1.14314	0.105	0.315476	906	26	0.0286976	2	['Gelliodesxanthin (or isomer)', 'OH-Diaponeurosporene glucoside ester (or isomer)', 'Cochloxanthin (or isomer)', "4'-Apo-3,4-didehydrolycopene/ (4-Apo-3',4'-didehydrolycopene) (or isomer)", '1-Hydroxy-1,2-dihydrophytoene (or isomer)', "4'-Hydroxyechinenone (or isomer)", 'Pyrrhoxanthinol (or isomer)', "1,1'-Dihydroxy-zeta-carotene (or isomer)", 'Brittonxanthin (or isomer)', 'Xipholenin (or isomer…	0.978811	1.14314	Gelliodesxanthin (or isomer);OH-Diaponeurosporene glucoside ester (or isomer);Cochloxanthin (or isomer);4'-Apo-3,4-didehydrolycopene/ (4-Apo-3',4'-didehydrolycopene) (or isomer);1-Hydroxy-1,2-dihydrophytoene (or isomer);4'-Hydroxyechinenone (or isomer);Pyrrhoxanthinol (or isomer);1,1'-Dihydroxy-zeta-carotene (or isomer);Brittonxanthin (or isomer);Xipholenin (or isomer);Rhodobacterioxanthin (or is…
Beta Oxidation of Very Long Chain Fatty Acids	1.41108	0.106	0.315476	25	7	0.28	1	['DL-Acetylcarnitine (or isomer)', 'Lignoceric acid (or isomer)', 'FA 24:0', 'Acetyl-carnitine (polar_neg RT=1.27)', 'Acetyl-carnitine (polar_neg RT=5.19)']	0.974694	1.41108	DL-Acetylcarnitine (or isomer);Lignoceric acid (or isomer);FA 24:0;Acetyl-carnitine (polar_neg RT=1.27);Acetyl-carnitine (polar_neg RT=5.19)
C24 bile acids, alcohols, and derivatives [ST0401]	-1.08507	0.112	0.321429	450	10	0.0222222	0	['3alpha,7beta,22chi-Trihydroxy-5beta-cholan-24-oic Acid (or isomer)', '3,12-Dioxo-5beta-chol-8(14)-en-24-oic Acid (or isomer)', '3,7,12-Trioxochola-1,4-dien-24-oic Acid (or isomer)', '3alpha-Hydroxy-7,12-dioxo-5beta-cholan-24-oic Acid (or isomer)', '3beta,9alpha,11beta-Trihydroxy-5beta-cholan-24-oic Acid (or isomer)', 'Petasitosterone B (or isomer)']	0.950782	1.08507	3alpha,7beta,22chi-Trihydroxy-5beta-cholan-24-oic Acid (or isomer);3,12-Dioxo-5beta-chol-8(14)-en-24-oic Acid (or isomer);3,7,12-Trioxochola-1,4-dien-24-oic Acid (or isomer);3alpha-Hydroxy-7,12-dioxo-5beta-cholan-24-oic Acid (or isomer);3beta,9alpha,11beta-Trihydroxy-5beta-cholan-24-oic Acid (or isomer);Petasitosterone B (or isomer)
Prostaglandins [FA0301]	-1.0147	0.121	0.321429	208	5	0.0240385	0	['10,17-diepi-17-F2c-dihomo-IsoP (or isomer)', '2-glyceryl-PGH2 (or isomer)', '13,14-Dihydro-15-keto-PGE2 (or isomer)', 'Prostaglandin H1 (or isomer)', '13,14-dihydro-PGE1 (or isomer)']	0.917215	1.0147	10,17-diepi-17-F2c-dihomo-IsoP (or isomer);2-glyceryl-PGH2 (or isomer);13,14-Dihydro-15-keto-PGE2 (or isomer);Prostaglandin H1 (or isomer);13,14-dihydro-PGE1 (or isomer)
Methionine Metabolism	1.17224	0.121	0.321429	41	9	0.219512	3	['2-Amino-3-hydroxypropanoic acid (or isomer)', 'Sarcosine', 'Methionine', "5'-Methylthioadenosine", 'Phosphoric acid (or isomer)', 'Serine', 'AMP', 'Glycine', 'Adenosine']	0.917215	1.17224	2-Amino-3-hydroxypropanoic acid (or isomer);Sarcosine;Methionine;5'-Methylthioadenosine;Phosphoric acid (or isomer);Serine;AMP;Glycine;Adenosine
Triacylglycerols [GL0301]	1.14846	0.122	0.321429	6902	34	0.00492611	9	['TG(12:0/12:0/14:1(9Z))[iso3] (or isomer)', 'TG(13:0/13:0/14:1(9Z))[iso3] (or isomer)', 'TG(16:0/16:0/19:0)[iso3] (or isomer)', 'TG(13:0/19:1(9Z)/20:0)[iso6] (or isomer)', 'TG(14:0/18:3(9Z,12Z,15Z)/22:4(7Z,10Z,13Z,16Z))[iso6] (or isomer)', 'TG(17:1(9Z)/18:0/19:0)[iso6] (or isomer)', 'TG(14:0/18:0/22:0)[iso6] (or isomer)', 'TG(16:1(9Z)/18:0/22:5(7Z,10Z,13Z,16Z,19Z))[iso6] (or isomer)', 'TG(17:2(9…	0.91364	1.14846	TG(12:0/12:0/14:1(9Z))[iso3] (or isomer);TG(13:0/13:0/14:1(9Z))[iso3] (or isomer);TG(16:0/16:0/19:0)[iso3] (or isomer);TG(13:0/19:1(9Z)/20:0)[iso6] (or isomer);TG(14:0/18:3(9Z,12Z,15Z)/22:4(7Z,10Z,13Z,16Z))[iso6] (or isomer);TG(17:1(9Z)/18:0/19:0)[iso6] (or isomer);TG(14:0/18:0/22:0)[iso6] (or isomer);TG(16:1(9Z)/18:0/22:5(7Z,10Z,13Z,16Z,19Z))[iso6] (or isomer);TG(17:2(9Z,12Z)/18:3(6Z,9Z,12Z)/22:…
Plasmalogen Synthesis	1.2241	0.124	0.321429	20	4	0.2	2	['Phosphoric acid (or isomer)', 'Dihydroxyacetone phosphate', 'CMP-arabinose', 'CDP-Ethanolamine']	0.906578	1.2241	Phosphoric acid (or isomer);Dihydroxyacetone phosphate;CMP-arabinose;CDP-Ethanolamine
Gluconeogenesis	1.18068	0.125	0.321429	39	21	0.538462	4	['Glucose', 'Lactic acid', 'Phosphoric acid (or isomer)', 'Oxaloacetic acid (or isomer)', 'Malic acid', 'Oxoglutaric acid', 'Dihydroxyacetone phosphate', 'Phosphoglyceric acid', 'Glucose 6-phosphate', 'Fructose 1,6-bisphosphate']	0.90309	1.18068	Glucose;Lactic acid;Phosphoric acid (or isomer);Oxaloacetic acid (or isomer);Malic acid;Oxoglutaric acid;Dihydroxyacetone phosphate;Phosphoglyceric acid;Glucose 6-phosphate;Fructose 1,6-bisphosphate
Propanoate Metabolism	1.22099	0.126	0.321429	52	5	0.0961538	1	['Propionic acid', 'Phosphoric acid (or isomer)', 'FA 4:1;O2', 'Oxoglutaric acid', 'AMP']	0.899629	1.22099	Propionic acid;Phosphoric acid (or isomer);FA 4:1;O2;Oxoglutaric acid;AMP
Phenylalanine and Tyrosine Metabolism	1.20057	0.132	0.325397	20	7	0.35	2	['Tyrosine', 'Oxoglutaric acid', 'Phenylalanine', 'AMP', 'Fumaric acid']	0.879426	1.20057	Tyrosine;Oxoglutaric acid;Phenylalanine;AMP;Fumaric acid
Diacylglycerophosphoethanolamines [GP0201]	1.12897	0.133	0.325397	1035	17	0.0164251	2	['PE(15:1(9Z)/22:2(13Z,16Z)) (or isomer)', 'PE-NMe(11:0/11:0) (or isomer)', 'PE(12:0/12:0) (or isomer)', 'PE(14:1(9Z)/14:1(9Z)) (or isomer)', 'PE(15:1(9Z)/17:0) (or isomer)', 'PE 34:1', 'PE(22:2(13Z,16Z)/13:0) (or isomer)', 'PE(16:1(9Z)/20:4(5Z,8Z,11Z,14Z)) (or isomer)', 'PE(20:0/16:0) (or isomer)', 'PE(18:3(6Z,9Z,12Z)/20:5(5Z,8Z,11Z,14Z,17Z)) (or isomer)', 'PE(20:1(11Z)/20:5(5Z,8Z,11Z,14Z,17Z)) …	0.876148	1.12897	PE(15:1(9Z)/22:2(13Z,16Z)) (or isomer);PE-NMe(11:0/11:0) (or isomer);PE(12:0/12:0) (or isomer);PE(14:1(9Z)/14:1(9Z)) (or isomer);PE(15:1(9Z)/17:0) (or isomer);PE 34:1;PE(22:2(13Z,16Z)/13:0) (or isomer);PE(16:1(9Z)/20:4(5Z,8Z,11Z,14Z)) (or isomer);PE(20:0/16:0) (or isomer);PE(18:3(6Z,9Z,12Z)/20:5(5Z,8Z,11Z,14Z,17Z)) (or isomer);PE(20:1(11Z)/20:5(5Z,8Z,11Z,14Z,17Z)) (or isomer);PE(19:0/22:4(7Z,10Z,…
Isoprostanes [FA0311]	-1.02547	0.142	0.325397	330	16	0.0484848	0	['10,17-diepi-17-F2c-dihomo-IsoP (or isomer)']	0.847712	1.02547
C10 isoprenoids (monoterpenes) [PR0102]	-1.00836	0.148	0.325397	217	8	0.0368664	0	['8-Epiiridodial glucoside (or isomer)', 'Iridotrial glucoside (or isomer)', 'Aucubin (or isomer)', 'Ixoside (or isomer)', 'Deoxyloganin tetraacetate (or isomer)']	0.829738	1.00836	8-Epiiridodial glucoside (or isomer);Iridotrial glucoside (or isomer);Aucubin (or isomer);Ixoside (or isomer);Deoxyloganin tetraacetate (or isomer)
Fatty acyl carnitines [FA0707]	-1.09137	0.15	0.325397	122	31	0.254098	2	['DL-Acetylcarnitine (or isomer)', 'O-propanoyl-carnitine (or isomer)', 'Propionylcarnitine (or isomer)', 'O-butanoyl-carnitine (or isomer)', 'Hydroxypropionylcarnitine (or isomer)', 'CAR 4:1;2Me (or isomer)', '3-hydroxybutyrylcarnitine (or isomer)', 'hydroxyisovaleroyl carnitine (or isomer)', 'CAR 12:0', 'Cervonyl carnitine (or isomer)', 'Acetyl-carnitine (polar_neg RT=1.27)', 'Acetyl-carnitine …	0.823909	1.09137	DL-Acetylcarnitine (or isomer);O-propanoyl-carnitine (or isomer);Propionylcarnitine (or isomer);O-butanoyl-carnitine (or isomer);Hydroxypropionylcarnitine (or isomer);CAR 4:1;2Me (or isomer);3-hydroxybutyrylcarnitine (or isomer);hydroxyisovaleroyl carnitine (or isomer);CAR 12:0;Cervonyl carnitine (or isomer);Acetyl-carnitine (polar_neg RT=1.27);Acetyl-carnitine (polar_neg RT=5.19);Butenylcarnitin…
Other Octadecanoids [FA0200]	-0.992153	0.152	0.325397	384	22	0.0572917	1	['18-Hydroxy-9S,10R-epoxy-stearic acid (or isomer)', 'Vaccelenic acid (or isomer)', '13-keto-9Z-octadecenoic acid (or isomer)', '10-hydroxy-12Z-octadecenoic acid (or isomer)', '3R-hydroxy-octadecanoic acid (or isomer)', '12(13)Ep-9-KODE (or isomer)', '12R,13S-epoxy-9S-hydroxy-10E-octadecenoic acid (or isomer)', '10S-HpOME (or isomer)', '9,12,13-TriHOME (or isomer)']	0.818156	0.992153	18-Hydroxy-9S,10R-epoxy-stearic acid (or isomer);Vaccelenic acid (or isomer);13-keto-9Z-octadecenoic acid (or isomer);10-hydroxy-12Z-octadecenoic acid (or isomer);3R-hydroxy-octadecanoic acid (or isomer);12(13)Ep-9-KODE (or isomer);12R,13S-epoxy-9S-hydroxy-10E-octadecenoic acid (or isomer);10S-HpOME (or isomer);9,12,13-TriHOME (or isomer)
Amino Sugar Metabolism	1.11581	0.153	0.325397	45	8	0.177778	1	['(-)-N-Acetylneuraminic acid', 'Phosphoric acid (or isomer)', 'Glutamine', 'Glucosamine 6-phosphate', 'UDP-GalNAc']	0.815309	1.11581	(-)-N-Acetylneuraminic acid;Phosphoric acid (or isomer);Glutamine;Glucosamine 6-phosphate;UDP-GalNAc
Fatty acyl homoserine lactones [FA0803]	-1.00953	0.153	0.325397	49	9	0.183673	0	['N-butanoyl-l-homoserine lactone (or isomer)', 'N-(3-oxo-butanoyl)-homoserine lactone (or isomer)', 'N-(3-oxo-pentanoyl)-homoserine lactone (or isomer)', 'N-(3-hydroxy-pentanoyl)-homoserine lactone (or isomer)', 'N-(3-oxo-heptanoyl)-homoserine lactone (or isomer)', 'N-(3-oxo-octanoyl)-homoserine lactone (or isomer)', 'N-heptanoyl-homoserine lactone (or isomer)', 'N-3-Hydroxyoctanoyl-L-homoserine…	0.815309	1.00953	N-butanoyl-l-homoserine lactone (or isomer);N-(3-oxo-butanoyl)-homoserine lactone (or isomer);N-(3-oxo-pentanoyl)-homoserine lactone (or isomer);N-(3-hydroxy-pentanoyl)-homoserine lactone (or isomer);N-(3-oxo-heptanoyl)-homoserine lactone (or isomer);N-(3-oxo-octanoyl)-homoserine lactone (or isomer);N-heptanoyl-homoserine lactone (or isomer);N-3-Hydroxyoctanoyl-L-homoserine lactone (or isomer);N-…
1-(1Z-alkenyl),2-acylglycerophosphoglycerols [GP0403]	-1.03938	0.155	0.325397	93	11	0.11828	3	['PG(P-18:0/14:1(9Z)) (or isomer)', 'PG(P-18:0/19:1(9Z)) (or isomer)', 'PG(P-16:0/22:1(11Z)) (or isomer)', 'PG(P-16:0/13:0) (or isomer)', 'PG(P-16:0/15:1(9Z)) (or isomer)', 'PG(P-16:0/15:0) (or isomer)', 'PG(P-20:0/12:0) (or isomer)', 'PG(P-16:0/18:4(6Z,9Z,12Z,15Z)) (or isomer)', 'PG(P-20:0/14:1(9Z)) (or isomer)', 'PG(P-18:0/16:0) (or isomer)', 'PG(P-16:0/19:1(9Z)) (or isomer)']	0.809668	1.03938	PG(P-18:0/14:1(9Z)) (or isomer);PG(P-18:0/19:1(9Z)) (or isomer);PG(P-16:0/22:1(11Z)) (or isomer);PG(P-16:0/13:0) (or isomer);PG(P-16:0/15:1(9Z)) (or isomer);PG(P-16:0/15:0) (or isomer);PG(P-20:0/12:0) (or isomer);PG(P-16:0/18:4(6Z,9Z,12Z,15Z)) (or isomer);PG(P-20:0/14:1(9Z)) (or isomer);PG(P-18:0/16:0) (or isomer);PG(P-16:0/19:1(9Z)) (or isomer)
Nicotinate and Nicotinamide Metabolism	1.11553	0.161	0.325397	32	7	0.21875	1	['Adenosine diphosphate ribose', 'Phosphoric acid (or isomer)', 'Ribose-1-arsenate (or isomer)', 'AMP', 'Glutamine']	0.793174	1.11553	Adenosine diphosphate ribose;Phosphoric acid (or isomer);Ribose-1-arsenate (or isomer);AMP;Glutamine
Pentose Phosphate Pathway	1.1128	0.161	0.325397	29	9	0.310345	2	['Phosphoric acid (or isomer)', 'Dihydroxyacetone phosphate', 'Gluconolactone', 'Glucose 6-phosphate', '6-phosphonatooxy-D-gluconate', 'Fructose 1,6-bisphosphate', 'AMP']	0.793174	1.1128	Phosphoric acid (or isomer);Dihydroxyacetone phosphate;Gluconolactone;Glucose 6-phosphate;6-phosphonatooxy-D-gluconate;Fructose 1,6-bisphosphate;AMP
Sulfates [ST0502]	-0.924633	0.162	0.325397	58	4	0.0689655	0	['Cholesterol sulfate (or isomer)', '5beta-Cyprinolsulfate (or isomer)', 'cortisol 21-sulfate (or isomer)', '3alpha-(Sulfonatooxy)-5beta-cholan-24-oate (or isomer)']	0.790485	0.924633	Cholesterol sulfate (or isomer);5beta-Cyprinolsulfate (or isomer);cortisol 21-sulfate (or isomer);3alpha-(Sulfonatooxy)-5beta-cholan-24-oate (or isomer)
1-alkyl,2-acylglycerophosphoethanolamines [GP0202]	1.10851	0.162	0.325397	96	4	0.0416667	2	['PE(O-20:0/22:4(7Z,10Z,13Z,16Z)) (or isomer)', 'PE(O-18:0/16:1(9Z)) (or isomer)', 'PE(O-18:0/19:1(9Z)) (or isomer)', 'PE(O-20:0/20:3(8Z,11Z,14Z)) (or isomer)']	0.790485	1.10851	PE(O-20:0/22:4(7Z,10Z,13Z,16Z)) (or isomer);PE(O-18:0/16:1(9Z)) (or isomer);PE(O-18:0/19:1(9Z)) (or isomer);PE(O-20:0/20:3(8Z,11Z,14Z)) (or isomer)
Glycolysis	1.06175	0.164	0.325397	30	17	0.566667	3	['Glucose', 'Phosphoric acid (or isomer)', 'Dihydroxyacetone phosphate', 'Phosphoglyceric acid', 'Glucose 6-phosphate', 'Fructose 1,6-bisphosphate']	0.785156	1.06175	Glucose;Phosphoric acid (or isomer);Dihydroxyacetone phosphate;Phosphoglyceric acid;Glucose 6-phosphate;Fructose 1,6-bisphosphate
Diacylglycerophosphoglycerols [GP0401]	0.988398	0.178	0.347656	976	26	0.0266393	8	['PG(18:2(9Z,12Z)/14:1(9Z)) (or isomer)', 'PG(18:1(9Z)/17:0) (or isomer)', 'PG(19:0/16:0) (or isomer)', 'PG(20:1(11Z)/20:1(11Z)) (or isomer)', 'PG(22:1(11Z)/22:0) (or isomer)', 'PG 30:0', 'PG 32:0', 'PG(12:0/21:0) (or isomer)', 'PG 34:1', 'PG(16:0/18:0(11Cp)) (or isomer)', 'PG(18:0/17:0) (or isomer)', 'PG(20:1(11Z)/17:1(9Z)) (or isomer)', 'PG 39:4', 'PG(22:0/18:3(6Z,9Z,12Z)) (or isomer)', 'PG(22:…	0.74958	0.988398	PG(18:2(9Z,12Z)/14:1(9Z)) (or isomer);PG(18:1(9Z)/17:0) (or isomer);PG(19:0/16:0) (or isomer);PG(20:1(11Z)/20:1(11Z)) (or isomer);PG(22:1(11Z)/22:0) (or isomer);PG 30:0;PG 32:0;PG(12:0/21:0) (or isomer);PG 34:1;PG(16:0/18:0(11Cp)) (or isomer);PG(18:0/17:0) (or isomer);PG(20:1(11Z)/17:1(9Z)) (or isomer);PG 39:4;PG(22:0/18:3(6Z,9Z,12Z)) (or isomer);PG(22:2(13Z,16Z)/18:0) (or isomer);PG(22:6(4Z,7Z,1…
Valine, Leucine, and Isoleucine Degradation	1.02541	0.184	0.353846	77	8	0.103896	1	['(R)-b-amino-isobutyric acid (or isomer)', '3S-methyl-2-oxo-pentanoic acid (or isomer)', 'beta-Aminoisobutyric acid', 'Phosphoric acid (or isomer)', 'FA 4:1;O2', 'Isoleucine', 'Oxoglutaric acid']	0.735182	1.02541	(R)-b-amino-isobutyric acid (or isomer);3S-methyl-2-oxo-pentanoic acid (or isomer);beta-Aminoisobutyric acid;Phosphoric acid (or isomer);FA 4:1;O2;Isoleucine;Oxoglutaric acid
Diacylglycerols [GL0201]	-0.951952	0.187	0.354167	546	14	0.025641	5	['DG(12:0/12:0/0:0)[iso2] (or isomer)', 'DG(14:0/14:0/0:0) (or isomer)', 'DG(12:0/17:0/0:0)[iso2] (or isomer)', 'DG(12:0/20:5(5Z,8Z,11Z,14Z,17Z)/0:0)[iso2] (or isomer)', 'DG(14:1(9Z)/18:3(9Z,12Z,15Z)/0:0)[iso2] (or isomer)', 'DG(12:0/21:0/0:0)[iso2] (or isomer)', 'DG(12:0/22:6(4Z,7Z,10Z,13Z,16Z,19Z)/0:0)[iso2] (or isomer)', 'DG(14:0/20:4(5Z,8Z,11Z,14Z)/0:0)[iso2] (or isomer)', 'DG(17:0/17:2(9Z,12…	0.728158	0.951952	DG(12:0/12:0/0:0)[iso2] (or isomer);DG(14:0/14:0/0:0) (or isomer);DG(12:0/17:0/0:0)[iso2] (or isomer);DG(12:0/20:5(5Z,8Z,11Z,14Z,17Z)/0:0)[iso2] (or isomer);DG(14:1(9Z)/18:3(9Z,12Z,15Z)/0:0)[iso2] (or isomer);DG(12:0/21:0/0:0)[iso2] (or isomer);DG(12:0/22:6(4Z,7Z,10Z,13Z,16Z,19Z)/0:0)[iso2] (or isomer);DG(14:0/20:4(5Z,8Z,11Z,14Z)/0:0)[iso2] (or isomer);DG(17:0/17:2(9Z,12Z)/0:0)[iso2] (or isomer);…
Malate-Aspartate Shuttle	0.96366	0.193	0.360075	10	5	0.5	2	['Aspartic acid', 'Oxaloacetic acid (or isomer)', 'Malic acid', 'Oxoglutaric acid']	0.714443	0.96366	Aspartic acid;Oxaloacetic acid (or isomer);Malic acid;Oxoglutaric acid
Sphingolipid Metabolism	-0.889821	0.201	0.363176	58	10	0.172414	0	['2-Amino-3-hydroxypropanoic acid (or isomer)', 'Phosphoethanolamine', 'Glucose', 'Phosphoric acid (or isomer)', 'Serine']	0.696804	0.889821	2-Amino-3-hydroxypropanoic acid (or isomer);Phosphoethanolamine;Glucose;Phosphoric acid (or isomer);Serine
Glycine and Serine Metabolism	0.947934	0.203	0.363176	60	18	0.3	4	['2-Amino-3-hydroxypropanoic acid (or isomer)', '2S-amino-3-oxo-butanoic acid (or isomer)', '5-Amino-levulinic acid (or isomer)', 'Sarcosine', 'Guanidoacetic acid', 'Aminolevulinic Acid', 'Methionine', 'Glyoxylic acid (or isomer)', 'Phosphoric acid (or isomer)', 'Serine', 'Oxoglutaric acid', 'Phosphoglyceric acid', 'AMP', 'Glycine', 'Creatine']	0.692504	0.947934	2-Amino-3-hydroxypropanoic acid (or isomer);2S-amino-3-oxo-butanoic acid (or isomer);5-Amino-levulinic acid (or isomer);Sarcosine;Guanidoacetic acid;Aminolevulinic Acid;Methionine;Glyoxylic acid (or isomer);Phosphoric acid (or isomer);Serine;Oxoglutaric acid;Phosphoglyceric acid;AMP;Glycine;Creatine
Glucose-Alanine Cycle	0.974352	0.208	0.363176	11	4	0.363636	1	['Glucose', 'Oxoglutaric acid']	0.681937	0.974352	Glucose;Oxoglutaric acid
Starch and Sucrose Metabolism	0.953488	0.209	0.363176	39	14	0.358974	1	['Glucose', 'Phosphoric acid (or isomer)', 'Phosphoglyceric acid', 'L-Altruronic acid', 'Pectic acid', 'Glucose 6-phosphate', 'UDP-galacturonic acid', 'Cellobiose', 'Maltose']	0.679854	0.953488	Glucose;Phosphoric acid (or isomer);Phosphoglyceric acid;L-Altruronic acid;Pectic acid;Glucose 6-phosphate;UDP-galacturonic acid;Cellobiose;Maltose
Monoacylglycerophosphoethanolamines [GP0205]	0.947386	0.21	0.363176	74	7	0.0945946	2	['PE(0:0/14:1(9Z)) (or isomer)', 'PE(17:2(9Z,12Z)/0:0) (or isomer)', 'LPE 18:1', 'PE(18:1(9Z)/0:0) (or isomer)', 'PE(0:0/20:4(8Z,11Z,14Z,17Z)) (or isomer)', 'PE(18:2(9Z,12Z)/0:0) (or isomer)', 'PE(18:1(11Z)/0:0) (or isomer)']	0.677781	0.947386	PE(0:0/14:1(9Z)) (or isomer);PE(17:2(9Z,12Z)/0:0) (or isomer);LPE 18:1;PE(18:1(9Z)/0:0) (or isomer);PE(0:0/20:4(8Z,11Z,14Z,17Z)) (or isomer);PE(18:2(9Z,12Z)/0:0) (or isomer);PE(18:1(11Z)/0:0) (or isomer)
N-acyl amines [FA0802]	-0.865242	0.214	0.363176	381	32	0.0839895	2	['Tetrahydrobungeanool (or isomer)', 'N-(3-oxo-dodecanoyl)-homoserine thiolactone (or isomer)', 'N-butyl arachidonoyl amine (or isomer)', 'N-benzyl-9-oxo-10E,12Z-octadecadienamide (or isomer)', 'N-(15-methyl-2,3,4-trihydroxy-hexadecanoyl)-glycine (or isomer)', 'N-arachidonoyl alanine (or isomer)', 'N-(3,4-dimethoxybenzyl)-hexadecanamide (or isomer)', '(5E,7E)-8-[(3aS,4R,5R,7aR)-4-[(1Z,3E)-5-oxo-5…	0.669586	0.865242	Tetrahydrobungeanool (or isomer);N-(3-oxo-dodecanoyl)-homoserine thiolactone (or isomer);N-butyl arachidonoyl amine (or isomer);N-benzyl-9-oxo-10E,12Z-octadecadienamide (or isomer);N-(15-methyl-2,3,4-trihydroxy-hexadecanoyl)-glycine (or isomer);N-arachidonoyl alanine (or isomer);N-(3,4-dimethoxybenzyl)-hexadecanamide (or isomer);(5E,7E)-8-[(3aS,4R,5R,7aR)-4-[(1Z,3E)-5-oxo-5-(2-methyl-butylamino)-…
Galactose Metabolism	-0.89671	0.215	0.363176	64	19	0.296875	0	['Glucose', 'Phosphoric acid (or isomer)', 'Glucose 6-phosphate', 'Cellobiose', 'Maltose', 'Stachyose']	0.667562	0.89671	Glucose;Phosphoric acid (or isomer);Glucose 6-phosphate;Cellobiose;Maltose;Stachyose
Ceramide phosphoethanolamines [SP0302]	-0.815096	0.23	0.378289	97	7	0.0721649	1	['CerPE(d14:2(4E,6E)/16:0) (or isomer)', 'CerPE(d15:1(4E)/20:0(2OH)) (or isomer)', 'CerPE(d16:1(4E)/20:1(11Z)(2OH)) (or isomer)', 'EPC 15:1;O2/22:0 (or isomer)', 'CerPE(d16:1(4E)/20:0(2OH)) (or isomer)', 'CerPE(d16:2(4E,6E)/22:0) (or isomer)', 'CerPE(d16:2(4E,6E)/23:0) (or isomer)']	0.638272	0.815096	CerPE(d14:2(4E,6E)/16:0) (or isomer);CerPE(d15:1(4E)/20:0(2OH)) (or isomer);CerPE(d16:1(4E)/20:1(11Z)(2OH)) (or isomer);EPC 15:1;O2/22:0 (or isomer);CerPE(d16:1(4E)/20:0(2OH)) (or isomer);CerPE(d16:2(4E,6E)/22:0) (or isomer);CerPE(d16:2(4E,6E)/23:0) (or isomer)
Ergosterols and C24-methyl derivatives [ST0103]	0.881599	0.23	0.378289	322	10	0.0310559	1	['6alpha-Hydroxycastasterone (or isomer)', '(22E,24R)-15alpha-hydroxyergosta-4,6,8(14),22-tetraen-3-one (or isomer)', 'Conicasterol B (or isomer)', 'Stoloniferone O (or isomer)', '(22E,24R)-5alpha,6alpha-epoxy3beta,7alpha,14beta-trihydroxy-ergosta-8,22,dien-15-one (or isomer)', '11-acetoxy-3beta,6alpha-dihydroxy-24-methyl-27-nor-9,11-seco-5alpha-cholesta-7,22E-dien-9-one (or isomer)', 'Ehrenstero…	0.638272	0.881599	6alpha-Hydroxycastasterone (or isomer);(22E,24R)-15alpha-hydroxyergosta-4,6,8(14),22-tetraen-3-one (or isomer);Conicasterol B (or isomer);Stoloniferone O (or isomer);(22E,24R)-5alpha,6alpha-epoxy3beta,7alpha,14beta-trihydroxy-ergosta-8,22,dien-15-one (or isomer);11-acetoxy-3beta,6alpha-dihydroxy-24-methyl-27-nor-9,11-seco-5alpha-cholesta-7,22E-dien-9-one (or isomer);Ehrensteroid D (or isomer);6be…
Rhamnolipids [FA1303]	-0.816382	0.242	0.387346	20	4	0.2	0	['Dokdolipid A (or isomer)', '3-O-alpha-L-rhamnopyranosyl-3-hydroxyoctanoyl-3-hydroxydecanoic acid (or isomer)', '3-O-alpha-L-rhamnopyranosyl-3-hydroxydecanoyl-3-hydroxydecanoic acid (or isomer)', '3-O-alpha-L-rhamnopyranosyl-3-hydroxyundecanoyl-3-hydroxydecanoic acid (or isomer)']	0.616185	0.816382	Dokdolipid A (or isomer);3-O-alpha-L-rhamnopyranosyl-3-hydroxyoctanoyl-3-hydroxydecanoic acid (or isomer);3-O-alpha-L-rhamnopyranosyl-3-hydroxydecanoyl-3-hydroxydecanoic acid (or isomer);3-O-alpha-L-rhamnopyranosyl-3-hydroxyundecanoyl-3-hydroxydecanoic acid (or isomer)
Short fatty esters [FA0710]	-0.846299	0.244	0.387346	501	7	0.0139721	0	['Ethyl octynecarboxylate (or isomer)', '(+/-)-Ethyl 2-hydroxy-3-methylvalerate (or isomer)', '7Z,9E,11-Dodecatrienyl acetate (or isomer)', '(Z)-11-Hexadecenyl formate (or isomer)', '3-Hydroxynonyl acetate (or isomer)']	0.61261	0.846299	Ethyl octynecarboxylate (or isomer);(+/-)-Ethyl 2-hydroxy-3-methylvalerate (or isomer);7Z,9E,11-Dodecatrienyl acetate (or isomer);(Z)-11-Hexadecenyl formate (or isomer);3-Hydroxynonyl acetate (or isomer)
1-alkyl,2-acylglycerophosphoserines [GP0302]	0.836664	0.246	0.387346	93	5	0.0537634	1	['PS(O-18:0/17:1(9Z)) (or isomer)', 'PS(O-16:0/12:0) (or isomer)', 'PS(O-18:0/12:0) (or isomer)', 'PS(O-20:0/15:0) (or isomer)', 'PS(O-20:0/21:0) (or isomer)']	0.609065	0.836664	PS(O-18:0/17:1(9Z)) (or isomer);PS(O-16:0/12:0) (or isomer);PS(O-18:0/12:0) (or isomer);PS(O-20:0/15:0) (or isomer);PS(O-20:0/21:0) (or isomer)
1-(1Z-alkenyl),2-acylglycerophosphoserines [GP0303]	-0.783415	0.248	0.387346	93	6	0.0645161	0	['PS(P-16:0/15:0) (or isomer)', 'PS(P-20:0/16:0) (or isomer)', 'PS(P-18:0/20:1(11Z)) (or isomer)', 'PS(P-16:0/21:0) (or isomer)', 'PS(P-16:0/12:0) (or isomer)', 'PS(P-20:0/22:6(4Z,7Z,10Z,13Z,16Z,19Z)) (or isomer)']	0.605548	0.783415	PS(P-16:0/15:0) (or isomer);PS(P-20:0/16:0) (or isomer);PS(P-18:0/20:1(11Z)) (or isomer);PS(P-16:0/21:0) (or isomer);PS(P-16:0/12:0) (or isomer);PS(P-20:0/22:6(4Z,7Z,10Z,13Z,16Z,19Z)) (or isomer)
C15 isoprenoids (sesquiterpenes) [PR0103]	-0.827862	0.251	0.387346	367	9	0.0245232	1	['Leptotriene (or isomer)', 'Elephantopinolide M (or isomer)', 'Macrophyllic acid B (or isomer)', 'Tutin (or isomer)', 'Canangalia C (or isomer)', 'Ustusolate G (or isomer)', 'farnesyl triphosphate (or isomer)', 'Gossypol (or isomer)']	0.600326	0.827862	Leptotriene (or isomer);Elephantopinolide M (or isomer);Macrophyllic acid B (or isomer);Tutin (or isomer);Canangalia C (or isomer);Ustusolate G (or isomer);farnesyl triphosphate (or isomer);Gossypol (or isomer)
Fatty acid estolides [FA0709]	-0.816101	0.262	0.396084	166	13	0.0783133	1	['FAHFA(10:0/3-O-10:0) (or isomer)', 'FAHFA(14:0/3-O-8:0) (or isomer)', 'FAHFA(12:0/3-O-10:0) (or isomer)', 'FAHFA(2:0/2-O-24:0) (or isomer)', 'FAHFA(3:0/2-O-23:0) (or isomer)', 'FAHFA(2:0/2-O-25:0) (or isomer)', 'FAHFA(16:0/9-O-14:0) (or isomer)', 'Mayolene-16 (or isomer)', 'FAHFA(18:0/13-O-16:0) (or isomer)', 'Mayolene-17 (or isomer)', 'FAHFA(18:1(9Z)/5-O-18:0) (or isomer)', 'FAHFA 36:0;O', 'Ma…	0.581699	0.816101	FAHFA(10:0/3-O-10:0) (or isomer);FAHFA(14:0/3-O-8:0) (or isomer);FAHFA(12:0/3-O-10:0) (or isomer);FAHFA(2:0/2-O-24:0) (or isomer);FAHFA(3:0/2-O-23:0) (or isomer);FAHFA(2:0/2-O-25:0) (or isomer);FAHFA(16:0/9-O-14:0) (or isomer);Mayolene-16 (or isomer);FAHFA(18:0/13-O-16:0) (or isomer);Mayolene-17 (or isomer);FAHFA(18:1(9Z)/5-O-18:0) (or isomer);FAHFA 36:0;O;Mayolene-19 (or isomer)
Fructose and Mannose Degradation	0.79191	0.263	0.396084	45	14	0.311111	2	['Glucose', 'Phosphoric acid (or isomer)', 'Dihydroxyacetone phosphate', 'Fucose 1-phosphate (or isomer)', 'Glucose 6-phosphate', 'Fructose 1,6-bisphosphate']	0.580044	0.79191	Glucose;Phosphoric acid (or isomer);Dihydroxyacetone phosphate;Fucose 1-phosphate (or isomer);Glucose 6-phosphate;Fructose 1,6-bisphosphate
Glycerolipid Metabolism	0.81711	0.278	0.402778	28	4	0.142857	2	['Phosphoric acid (or isomer)', 'Dihydroxyacetone phosphate', 'Glycerophosphoric acid', 'Phosphoglyceric acid']	0.555955	0.81711	Phosphoric acid (or isomer);Dihydroxyacetone phosphate;Glycerophosphoric acid;Phosphoglyceric acid
Phospholipid Biosynthesis	0.83366	0.28	0.402778	39	8	0.205128	2	['PG 32:0', 'Dihydroxyacetone phosphate', 'Glycerophosphoric acid', 'Citicoline (or isomer)', 'CDP-choline']	0.552842	0.83366	PG 32:0;Dihydroxyacetone phosphate;Glycerophosphoric acid;Citicoline (or isomer);CDP-choline
Steroidogenesis	-0.704469	0.282	0.402778	82	11	0.134146	0	['corticosterone (or isomer)', 'Urocortisone (or isomer)', 'Tetrahydrocortisol (or isomer)', '5a-Tetrahydrocortisol (or isomer)']	0.549751	0.704469	corticosterone (or isomer);Urocortisone (or isomer);Tetrahydrocortisol (or isomer);5a-Tetrahydrocortisol (or isomer)
Fatty acyl glycosides of mono- and disaccharides [FA1301]	-0.756108	0.286	0.402778	61	10	0.163934	2	['2,6-Dimethyl-6-O-beta-D-quinovopyranosyl-7-octadecenoic acid (or isomer)', 'Glucosyl 25-hydroxyhexacosanoate (or isomer)', '1-(O-alpha-D-glucopyranosyl)-(1,3S,25R)-hexacosanetriol (or isomer)', '1-(O-alpha-D-glucopyranosyl)-(1,3S,27R)-octacosanetriol (or isomer)', '1-(O-alpha-D-glucopyranosyl)-3-keto-(1,25R,27R)-octacosanetriol (or isomer)', '(3S,5R,6S,7E,9x)-7-Megastigmene-3,6,9-triol 9-glucos…	0.543634	0.756108	2,6-Dimethyl-6-O-beta-D-quinovopyranosyl-7-octadecenoic acid (or isomer);Glucosyl 25-hydroxyhexacosanoate (or isomer);1-(O-alpha-D-glucopyranosyl)-(1,3S,25R)-hexacosanetriol (or isomer);1-(O-alpha-D-glucopyranosyl)-(1,3S,27R)-octacosanetriol (or isomer);1-(O-alpha-D-glucopyranosyl)-3-keto-(1,25R,27R)-octacosanetriol (or isomer);(3S,5R,6S,7E,9x)-7-Megastigmene-3,6,9-triol 9-glucoside (or isomer)
Tyrosine Metabolism	0.747193	0.286	0.402778	62	12	0.193548	2	['Tyrosine', 'Topaquinone (or isomer)', 'Aspartic acid', 'Oxaloacetic acid (or isomer)', 'Oxoglutaric acid', '3,4-Dihydroxymandelic acid (or isomer)', 'D-Dopachrome (or isomer)', 'Fumaric acid']	0.543634	0.747193	Tyrosine;Topaquinone (or isomer);Aspartic acid;Oxaloacetic acid (or isomer);Oxoglutaric acid;3,4-Dihydroxymandelic acid (or isomer);D-Dopachrome (or isomer);Fumaric acid
C21 steroids (gluco/mineralocorticoids, progestogins) and derivatives [ST0203]	-0.714047	0.287	0.402778	164	9	0.054878	0	['corticosterone (or isomer)', '(17S)-4,6-pregnadiene-3,12,20-trione. (or isomer)', 'Urocortisone (or isomer)', 'Tetrahydrocortisol (or isomer)', '5a-Tetrahydrocortisol (or isomer)']	0.542118	0.714047	corticosterone (or isomer);(17S)-4,6-pregnadiene-3,12,20-trione. (or isomer);Urocortisone (or isomer);Tetrahydrocortisol (or isomer);5a-Tetrahydrocortisol (or isomer)
Lactose Synthesis	0.760267	0.29	0.402778	26	10	0.384615	1	['Glucose', 'Phosphoric acid (or isomer)', 'UMP', 'Cellobiose', 'Maltose']	0.537602	0.760267	Glucose;Phosphoric acid (or isomer);UMP;Cellobiose;Maltose
Cardiolipin Biosynthesis	0.755891	0.306	0.405941	10	4	0.4	2	['Phosphoric acid (or isomer)', 'Dihydroxyacetone phosphate', 'Glycerophosphoric acid', 'CMP-arabinose']	0.514279	0.755891	Phosphoric acid (or isomer);Dihydroxyacetone phosphate;Glycerophosphoric acid;CMP-arabinose
Pterocarpans [PK1207]	-0.68573	0.306	0.405941	159	5	0.0314465	0	['Isomedicarpin (or isomer)', '4-Hydroxydemethylmedicarpin (or isomer)', 'Sphenostylin A (or isomer)', 'Gangetin (or isomer)', "Medicarpin 3-O-(6'-malonylgluclside) (or isomer)"]	0.514279	0.68573	Isomedicarpin (or isomer);4-Hydroxydemethylmedicarpin (or isomer);Sphenostylin A (or isomer);Gangetin (or isomer);Medicarpin 3-O-(6'-malonylgluclside) (or isomer)
Other Steroid conjugates [ST0505]	-0.670032	0.308	0.405941	67	5	0.0746269	0	['24-hydroxymethyl-squalamine (or isomer)', 'Linckoside K (or isomer)', 'Leucocholic Acid (or isomer)', '3beta-[[3-[(4-Aminobutyl)amino]propyl]amino]-24-oxo-5alpha-cholestane-7alpha,26-diol 26-sulfate (or isomer)', 'Oryzanol (or isomer)']	0.511449	0.670032	24-hydroxymethyl-squalamine (or isomer);Linckoside K (or isomer);Leucocholic Acid (or isomer);3beta-[[3-[(4-Aminobutyl)amino]propyl]amino]-24-oxo-5alpha-cholestane-7alpha,26-diol 26-sulfate (or isomer);Oryzanol (or isomer)
Phosphatidylcholine Biosynthesis	0.756522	0.308	0.405941	16	7	0.4375	1	['Phosphoethanolamine', 'Citicoline (or isomer)', 'CMP-arabinose', 'CDP-Ethanolamine', 'CDP-choline']	0.511449	0.756522	Phosphoethanolamine;Citicoline (or isomer);CMP-arabinose;CDP-Ethanolamine;CDP-choline
Lactose Degradation	-0.677022	0.311	0.405941	13	11	0.846154	0	['Glucose', 'Phosphoric acid (or isomer)', 'Cellobiose', 'Maltose']	0.50724	0.677022	Glucose;Phosphoric acid (or isomer);Cellobiose;Maltose
Methoxy fatty acids [FA0108]	-0.65747	0.313	0.405941	35	4	0.114286	0	['9,9-dimethoxy-nonanoic acid (or isomer)', '2-Methoxy-5Z-hexadecenoic acid (or isomer)', '2-Methoxyhexadecanoic acid (or isomer)']	0.504456	0.65747	9,9-dimethoxy-nonanoic acid (or isomer);2-Methoxy-5Z-hexadecenoic acid (or isomer);2-Methoxyhexadecanoic acid (or isomer)
Nucleotide Sugars Metabolism	0.713115	0.319	0.405941	28	9	0.321429	0	['Glucose', 'Glucose 6-phosphate', 'UDP-galacturonic acid']	0.496209	0.713115	Glucose;Glucose 6-phosphate;UDP-galacturonic acid
Transfer of Acetyl Groups into Mitochondria	-0.657802	0.323	0.405941	23	6	0.26087	0	['Glucose', 'Phosphoric acid (or isomer)', 'Oxaloacetic acid (or isomer)', 'Malic acid']	0.490797	0.657802	Glucose;Phosphoric acid (or isomer);Oxaloacetic acid (or isomer);Malic acid
Pyruvate Metabolism	-0.626919	0.324	0.405941	48	7	0.145833	0	['Lactic acid', 'Phosphoric acid (or isomer)', 'Oxaloacetic acid (or isomer)', 'Malic acid', 'AMP']	0.489455	0.626919	Lactic acid;Phosphoric acid (or isomer);Oxaloacetic acid (or isomer);Malic acid;AMP
Trehalose Degradation	-0.693965	0.326	0.405941	12	10	0.833333	0	['Glucose', 'Phosphoric acid (or isomer)', 'Glucose 6-phosphate', 'Trehalose']	0.486782	0.693965	Glucose;Phosphoric acid (or isomer);Glucose 6-phosphate;Trehalose
Retinoids [PR0109]	-0.640172	0.328	0.405941	60	5	0.0833333	0	['All-Trans-3,4-Didehydro-Retinoic acid (or isomer)', '13-cis-retinol (or isomer)']	0.484126	0.640172	All-Trans-3,4-Didehydro-Retinoic acid (or isomer);13-cis-retinol (or isomer)
Cholesterol and derivatives [ST0101]	0.649829	0.34	0.416667	435	8	0.0183908	2	['Cucurbitacin S (or isomer)', '2-deoxy-20-hydroxy-5alpha-ecdysone 3-acetate (or isomer)', 'Ganoweberianic acid D (or isomer)', 'Ganoweberianic acid C (or isomer)', 'Ecdysone 22-linoleate (or isomer)', 'Ecdysone 22-oleate (or isomer)', '16:2-Glc-Cholesterol (or isomer)', 'Ponasteroside A (or isomer)']	0.468521	0.649829	Cucurbitacin S (or isomer);2-deoxy-20-hydroxy-5alpha-ecdysone 3-acetate (or isomer);Ganoweberianic acid D (or isomer);Ganoweberianic acid C (or isomer);Ecdysone 22-linoleate (or isomer);Ecdysone 22-oleate (or isomer);16:2-Glc-Cholesterol (or isomer);Ponasteroside A (or isomer)
Isoflavonoids [PK1205]	-0.613958	0.345	0.418689	509	11	0.021611	0	["5-Hydroxy-3',4'-methylenedioxy-6'',6''-dimethylpyrano[2'',3'':7,8]isoflavone (or isomer)", 'Ulexone B (or isomer)', 'Ononin (or isomer)', 'Lupinisoflavone H (or isomer)', 'Lupinisoflavone I (or isomer)', 'Volubilin (or isomer)', 'Isovolubilin (or isomer)', 'Cajaisoflavone (or isomer)', 'Glabrescione B (or isomer)', "Formononetin 7-O-(6''-acetylglucoside) (or isomer)", 'Formononetin 7-O-rutinosi…	0.462181	0.613958	5-Hydroxy-3',4'-methylenedioxy-6'',6''-dimethylpyrano[2'',3'':7,8]isoflavone (or isomer);Ulexone B (or isomer);Ononin (or isomer);Lupinisoflavone H (or isomer);Lupinisoflavone I (or isomer);Volubilin (or isomer);Isovolubilin (or isomer);Cajaisoflavone (or isomer);Glabrescione B (or isomer);Formononetin 7-O-(6''-acetylglucoside) (or isomer);Formononetin 7-O-rutinoside (or isomer)
Cardanolides and derivatives [ST0112]	-0.576971	0.354	0.425481	58	4	0.0689655	0	['cannogenin (or isomer)', 'Calotropin (or isomer)', 'digitalin (or isomer)']	0.450997	0.576971	cannogenin (or isomer);Calotropin (or isomer);digitalin (or isomer)
Glucuronides [ST0501]	-0.56082	0.373	0.444048	43	4	0.0930233	0	['Tetrahydroaldosterone-3-glucuronide (or isomer)', 'Cholic acid glucuronide (or isomer)', '25-Hydroxyvitamin D2-25-glucuronide (or isomer)', 'Cholestane-3,7,12,25-tetrol-3-glucuronide (or isomer)']	0.428291	0.56082	Tetrahydroaldosterone-3-glucuronide (or isomer);Cholic acid glucuronide (or isomer);25-Hydroxyvitamin D2-25-glucuronide (or isomer);Cholestane-3,7,12,25-tetrol-3-glucuronide (or isomer)
Taurine conjugates [ST0504]	-0.505062	0.38	0.444954	18	5	0.277778	0	['Tauroursodeoxycholic acid (or isomer)', 'Taurallocholic acid (or isomer)']	0.420216	0.505062	Tauroursodeoxycholic acid (or isomer);Taurallocholic acid (or isomer)
C20 isoprenoids (diterpenes) [PR0104]	-0.574298	0.385	0.444954	295	8	0.0271186	2	['Cembrene (or isomer)', 'Eremolactone (or isomer)', '16beta,17-dihydroxy-ent-kaurane-19-oic acid (or isomer)', '(+)-subersic acid (or isomer)', 'pedilstatin (or isomer)', 'Phytyl 2-O-methyl-dimethylarsinoylribose (or isomer)', 'Phytanic acid (or isomer)']	0.414539	0.574298	Cembrene (or isomer);Eremolactone (or isomer);16beta,17-dihydroxy-ent-kaurane-19-oic acid (or isomer);(+)-subersic acid (or isomer);pedilstatin (or isomer);Phytyl 2-O-methyl-dimethylarsinoylribose (or isomer);Phytanic acid (or isomer)
Neoflavonoids [PK1210]	-0.583621	0.387	0.444954	82	7	0.0853659	0	["(S)-4'-Hydroxy-4-methoxydalbergione (or isomer)", '6-Butyryl-5-hydroxy-4-phenylseselin (or isomer)', 'Mesuagin (or isomer)', 'Mesuol (or isomer)', 'Calophyllic acid (or isomer)', '1,2-Dihydro-5-hydroxy-2-(1-hydroxy-1-methylethyl)-4-(3-methylbutyryl)-6-phenylfurano[2,3-h][1]benzopyran-8-one (or isomer)', 'MAB3 (or isomer)']	0.412289	0.583621	(S)-4'-Hydroxy-4-methoxydalbergione (or isomer);6-Butyryl-5-hydroxy-4-phenylseselin (or isomer);Mesuagin (or isomer);Mesuol (or isomer);Calophyllic acid (or isomer);1,2-Dihydro-5-hydroxy-2-(1-hydroxy-1-methylethyl)-4-(3-methylbutyryl)-6-phenylfurano[2,3-h][1]benzopyran-8-one (or isomer);MAB3 (or isomer)
Porphyrin Metabolism	0.542691	0.388	0.444954	35	5	0.142857	0	['5-Amino-levulinic acid (or isomer)', 'Aminolevulinic Acid', 'UDP-galacturonic acid', 'Glycine']	0.411168	0.542691	5-Amino-levulinic acid (or isomer);Aminolevulinic Acid;UDP-galacturonic acid;Glycine
Bile Acid Biosynthesis	0.5445	0.398	0.446903	147	10	0.0680272	1	['Tauroursodeoxycholic acid (or isomer)', 'Taurallocholic acid (or isomer)', '5beta-Cyprinolsulfate (or isomer)', 'Taurine', 'Glycine']	0.400117	0.5445	Tauroursodeoxycholic acid (or isomer);Taurallocholic acid (or isomer);5beta-Cyprinolsulfate (or isomer);Taurine;Glycine
Citric Acid Cycle	0.520878	0.402	0.446903	35	8	0.228571	1	['Phosphoric acid (or isomer)', 'Oxaloacetic acid (or isomer)', 'Malic acid', 'Oxoglutaric acid', 'Aconitic acid', 'Fumaric acid']	0.395774	0.520878	Phosphoric acid (or isomer);Oxaloacetic acid (or isomer);Malic acid;Oxoglutaric acid;Aconitic acid;Fumaric acid
Amino fatty acids [FA0110]	-0.575024	0.404	0.446903	58	22	0.37931	1	['(R)-b-amino-isobutyric acid (or isomer)', '2S-amino-pentanoic acid (or isomer)', '2,3-diamino-propionic acid (or isomer)', '2-Amino-3-hydroxypropanoic acid (or isomer)', '4-Amino-4-cyano-butanoic acid (or isomer)', '5-Amino-levulinic acid (or isomer)', '2-amino-3-oxo-hexanedioic acid (or isomer)', '7-Keto-8-aminopelargonic acid (or isomer)', '2-Amino-4-cyanobutanoic acid', 'Ornithine', '8-Amino…	0.393619	0.575024	(R)-b-amino-isobutyric acid (or isomer);2S-amino-pentanoic acid (or isomer);2,3-diamino-propionic acid (or isomer);2-Amino-3-hydroxypropanoic acid (or isomer);4-Amino-4-cyano-butanoic acid (or isomer);5-Amino-levulinic acid (or isomer);2-amino-3-oxo-hexanedioic acid (or isomer);7-Keto-8-aminopelargonic acid (or isomer);2-Amino-4-cyanobutanoic acid;Ornithine;8-Aminooctanoic acid;beta-Aminoisobutyr…
Stigmasterols and C24-ethyl derivatives [ST0104]	-0.492301	0.404	0.446903	156	5	0.0320513	0	['glucoclionasterol (or isomer)', '16:2-Glc-Stigmasterol (or isomer)', '20:2-Glc-Stigmasterol (or isomer)']	0.393619	0.492301	glucoclionasterol (or isomer);16:2-Glc-Stigmasterol (or isomer);20:2-Glc-Stigmasterol (or isomer)
C30 isoprenoids (triterpenes) [PR0106]	-0.545732	0.415	0.449353	227	8	0.0352423	1	['C30:4 Monocyclic highly branched isoprenoid (or isomer)', "4-Hydroxy-4,4'-diaponeurosporene (or isomer)", "4,4'-Diapocaroten-4'-al-4-oic acid (or isomer)", "Methyl hydroxy-3,4-dehydro-apo-8'-lycopenoate (or isomer)", '3-O-acetyl-beta-boswellic acid (or isomer)', "1-Hexosyl-1,2-dihydro-3,4-didehydroapo-8'-lycopenol (or isomer)", "beta-D-glucosyl 4,4'-diaponeurosporenoic acid (or isomer)"]	0.381952	0.545732	C30:4 Monocyclic highly branched isoprenoid (or isomer);4-Hydroxy-4,4'-diaponeurosporene (or isomer);4,4'-Diapocaroten-4'-al-4-oic acid (or isomer);Methyl hydroxy-3,4-dehydro-apo-8'-lycopenoate (or isomer);3-O-acetyl-beta-boswellic acid (or isomer);1-Hexosyl-1,2-dihydro-3,4-didehydroapo-8'-lycopenol (or isomer);beta-D-glucosyl 4,4'-diaponeurosporenoic acid (or isomer)
Flavans, Flavanols and Leucoanthocyanidins [PK1202]	-0.553622	0.416	0.449353	291	15	0.0515464	0	['3,5-Di-O-methyl-8-prenylafzelechin-4beta-ol (or isomer)', 'Apiferol (or isomer)', 'Luteoforol (or isomer)', 'Fisetinidol-4alpha-ol (or isomer)', 'Mesquitol-4beta-ol 3,8-dimethyl ether (or isomer)', '5,7-Dimethoxy-8-prenylflavan (or isomer)', 'Catechin 5-O-beta-D-apiofuranoside (or isomer)', 'Epigallocatechin 3-O-p-coumarate (or isomer)', 'Dichotosinin (or isomer)', 'catechin 3-eicosanoate (or i…	0.380907	0.553622	3,5-Di-O-methyl-8-prenylafzelechin-4beta-ol (or isomer);Apiferol (or isomer);Luteoforol (or isomer);Fisetinidol-4alpha-ol (or isomer);Mesquitol-4beta-ol 3,8-dimethyl ether (or isomer);5,7-Dimethoxy-8-prenylflavan (or isomer);Catechin 5-O-beta-D-apiofuranoside (or isomer);Epigallocatechin 3-O-p-coumarate (or isomer);Dichotosinin (or isomer);catechin 3-eicosanoate (or isomer);4'-Hydroxy-5,7-dimetho…
Alanine Metabolism	0.486297	0.417	0.449353	14	6	0.428571	1	['Glyoxylic acid (or isomer)', 'Phosphoric acid (or isomer)', 'Oxaloacetic acid (or isomer)', 'Oxoglutaric acid', 'AMP', 'Glycine']	0.379864	0.486297	Glyoxylic acid (or isomer);Phosphoric acid (or isomer);Oxaloacetic acid (or isomer);Oxoglutaric acid;AMP;Glycine
Vitamin D3 and derivatives [ST0302]	0.490794	0.432	0.458686	682	21	0.0307918	2	['3-Deoxyvitamin D3 (or isomer)', '(1S)-1-hydroxy-23-oxo-24,25,26,27-tetranorcalciol (or isomer)', '(25R)-1alpha,25,26-trihydroxy-22-oxavitamin D3 / (25R)-1alpha,25,26-trihydroxy-22-oxacholecalciferol (or isomer)', 'Vitamin D3 butyrate (or isomer)', '1alpha,25-dihydroxy-26,27-dimethyl-24a-homovitamin D3 / 1alpha,25-dihydroxy-26,27-dimethyl-24a-homocholecalciferol (or isomer)', '(20S)-1alpha,25-di…	0.364516	0.490794	3-Deoxyvitamin D3 (or isomer);(1S)-1-hydroxy-23-oxo-24,25,26,27-tetranorcalciol (or isomer);(25R)-1alpha,25,26-trihydroxy-22-oxavitamin D3 / (25R)-1alpha,25,26-trihydroxy-22-oxacholecalciferol (or isomer);Vitamin D3 butyrate (or isomer);1alpha,25-dihydroxy-26,27-dimethyl-24a-homovitamin D3 / 1alpha,25-dihydroxy-26,27-dimethyl-24a-homocholecalciferol (or isomer);(20S)-1alpha,25-dihydroxy-20-methox…
Unsaturated fatty acids [FA0103]	0.491832	0.433	0.458686	1117	66	0.0590868	8	['trans,trans-hepta-2,4,6-trienoic acid (or isomer)', '2E,8Z-Undecadiene-4,6-diynoic acid (or isomer)', '10-hydroxy-2E,8E-Decadiene-4,6-diynoic acid (or isomer)', 'Antibiotic LA-1 (or isomer)', 'FA 18:2', 'cis,trans-hepta-2,4,6-trienoic acid (or isomer)', '6-heptynoic acid (or isomer)', '6E-Octene-2,4-diynoic acid (or isomer)', '(2E,4Z)-4-hydroxy-6-oxohexa-2,4-dienoic acid (or isomer)', '5-nonyno…	0.363512	0.491832	trans,trans-hepta-2,4,6-trienoic acid (or isomer);2E,8Z-Undecadiene-4,6-diynoic acid (or isomer);10-hydroxy-2E,8E-Decadiene-4,6-diynoic acid (or isomer);Antibiotic LA-1 (or isomer);FA 18:2;cis,trans-hepta-2,4,6-trienoic acid (or isomer);6-heptynoic acid (or isomer);6E-Octene-2,4-diynoic acid (or isomer);(2E,4Z)-4-hydroxy-6-oxohexa-2,4-dienoic acid (or isomer);5-nonynoic acid (or isomer);Z,E-Matri…
Histidine Metabolism	0.428492	0.443	0.465336	35	6	0.171429	1	['Methyl histidine', 'Topaquinone (or isomer)', 'Phosphoric acid (or isomer)', 'AMP', 'Imidazoleacetic acid', 'Histidine']	0.353596	0.428492	Methyl histidine;Topaquinone (or isomer);Phosphoric acid (or isomer);AMP;Imidazoleacetic acid;Histidine
Selenoamino Acid Metabolism	-0.432982	0.463	0.482292	25	5	0.2	1	['2-Amino-3-hydroxypropanoic acid (or isomer)', 'Phosphoric acid (or isomer)', 'Serine', 'AMP', 'Adenosine']	0.334419	0.432982	2-Amino-3-hydroxypropanoic acid (or isomer);Phosphoric acid (or isomer);Serine;AMP;Adenosine
Glycosyldiacylglycerols [GL0501]	-0.456578	0.491	0.507231	85	6	0.0705882	1	['MGDG(18:3(9Z,12Z,15Z)/18:4(6Z,9Z,12Z,15Z)) (or isomer)', 'MGDG(18:4(6Z,9Z,12Z,15Z)/16:4(4Z,7Z,10Z,13Z)) (or isomer)', 'Linolipin F (or isomer)', 'MGDG(18:2(9Z,12Z)/18:3(9Z,12Z,15Z)) (or isomer)', '1,2-dioctadecanoyl-3-O-(6-deoxy-6-amino-alpha-D-glucosyl)-sn-glycerol (or isomer)', 'Linolipin A (or isomer)']	0.308919	0.456578	MGDG(18:3(9Z,12Z,15Z)/18:4(6Z,9Z,12Z,15Z)) (or isomer);MGDG(18:4(6Z,9Z,12Z,15Z)/16:4(4Z,7Z,10Z,13Z)) (or isomer);Linolipin F (or isomer);MGDG(18:2(9Z,12Z)/18:3(9Z,12Z,15Z)) (or isomer);1,2-dioctadecanoyl-3-O-(6-deoxy-6-amino-alpha-D-glucosyl)-sn-glycerol (or isomer);Linolipin A (or isomer)
Inositol Metabolism	-0.355388	0.528	0.540984	31	5	0.16129	0	['Phosphoric acid (or isomer)', 'L-Altruronic acid', 'Pectic acid', 'Glucose 6-phosphate']	0.277366	0.355388	Phosphoric acid (or isomer);L-Altruronic acid;Pectic acid;Glucose 6-phosphate
Mitochondrial Electron Transport Chain	-0.354145	0.533	0.541667	18	5	0.277778	1	['Phosphoric acid (or isomer)', 'Dihydroxyacetone phosphate', 'Glycerophosphoric acid', 'Fumaric acid']	0.273273	0.354145	Phosphoric acid (or isomer);Dihydroxyacetone phosphate;Glycerophosphoric acid;Fumaric acid
Phosphatidylethanolamine Biosynthesis	-0.317025	0.545	0.549395	11	5	0.454545	1	['2-Amino-3-hydroxypropanoic acid (or isomer)', 'Phosphoethanolamine', 'Serine', 'CMP-arabinose', 'CDP-Ethanolamine']	0.263603	0.317025	2-Amino-3-hydroxypropanoic acid (or isomer);Phosphoethanolamine;Serine;CMP-arabinose;CDP-Ethanolamine
1-(1Z-alkenyl),2-acylglycerophosphocholines [GP0103]	-0.291044	0.56	0.56	119	5	0.0420168	1	['PC(P-16:0/17:2(9Z,12Z)) (or isomer)', 'PC(P-16:0/20:5(5Z,8Z,11Z,14Z,17Z)) (or isomer)', 'PC(P-16:0/20:3(8Z,11Z,14Z)) (or isomer)', 'PC(P-18:0/18:2(9Z,12Z)) (or isomer)', 'PC(P-20:0/22:6(4Z,7Z,10Z,13Z,16Z,19Z)) (or isomer)']	0.251812	0.291044	PC(P-16:0/17:2(9Z,12Z)) (or isomer);PC(P-16:0/20:5(5Z,8Z,11Z,14Z,17Z)) (or isomer);PC(P-16:0/20:3(8Z,11Z,14Z)) (or isomer);PC(P-18:0/18:2(9Z,12Z)) (or isomer);PC(P-20:0/22:6(4Z,7Z,10Z,13Z,16Z,19Z)) (or isomer)
